# Supplementary material for: Inhibition of EGFR Signaling Protects from Mucormycosis
Source: mBio. 2018 Aug 14;9(4):e01384-18. doi: 10.1128/mBio.01384-18 (PMC6094478; doi:10.1128/mBio.01384-18)
Supplement: TABLE S1 [file mbo004184021st1.xlsx]

## Sheet: Alignment Stats
Table S1. RNA-seq mapping statistics for each sample.
Sample	Sample #	Infection	Hours post-infection	Replicate #	Total Reads Obtained	# of reads that mapped to the Mouse reference	% of reads that mapped to the Mouse reference	# of reads that mapped to the R. delemar reference	NCBI accession # (BioSample)	SRS ID
DKA_14_L1_UN	1	Sham	14	1	109643342	84959718	77.49	N/A	SAMN08524530	SRS3532213
DKA_14_L2_UN	2		14	2	117618852	92426875	78.58	N/A	SAMN08524531	SRS3538044
DKA_14_L3_UN	3		14	3	133643342	105775360	79.15	N/A	SAMN08524532	SRS3542267
DKA_14_L1_INF	4	Rhizopus delemar 99-880	14	1	120000000	95088724	79.24	5450	SAMN08524533	SRS3544670
DKA_14_L2_INF	5		14	2	146314820	117255459	80.14	899	SAMN08524534	SRS3544694
DKA_14_L3_INF	6		14	3	116062266	94752257	81.64	59	SAMN08524535	SRS3542282
DKA_24_L1_UN	7	Sham	24	1	138236222	108652615	78.6	N/A	SAMN08524536	SRS3537884
DKA_24_L2_UN	8		24	2	116062266	94162689	81.13	N/A	SAMN08524537	SRS3537885
DKA_24_L3_UN	9		24	3	108078598	86222606	79.78	N/A	SAMN08524538	SRS3537886
DKA_24_L1_INF	10	Rhizopus delemar 99-880	24	1	128078598	103084441	80.49	3	SAMN08524539	SRS3537641
DKA_24_L2_INF	11		24	2	137618852	108880337	79.12	66	SAMN08524540	SRS3537873
DKA_24_L3_INF	12		24	3	89643342	65308553	72.85	11	SAMN08524541	SRS3537875
