# Supplementary material for: Inhibition of EGFR Signaling Protects from Mucormycosis
Source: mBio. 2018 Aug 14;9(4):e01384-18. doi: 10.1128/mBio.01384-18 (PMC6094478; doi:10.1128/mBio.01384-18)
Supplement: TABLE S2 [file mbo004184021st2.xlsx]

## Sheet: edgeR_g3_vs_g4.de_genes.annot.t
Supplementary Table 2. Differentially expressed host genes after 14 hours of infection
Values represent log (base 2) fold change of infection/ uninfected, time matched control.
Gene ID	logFC	p.value	Gene Symbol	Annotation Notes
ENSMUSG00000047281	3.33629	1.84462e-21	Sfn	stratifin [Source:MGI Symbol;Acc:MGI:1891831]
ENSMUSG00000030046	-9.39095	9.28439e-18	Bmp10	bone morphogenetic protein 10 [Source:MGI Symbol;Acc:MGI:1338820]
ENSMUSG00000026166	6.62889	1.77445e-15	Ccl20	chemokine (C-C motif) ligand 20 [Source:MGI Symbol;Acc:MGI:1329031]
ENSMUSG00000041616	-4.93648	8.82917e-14	Nppa	natriuretic peptide type A [Source:MGI Symbol;Acc:MGI:97367]
ENSMUSG00000039196	3.26709	4.80317e-13	Orm1	orosomucoid 1 [Source:MGI Symbol;Acc:MGI:97443]
ENSMUSG00000074183	7.78349	1.49087e-12	Gsta1	glutathione S-transferase, alpha 1 (Ya) [Source:MGI Symbol;Acc:MGI:1095417]
ENSMUSG00000063975	2.81042	8.36861e-12	Slco1a5	solute carrier organic anion transporter family, member 1a5 [Source:MGI Symbol;Acc:MGI:1351865]
ENSMUSG00000026450	5.00515	1.81945e-11	Chit1	chitinase 1 (chitotriosidase) [Source:MGI Symbol;Acc:MGI:1919134]
ENSMUSG00000054136	6.15632	1.93208e-11	Adm2	adrenomedullin 2 [Source:MGI Symbol;Acc:MGI:2675256]
ENSMUSG00000022868	-4.17956	4.14127e-11	Ahsg	alpha-2-HS-glycoprotein [Source:MGI Symbol;Acc:MGI:107189]
ENSMUSG00000061100	3.64323	1.08472e-10	Retnla	resistin like alpha [Source:MGI Symbol;Acc:MGI:1888504]
ENSMUSG00000074179	6.34755	1.19608e-10	Gm10639	predicted gene 10639 [Source:MGI Symbol;Acc:MGI:3704339]
ENSMUSG00000074206	-4.65767	2.40924e-10	Adh6b	alcohol dehydrogenase 6B (class V) [Source:MGI Symbol;Acc:MGI:2446626]
ENSMUSG00000061540	3.87347	3.63701e-10	Orm2	orosomucoid 2 [Source:MGI Symbol;Acc:MGI:97444]
ENSMUSG00000027737	3.68733	5.01044e-10	Slc7a11	solute carrier family 7 (cationic amino acid transporter, y+ system), member 11 [Source:MGI Symbol;Acc:MGI:1347355]
ENSMUSG00000040026	2.37783	1.91297e-09	Saa3	serum amyloid A 3 [Source:MGI Symbol;Acc:MGI:98223]
ENSMUSG00000057933	2.98415	2.70673e-09	Gsta2	glutathione S-transferase, alpha 2 (Yc2) [Source:MGI Symbol;Acc:MGI:95863]
ENSMUSG00000013936	-10.1115	3.7641e-09	Myl2	myosin, light polypeptide 2, regulatory, cardiac, slow [Source:MGI Symbol;Acc:MGI:97272]
ENSMUSG00000029371	3.49271	3.8332e-09	Cxcl5	chemokine (C-X-C motif) ligand 5 [Source:MGI Symbol;Acc:MGI:1096868]
ENSMUSG00000079620	1.83765	4.28194e-09	Muc4	mucin 4 [Source:MGI Symbol;Acc:MGI:2153525]
ENSMUSG00000045027	4.12432	4.41518e-09	Prss22	protease, serine 22 [Source:MGI Symbol;Acc:MGI:1918085]
ENSMUSG00000043091	1.64588	5.50275e-09	Tuba1c	tubulin, alpha 1C [Source:MGI Symbol;Acc:MGI:1095409]
ENSMUSG00000020089	1.66379	5.61396e-09	Ppa1	pyrophosphatase (inorganic) 1 [Source:MGI Symbol;Acc:MGI:97831]
ENSMUSG00000029019	-5.19884	1.1562e-08	Nppb	natriuretic peptide type B [Source:MGI Symbol;Acc:MGI:97368]
ENSMUSG00000026864	1.80758	1.25606e-08	Hspa5	heat shock protein 5 [Source:MGI Symbol;Acc:MGI:95835]
ENSMUSG00000022769	1.99062	1.38154e-08	Sdf2l1	stromal cell-derived factor 2-like 1 [Source:MGI Symbol;Acc:MGI:2149842]
ENSMUSG00000090877	4.26469	2.2405e-08	Hspa1b	heat shock protein 1B [Source:MGI Symbol;Acc:MGI:99517]
ENSMUSG00000015090	-4.78549	3.04565e-08	Ptgds	prostaglandin D2 synthase (brain) [Source:MGI Symbol;Acc:MGI:99261]
ENSMUSG00000073208	3.49953	5.38588e-08	Speer4c	spermatogenesis associated glutamate (E)-rich protein 4C [Source:MGI Symbol;Acc:MGI:1914023]
ENSMUSG00000025383	3.50376	7.81605e-08	Il23a	interleukin 23, alpha subunit p19 [Source:MGI Symbol;Acc:MGI:1932410]
ENSMUSG00000091971	3.59224	1.71957e-07	Hspa1a	heat shock protein 1A [Source:MGI Symbol;Acc:MGI:96244]
ENSMUSG00000032802	2.22501	1.905e-07	Srxn1	sulfiredoxin 1 homolog (S. cerevisiae) [Source:MGI Symbol;Acc:MGI:104971]
ENSMUSG00000037254	2.37428	2.04104e-07	Itih2	inter-alpha trypsin inhibitor, heavy chain 2 [Source:MGI Symbol;Acc:MGI:96619]
ENSMUSG00000035373	4.09841	2.11856e-07	Ccl7	chemokine (C-C motif) ligand 7 [Source:MGI Symbol;Acc:MGI:99512]
ENSMUSG00000022382	2.38671	2.4434e-07	Wnt7b	wingless-type MMTV integration site family, member 7B [Source:MGI Symbol;Acc:MGI:98962]
ENSMUSG00000028613	2.75446	2.47445e-07	Lrp8	low density lipoprotein receptor-related protein 8, apolipoprotein e receptor [Source:MGI Symbol;Acc:MGI:1340044]
ENSMUSG00000015652	2.51007	2.64768e-07	Steap1	six transmembrane epithelial antigen of the prostate 1 [Source:MGI Symbol;Acc:MGI:1917608]
ENSMUSG00000029657	2.77035	2.80368e-07	Hsph1	heat shock 105kDa/110kDa protein 1 [Source:MGI Symbol;Acc:MGI:105053]
ENSMUSG00000059824	-1.77921	4.15764e-07	Dbp	D site albumin promoter binding protein [Source:MGI Symbol;Acc:MGI:94866]
ENSMUSG00000035385	3.11436	4.24781e-07	Ccl2	chemokine (C-C motif) ligand 2 [Source:MGI Symbol;Acc:MGI:98259]
ENSMUSG00000020256	2.79849	4.51164e-07	Aldh1l2	aldehyde dehydrogenase 1 family, member L2 [Source:MGI Symbol;Acc:MGI:2444680]
ENSMUSG00000030895	2.05367	4.91157e-07	Hpx	hemopexin [Source:MGI Symbol;Acc:MGI:105112]
ENSMUSG00000101431	2.7794	6.03519e-07	Gm7901	predicted gene 7901 [Source:MGI Symbol;Acc:MGI:3645047]
ENSMUSG00000024912	2.03464	6.22286e-07	Fosl1	fos-like antigen 1 [Source:MGI Symbol;Acc:MGI:107179]
ENSMUSG00000024640	1.57615	6.62218e-07	Psat1	phosphoserine aminotransferase 1 [Source:MGI Symbol;Acc:MGI:2183441]
ENSMUSG00000005667	2.00249	7.66197e-07	Mthfd2	methylenetetrahydrofolate dehydrogenase (NAD+ dependent), methenyltetrahydrofolate cyclohydrolase [Source:MGI Symbol;Acc:MGI:1338850]
ENSMUSG00000030717	1.99825	7.74261e-07	Nupr1	nuclear protein transcription regulator 1 [Source:MGI Symbol;Acc:MGI:1891834]
ENSMUSG00000035504	1.46097	8.78071e-07	Reep6	receptor accessory protein 6 [Source:MGI Symbol;Acc:MGI:1917585]
ENSMUSG00000079363	-3.95054	9.08664e-07	Gbp4	guanylate binding protein 4 [Source:MGI Symbol;Acc:MGI:97072]
ENSMUSG00000031297	3.30164	1.32427e-06	Slc7a3	solute carrier family 7 (cationic amino acid transporter, y+ system), member 3 [Source:MGI Symbol;Acc:MGI:1100521]
ENSMUSG00000054072	-3.05461	1.70472e-06	Iigp1	interferon inducible GTPase 1 [Source:MGI Symbol;Acc:MGI:1926259]
ENSMUSG00000025165	3.10616	1.71605e-06	Sectm1a	secreted and transmembrane 1A [Source:MGI Symbol;Acc:MGI:2384805]
ENSMUSG00000028544	2.556	1.90154e-06	Slc5a9	solute carrier family 5 (sodium/glucose cotransporter), member 9 [Source:MGI Symbol;Acc:MGI:2140201]
ENSMUSG00000042808	1.61701	2.28368e-06	Gpx2	glutathione peroxidase 2 [Source:MGI Symbol;Acc:MGI:106609]
ENSMUSG00000050359	3.07155	2.47112e-06	Sprr1a	small proline-rich protein 1A [Source:MGI Symbol;Acc:MGI:106660]
ENSMUSG00000027485	2.01701	2.50268e-06	Bpifb1	BPI fold containing family B, member 1 [Source:MGI Symbol;Acc:MGI:2137431]
ENSMUSG00000038583	-3.61578	2.68585e-06	Pln	phospholamban [Source:MGI Symbol;Acc:MGI:97622]
ENSMUSG00000051439	1.64304	3.8336e-06	Cd14	CD14 antigen [Source:MGI Symbol;Acc:MGI:88318]
ENSMUSG00000001131	1.7599	3.86383e-06	Timp1	tissue inhibitor of metalloproteinase 1 [Source:MGI Symbol;Acc:MGI:98752]
ENSMUSG00000005413	1.31871	3.90177e-06	Hmox1	heme oxygenase 1 [Source:MGI Symbol;Acc:MGI:96163]
ENSMUSG00000040152	1.41631	4.47658e-06	Thbs1	thrombospondin 1 [Source:MGI Symbol;Acc:MGI:98737]
ENSMUSG00000021996	1.64206	4.52958e-06	Esd	esterase D/formylglutathione hydrolase [Source:MGI Symbol;Acc:MGI:95421]
ENSMUSG00000017309	-2.56134	4.72057e-06	Cd300lg	CD300 molecule like family member G [Source:MGI Symbol;Acc:MGI:1289168]
ENSMUSG00000046623	2.47853	4.78734e-06	Gjb4	gap junction protein, beta 4 [Source:MGI Symbol;Acc:MGI:95722]
ENSMUSG00000109325	1.3252	5.17847e-06	Krt8-ps	keratin 8, pseudogene [Source:MGI Symbol;Acc:MGI:3779503]
ENSMUSG00000026489	-1.48601	5.25448e-06	Coq8a	coenzyme Q8A [Source:MGI Symbol;Acc:MGI:1914676]
ENSMUSG00000019102	1.373	5.48051e-06	Aldh3a1	aldehyde dehydrogenase family 3, subfamily A1 [Source:MGI Symbol;Acc:MGI:1353451]
ENSMUSG00000047501	2.16159	5.67496e-06	Cldn4	claudin 4 [Source:MGI Symbol;Acc:MGI:1313314]
ENSMUSG00000026822	1.38748	6.17991e-06	Lcn2	lipocalin 2 [Source:MGI Symbol;Acc:MGI:96757]
ENSMUSG00000078249	1.76911	6.37312e-06	Hmga1-rs1	high mobility group AT-hook I, related sequence 1 [Source:MGI Symbol;Acc:MGI:96161]
ENSMUSG00000074652	-4.14666	7.36367e-06	Myh7b	myosin, heavy chain 7B, cardiac muscle, beta [Source:MGI Symbol;Acc:MGI:3710243]
ENSMUSG00000053398	2.77202	7.83061e-06	Phgdh	3-phosphoglycerate dehydrogenase [Source:MGI Symbol;Acc:MGI:1355330]
ENSMUSG00000082292	-3.38985	8.20214e-06	Gm12250	predicted gene 12250 [Source:MGI Symbol;Acc:MGI:3649299]
ENSMUSG00000048148	1.95583	8.68812e-06	Nwd1	NACHT and WD repeat domain containing 1 [Source:MGI Symbol;Acc:MGI:2442268]
ENSMUSG00000059201	7.24237	9.14935e-06	Lep	leptin [Source:MGI Symbol;Acc:MGI:104663]
ENSMUSG00000047230	2.16039	1.01095e-05	Cldn2	claudin 2 [Source:MGI Symbol;Acc:MGI:1276110]
ENSMUSG00000032575	1.16548	1.02625e-05	Manf	mesencephalic astrocyte-derived neurotrophic factor [Source:MGI Symbol;Acc:MGI:1922090]
ENSMUSG00000043430	3.0089	1.09076e-05	Psapl1	prosaposin-like 1 [Source:MGI Symbol;Acc:MGI:1924193]
ENSMUSG00000039264	-2.03645	1.26827e-05	Gimap3	GTPase, IMAP family member 3 [Source:MGI Symbol;Acc:MGI:1932723]
ENSMUSG00000054932	2.69192	1.32537e-05	Afp	alpha fetoprotein [Source:MGI Symbol;Acc:MGI:87951]
ENSMUSG00000020869	1.28066	1.39622e-05	Lrrc59	leucine rich repeat containing 59 [Source:MGI Symbol;Acc:MGI:2138133]
ENSMUSG00000060187	-3.5166	1.44104e-05	Lrrc10	leucine rich repeat containing 10 [Source:MGI Symbol;Acc:MGI:2448063]
ENSMUSG00000041481	-1.33326	1.45383e-05	Serpina3g	serine (or cysteine) peptidase inhibitor, clade A, member 3G [Source:MGI Symbol;Acc:MGI:105046]
ENSMUSG00000026824	-2.77999	1.48339e-05	Kcnj3	potassium inwardly-rectifying channel, subfamily J, member 3 [Source:MGI Symbol;Acc:MGI:104742]
ENSMUSG00000083805	-8.93073	1.48961e-05	Gm14848	predicted gene 14848 [Source:MGI Symbol;Acc:MGI:3801739]
ENSMUSG00000006403	2.12813	1.56578e-05	Adamts4	a disintegrin-like and metallopeptidase (reprolysin type) with thrombospondin type 1 motif, 4 [Source:MGI Symbol;Acc:MGI:1339949]
ENSMUSG00000029155	1.61511	1.90101e-05	Spata18	spermatogenesis associated 18 [Source:MGI Symbol;Acc:MGI:1920722]
ENSMUSG00000021922	1.49619	1.93414e-05	Itih4	inter alpha-trypsin inhibitor, heavy chain 4 [Source:MGI Symbol;Acc:MGI:109536]
ENSMUSG00000078853	-2.3681	1.96768e-05	Igtp	interferon gamma induced GTPase [Source:MGI Symbol;Acc:MGI:107729]
ENSMUSG00000025225	1.13091	2.04874e-05	Nfkb2	nuclear factor of kappa light polypeptide gene enhancer in B cells 2, p49/p100 [Source:MGI Symbol;Acc:MGI:1099800]
ENSMUSG00000025153	1.31661	2.07476e-05	Fasn	fatty acid synthase [Source:MGI Symbol;Acc:MGI:95485]
ENSMUSG00000037071	1.2291	2.08437e-05	Scd1	stearoyl-Coenzyme A desaturase 1 [Source:MGI Symbol;Acc:MGI:98239]
ENSMUSG00000014030	-2.64251	2.17576e-05	Pax5	paired box 5 [Source:MGI Symbol;Acc:MGI:97489]
ENSMUSG00000053977	-2.60818	2.48953e-05	Cd8a	CD8 antigen, alpha chain [Source:MGI Symbol;Acc:MGI:88346]
ENSMUSG00000029189	1.86114	2.50532e-05	Sel1l3	sel-1 suppressor of lin-12-like 3 (C. elegans) [Source:MGI Symbol;Acc:MGI:1916941]
ENSMUSG00000021604	-8.71303	2.5103e-05	Irx4	Iroquois related homeobox 4 (Drosophila) [Source:MGI Symbol;Acc:MGI:1355275]
ENSMUSG00000037944	-2.12879	2.64311e-05	Ccr7	chemokine (C-C motif) receptor 7 [Source:MGI Symbol;Acc:MGI:103011]
ENSMUSG00000002100	-3.2187	2.90104e-05	Mybpc3	myosin binding protein C, cardiac [Source:MGI Symbol;Acc:MGI:102844]
ENSMUSG00000029752	1.41113	2.91907e-05	Asns	asparagine synthetase [Source:MGI Symbol;Acc:MGI:1350929]
ENSMUSG00000034783	-4.01892	3.32125e-05	Cd207	CD207 antigen [Source:MGI Symbol;Acc:MGI:2180021]
ENSMUSG00000025746	3.56117	3.54329e-05	Il6	interleukin 6 [Source:MGI Symbol;Acc:MGI:96559]
ENSMUSG00000048489	-1.4408	3.59253e-05	8430408G22Rik	RIKEN cDNA 8430408G22 gene [Source:MGI Symbol;Acc:MGI:1918730]
ENSMUSG00000032053	-2.36207	3.62427e-05	Pou2af1	POU domain, class 2, associating factor 1 [Source:MGI Symbol;Acc:MGI:105086]
ENSMUSG00000024165	1.24996	3.94725e-05	Hn1l	hematological and neurological expressed 1-like [Source:MGI Symbol;Acc:MGI:1196260]
ENSMUSG00000001473	1.13594	4.02035e-05	Tubb6	tubulin, beta 6 class V [Source:MGI Symbol;Acc:MGI:1915201]
ENSMUSG00000025007	1.59039	4.0954e-05	Aldh18a1	aldehyde dehydrogenase 18 family, member A1 [Source:MGI Symbol;Acc:MGI:1888908]
ENSMUSG00000100510	-3.29734	4.14054e-05	AV026068	expressed sequence AV026068 [Source:MGI Symbol;Acc:MGI:2142734]
ENSMUSG00000030235	-3.05743	4.26331e-05	Slco1c1	solute carrier organic anion transporter family, member 1c1 [Source:MGI Symbol;Acc:MGI:1889679]
ENSMUSG00000037580	1.44971	4.59053e-05	Gch1	GTP cyclohydrolase 1 [Source:MGI Symbol;Acc:MGI:95675]
ENSMUSG00000066363	-2.01571	4.93761e-05	Serpina3f	serine (or cysteine) peptidase inhibitor, clade A, member 3F [Source:MGI Symbol;Acc:MGI:2182838]
ENSMUSG00000082016	1.06566	5.08653e-05	Pgam1-ps2	phosphoglycerate mutase 1, pseudogene 2 [Source:MGI Symbol;Acc:MGI:3645709]
ENSMUSG00000043461	1.98406	5.10644e-05	Sptssb	serine palmitoyltransferase, small subunit B [Source:MGI Symbol;Acc:MGI:1913433]
ENSMUSG00000076609	-1.85543	5.38303e-05	Igkc	immunoglobulin kappa constant [Source:MGI Symbol;Acc:MGI:96495]
ENSMUSG00000104213	-2.99183	5.47068e-05	Ighd	immunoglobulin heavy constant delta [Source:MGI Symbol;Acc:MGI:96447]
ENSMUSG00000031461	-2.59668	5.53225e-05	Myom2	myomesin 2 [Source:MGI Symbol;Acc:MGI:1328358]
ENSMUSG00000019577	-1.21335	5.55947e-05	Pdk4	pyruvate dehydrogenase kinase, isoenzyme 4 [Source:MGI Symbol;Acc:MGI:1351481]
ENSMUSG00000003814	1.14003	5.72488e-05	Calr	calreticulin [Source:MGI Symbol;Acc:MGI:88252]
ENSMUSG00000027375	1.10772	5.93907e-05	Mal	myelin and lymphocyte protein, T cell differentiation protein [Source:MGI Symbol;Acc:MGI:892970]
ENSMUSG00000028834	-2.62127	6.05582e-05	Trim63	tripartite motif-containing 63 [Source:MGI Symbol;Acc:MGI:2447992]
ENSMUSG00000028699	1.15117	6.14121e-05	Tspan1	tetraspanin 1 [Source:MGI Symbol;Acc:MGI:1914055]
ENSMUSG00000024803	-2.19511	6.37673e-05	Ankrd1	ankyrin repeat domain 1 (cardiac muscle) [Source:MGI Symbol;Acc:MGI:1097717]
ENSMUSG00000050195	-2.13476	6.39435e-05	Scd4	stearoyl-coenzyme A desaturase 4 [Source:MGI Symbol;Acc:MGI:2670997]
ENSMUSG00000052212	1.38931	6.79295e-05	Cd177	CD177 antigen [Source:MGI Symbol;Acc:MGI:1916141]
ENSMUSG00000024966	1.32493	6.82084e-05	Stip1	stress-induced phosphoprotein 1 [Source:MGI Symbol;Acc:MGI:109130]
ENSMUSG00000029380	1.77303	7.14775e-05	Cxcl1	chemokine (C-X-C motif) ligand 1 [Source:MGI Symbol;Acc:MGI:108068]
ENSMUSG00000027070	1.2663	7.34103e-05	Lrp2	low density lipoprotein receptor-related protein 2 [Source:MGI Symbol;Acc:MGI:95794]
ENSMUSG00000039364	2.74923	7.44139e-05	Sectm1b	secreted and transmembrane 1B [Source:MGI Symbol;Acc:MGI:1929083]
ENSMUSG00000029161	1.79999	7.53516e-05	Cgref1	cell growth regulator with EF hand domain 1 [Source:MGI Symbol;Acc:MGI:1915817]
ENSMUSG00000085779	-2.83015	7.56761e-05	Atcayos	ataxia, cerebellar, Cayman type, opposite strand [Source:MGI Symbol;Acc:MGI:1916928]
ENSMUSG00000036731	2.71267	7.60825e-05	Cysrt1	cysteine rich tail 1 [Source:MGI Symbol;Acc:MGI:1915109]
ENSMUSG00000083396	1.67206	7.61275e-05	Gm15542	predicted gene 15542 [Source:MGI Symbol;Acc:MGI:3782990]
ENSMUSG00000053964	-1.6781	7.74884e-05	Lgals4	lectin, galactose binding, soluble 4 [Source:MGI Symbol;Acc:MGI:107536]
ENSMUSG00000009248	2.39979	7.77599e-05	Ascl2	achaete-scute family bHLH transcription factor 2 [Source:MGI Symbol;Acc:MGI:96920]
ENSMUSG00000041538	-3.08919	7.95686e-05	H2-Ob	histocompatibility 2, O region beta locus [Source:MGI Symbol;Acc:MGI:95925]
ENSMUSG00000031448	-2.91345	8.00141e-05	Adprhl1	ADP-ribosylhydrolase like 1 [Source:MGI Symbol;Acc:MGI:2442168]
ENSMUSG00000056366	-2.42603	8.12933e-05	Fabp3-ps1	fatty acid binding protein 3, muscle and heart, pseudogene 1 [Source:MGI Symbol;Acc:MGI:101929]
ENSMUSG00000032401	7.13076	8.17679e-05	Lctl	lactase-like [Source:MGI Symbol;Acc:MGI:2183549]
ENSMUSG00000029992	1.11064	8.25892e-05	Gfpt1	glutamine fructose-6-phosphate transaminase 1 [Source:MGI Symbol;Acc:MGI:95698]
ENSMUSG00000108086	6.92291	8.38443e-05	Gm6786	predicted gene 6786 [Source:MGI Symbol;Acc:MGI:3644036]
ENSMUSG00000053746	1.67145	8.46879e-05	Ptrh1	peptidyl-tRNA hydrolase 1 homolog [Source:MGI Symbol;Acc:MGI:1913779]
ENSMUSG00000094433	-3.69973	8.63615e-05	Igkv5-43	immunoglobulin kappa chain variable 5-43 [Source:MGI Symbol;Acc:MGI:4943320]
ENSMUSG00000021751	1.17837	8.67486e-05	Acox2	acyl-Coenzyme A oxidase 2, branched chain [Source:MGI Symbol;Acc:MGI:1934852]
ENSMUSG00000035095	1.08101	8.96004e-05	Fam167a	family with sequence similarity 167, member A [Source:MGI Symbol;Acc:MGI:3606565]
ENSMUSG00000032495	-2.53029	9.00591e-05	Lrrc2	leucine rich repeat containing 2 [Source:MGI Symbol;Acc:MGI:1921499]
ENSMUSG00000070436	1.2941	9.19454e-05	Serpinh1	serine (or cysteine) peptidase inhibitor, clade H, member 1 [Source:MGI Symbol;Acc:MGI:88283]
ENSMUSG00000025757	1.2524	9.631e-05	Hspa4l	heat shock protein 4 like [Source:MGI Symbol;Acc:MGI:107422]
ENSMUSG00000025221	-2.54928	9.68949e-05	Kcnip2	Kv channel-interacting protein 2 [Source:MGI Symbol;Acc:MGI:2135916]
ENSMUSG00000020042	1.91966	0.00010079	Btbd11	BTB (POZ) domain containing 11 [Source:MGI Symbol;Acc:MGI:1921257]
ENSMUSG00000040253	-1.65354	0.000105015	Gbp7	guanylate binding protein 7 [Source:MGI Symbol;Acc:MGI:2444421]
ENSMUSG00000025823	1.07926	0.000108372	Pdia4	protein disulfide isomerase associated 4 [Source:MGI Symbol;Acc:MGI:104864]
ENSMUSG00000020836	-1.75336	0.000113778	Coro6	coronin 6 [Source:MGI Symbol;Acc:MGI:2183448]
ENSMUSG00000049537	-1.90588	0.000115418	Tecrl	trans-2,3-enoyl-CoA reductase-like [Source:MGI Symbol;Acc:MGI:2444966]
ENSMUSG00000058809	1.15126	0.000119512	Hspd1-ps3	heat shock protein 1 (chaperonin), pseudogene 3 [Source:MGI Symbol;Acc:MGI:3651246]
ENSMUSG00000061068	-1.7769	0.000121459	Mcpt4	mast cell protease 4 [Source:MGI Symbol;Acc:MGI:96940]
ENSMUSG00000051076	1.87215	0.000125477	Vtcn1	V-set domain containing T cell activation inhibitor 1 [Source:MGI Symbol;Acc:MGI:3039619]
ENSMUSG00000032115	1.05599	0.00012548	Hyou1	hypoxia up-regulated 1 [Source:MGI Symbol;Acc:MGI:108030]
ENSMUSG00000037613	1.75992	0.000125657	Tnfrsf23	tumor necrosis factor receptor superfamily, member 23 [Source:MGI Symbol;Acc:MGI:1930269]
ENSMUSG00000034394	1.76254	0.000127277	Lif	leukemia inhibitory factor [Source:MGI Symbol;Acc:MGI:96787]
ENSMUSG00000027793	2.83315	0.000127819	Ccna1	cyclin A1 [Source:MGI Symbol;Acc:MGI:108042]
ENSMUSG00000103476	-8.00739	0.000128444	Gm34302	predicted gene, 34302 [Source:MGI Symbol;Acc:MGI:5593461]
ENSMUSG00000031098	2.19718	0.000138578	Syt8	synaptotagmin VIII [Source:MGI Symbol;Acc:MGI:1859867]
ENSMUSG00000040466	1.4318	0.000147168	Blvrb	biliverdin reductase B (flavin reductase (NADPH)) [Source:MGI Symbol;Acc:MGI:2385271]
ENSMUSG00000076490	-2.38886	0.000147394	Trbc1	T cell receptor beta, constant region 1 [Source:MGI Symbol;Acc:MGI:4439726]
ENSMUSG00000003051	1.1349	0.000147867	Elf3	E74-like factor 3 [Source:MGI Symbol;Acc:MGI:1101781]
ENSMUSG00000024871	-2.65556	0.000151645	Doc2g	double C2, gamma [Source:MGI Symbol;Acc:MGI:1926250]
ENSMUSG00000052013	-2.84882	0.000154911	Btla	B and T lymphocyte associated [Source:MGI Symbol;Acc:MGI:2658978]
ENSMUSG00000028965	2.05883	0.000159389	Tnfrsf9	tumor necrosis factor receptor superfamily, member 9 [Source:MGI Symbol;Acc:MGI:1101059]
ENSMUSG00000023272	1.03876	0.000164461	Creld2	cysteine-rich with EGF-like domains 2 [Source:MGI Symbol;Acc:MGI:1923987]
ENSMUSG00000020159	1.35103	0.000164786	Gabrp	gamma-aminobutyric acid (GABA) A receptor, pi [Source:MGI Symbol;Acc:MGI:2387597]
ENSMUSG00000069874	-1.6129	0.000165917	Irgm2	immunity-related GTPase family M member 2 [Source:MGI Symbol;Acc:MGI:1926262]
ENSMUSG00000002265	-1.08473	0.000166189	Peg3	paternally expressed 3 [Source:MGI Symbol;Acc:MGI:104748]
ENSMUSG00000076498	-2.02888	0.000166881	Trbc2	T cell receptor beta, constant 2 [Source:MGI Symbol;Acc:MGI:4835227]
ENSMUSG00000019139	1.04832	0.000168004	Isyna1	myo-inositol 1-phosphate synthase A1 [Source:MGI Symbol;Acc:MGI:1919030]
ENSMUSG00000037318	-2.09741	0.000173981	Traf3ip3	TRAF3 interacting protein 3 [Source:MGI Symbol;Acc:MGI:2441706]
ENSMUSG00000100009	-4.66309	0.000178911	Gm7967	predicted gene 7967 [Source:MGI Symbol;Acc:MGI:3644984]
ENSMUSG00000025068	1.06869	0.000183363	Gsto1	glutathione S-transferase omega 1 [Source:MGI Symbol;Acc:MGI:1342273]
ENSMUSG00000005220	-1.97146	0.000186007	Corin	corin [Source:MGI Symbol;Acc:MGI:1349451]
ENSMUSG00000074647	4.47917	0.000199007	Fam83c	family with sequence similarity 83, member C [Source:MGI Symbol;Acc:MGI:1918655]
ENSMUSG00000029379	2.36537	0.000201114	Cxcl3	chemokine (C-X-C motif) ligand 3 [Source:MGI Symbol;Acc:MGI:3037818]
ENSMUSG00000083899	1.38083	0.000201417	Gm12346	predicted gene 12346 [Source:MGI Symbol;Acc:MGI:3649810]
ENSMUSG00000078920	-1.71818	0.000213098	Ifi47	interferon gamma inducible protein 47 [Source:MGI Symbol;Acc:MGI:99448]
ENSMUSG00000021696	1.47288	0.00021508	Elovl7	ELOVL family member 7, elongation of long chain fatty acids (yeast) [Source:MGI Symbol;Acc:MGI:1921809]
ENSMUSG00000083287	1.31448	0.000216027	Gm13502	predicted gene 13502 [Source:MGI Symbol;Acc:MGI:3649894]
ENSMUSG00000011179	1.03157	0.000217613	Odc1	ornithine decarboxylase, structural 1 [Source:MGI Symbol;Acc:MGI:97402]
ENSMUSG00000028671	1.14949	0.000218877	Gale	galactose-4-epimerase, UDP [Source:MGI Symbol;Acc:MGI:1921496]
ENSMUSG00000025014	7.4737	0.000222282	Dntt	deoxynucleotidyltransferase, terminal [Source:MGI Symbol;Acc:MGI:98659]
ENSMUSG00000076576	-4.5571	0.000224391	Igkv6-32	immunoglobulin kappa variable 6-32 [Source:MGI Symbol;Acc:MGI:3641634]
ENSMUSG00000062329	-0.997865	0.000228674	Cytl1	cytokine-like 1 [Source:MGI Symbol;Acc:MGI:2684993]
ENSMUSG00000038332	-1.18349	0.000236495	Sesn1	sestrin 1 [Source:MGI Symbol;Acc:MGI:2155278]
ENSMUSG00000026202	1.18474	0.000238668	Tuba4a	tubulin, alpha 4A [Source:MGI Symbol;Acc:MGI:1095410]
ENSMUSG00000070348	1.03997	0.000239784	Ccnd1	cyclin D1 [Source:MGI Symbol;Acc:MGI:88313]
ENSMUSG00000083261	1.53555	0.000247689	Gm7816	predicted pseudogene 7816 [Source:MGI Symbol;Acc:MGI:3646286]
ENSMUSG00000032350	1.03222	0.000258983	Gclc	glutamate-cysteine ligase, catalytic subunit [Source:MGI Symbol;Acc:MGI:104990]
ENSMUSG00000001467	1.06201	0.000259086	Cyp51	cytochrome P450, family 51 [Source:MGI Symbol;Acc:MGI:106040]
ENSMUSG00000052726	-1.99374	0.000264382	Kcnt2	potassium channel, subfamily T, member 2 [Source:MGI Symbol;Acc:MGI:3036273]
ENSMUSG00000022724	1.48761	0.000271095	Mina	myc induced nuclear antigen [Source:MGI Symbol;Acc:MGI:1914264]
ENSMUSG00000049382	1.05649	0.000271301	Krt8	keratin 8 [Source:MGI Symbol;Acc:MGI:96705]
ENSMUSG00000032094	-2.09366	0.00027148	Cd3d	CD3 antigen, delta polypeptide [Source:MGI Symbol;Acc:MGI:88331]
ENSMUSG00000074151	-1.91437	0.000272855	Nlrc5	NLR family, CARD domain containing 5 [Source:MGI Symbol;Acc:MGI:3612191]
ENSMUSG00000058427	2.0413	0.000277579	Cxcl2	chemokine (C-X-C motif) ligand 2 [Source:MGI Symbol;Acc:MGI:1340094]
ENSMUSG00000028364	1.33658	0.000291553	Tnc	tenascin C [Source:MGI Symbol;Acc:MGI:101922]
ENSMUSG00000003882	-1.58346	0.000292022	Il7r	interleukin 7 receptor [Source:MGI Symbol;Acc:MGI:96562]
ENSMUSG00000105504	-2.03771	0.000293495	Gbp5	guanylate binding protein 5 [Source:MGI Symbol;Acc:MGI:2429943]
ENSMUSG00000034825	1.7425	0.000297671	Nrip3	nuclear receptor interacting protein 3 [Source:MGI Symbol;Acc:MGI:1925843]
ENSMUSG00000020571	1.00251	0.000311172	Pdia6	protein disulfide isomerase associated 6 [Source:MGI Symbol;Acc:MGI:1919103]
ENSMUSG00000022650	3.52125	0.000313394	Retnlb	resistin like beta [Source:MGI Symbol;Acc:MGI:1888505]
ENSMUSG00000042367	1.52607	0.000323385	Gjb3	gap junction protein, beta 3 [Source:MGI Symbol;Acc:MGI:95721]
ENSMUSG00000092164	-7.01299	0.000329435	Rergl	RERG/RAS-like [Source:MGI Symbol;Acc:MGI:3642998]
ENSMUSG00000039977	1.80494	0.000336708	Ccdc67	coiled-coil domain containing 67 [Source:MGI Symbol;Acc:MGI:2443026]
ENSMUSG00000037034	-5.40548	0.00034578	Pax1	paired box 1 [Source:MGI Symbol;Acc:MGI:97485]
ENSMUSG00000015579	-2.88437	0.000350303	Nkx2-5	NK2 homeobox 5 [Source:MGI Symbol;Acc:MGI:97350]
ENSMUSG00000085057	3.85788	0.000351366	Gm13415	predicted gene 13415 [Source:MGI Symbol;Acc:MGI:3651241]
ENSMUSG00000085272	-1.73956	0.00036989	Sbk3	SH3 domain binding kinase family, member 3 [Source:MGI Symbol;Acc:MGI:2685924]
ENSMUSG00000025930	-1.84627	0.00037888	Msc	musculin [Source:MGI Symbol;Acc:MGI:1333884]
ENSMUSG00000029298	-1.6622	0.000379685	Gbp9	guanylate-binding protein 9 [Source:MGI Symbol;Acc:MGI:3605620]
ENSMUSG00000038193	-3.12012	0.000382255	Hand2	heart and neural crest derivatives expressed transcript 2 [Source:MGI Symbol;Acc:MGI:103580]
ENSMUSG00000060188	1.25547	0.000393841	Cxcl17	chemokine (C-X-C motif) ligand 17 [Source:MGI Symbol;Acc:MGI:2387642]
ENSMUSG00000024810	1.00624	0.000396413	Il33	interleukin 33 [Source:MGI Symbol;Acc:MGI:1924375]
ENSMUSG00000028555	1.07693	0.000396708	Ttc39a	tetratricopeptide repeat domain 39A [Source:MGI Symbol;Acc:MGI:2444350]
ENSMUSG00000054200	1.08387	0.000399346	Ffar4	free fatty acid receptor 4 [Source:MGI Symbol;Acc:MGI:2147577]
ENSMUSG00000058470	-2.11803	0.000403922	Gm8369	predicted gene 8369 [Source:MGI Symbol;Acc:MGI:3645380]
ENSMUSG00000023176	1.91555	0.000408787	Cpn2	carboxypeptidase N, polypeptide 2 [Source:MGI Symbol;Acc:MGI:1919006]
ENSMUSG00000076613	-3.05309	0.000425033	Ighg2b	immunoglobulin heavy constant gamma 2B [Source:MGI Symbol;Acc:MGI:96445]
ENSMUSG00000031750	1.09271	0.000429323	Il34	interleukin 34 [Source:MGI Symbol;Acc:MGI:1923777]
ENSMUSG00000102139	-4.61107	0.000439478	Gm37109	predicted gene, 37109 [Source:MGI Symbol;Acc:MGI:5610337]
ENSMUSG00000016496	-1.58484	0.000441744	Cd274	CD274 antigen [Source:MGI Symbol;Acc:MGI:1926446]
ENSMUSG00000094006	-2.42066	0.000445444	Igkv4-59	immunoglobulin kappa variable 4-59 [Source:MGI Symbol;Acc:MGI:3646808]
ENSMUSG00000073125	2.95504	0.000446383	Xlr3b	X-linked lymphocyte-regulated 3B [Source:MGI Symbol;Acc:MGI:109505]
ENSMUSG00000076928	-2.45286	0.000449412	Trac	T cell receptor alpha constant [Source:MGI Symbol;Acc:MGI:4439838]
ENSMUSG00000029417	-2.93733	0.000452117	Cxcl9	chemokine (C-X-C motif) ligand 9 [Source:MGI Symbol;Acc:MGI:1352449]
ENSMUSG00000067149	-1.92433	0.000454219	Jchain	immunoglobulin joining chain [Source:MGI Symbol;Acc:MGI:96493]
ENSMUSG00000082896	1.21976	0.000457379	Gm5844	predicted gene 5844 [Source:MGI Symbol;Acc:MGI:3645252]
ENSMUSG00000079563	2.75409	0.000458417	Pglyrp2	peptidoglycan recognition protein 2 [Source:MGI Symbol;Acc:MGI:1928099]
ENSMUSG00000008461	3.40984	0.000466612	Fut1	fucosyltransferase 1 [Source:MGI Symbol;Acc:MGI:109375]
ENSMUSG00000003617	1.179	0.000466689	Cp	ceruloplasmin [Source:MGI Symbol;Acc:MGI:88476]
ENSMUSG00000023905	0.980886	0.000472616	Tnfrsf12a	tumor necrosis factor receptor superfamily, member 12a [Source:MGI Symbol;Acc:MGI:1351484]
ENSMUSG00000047228	1.09173	0.00047876	BC048546	cDNA sequence BC048546 [Source:MGI Symbol;Acc:MGI:3039594]
ENSMUSG00000030365	-2.05123	0.000499569	Clec2i	C-type lectin domain family 2, member i [Source:MGI Symbol;Acc:MGI:2136650]
ENSMUSG00000004347	-2.31302	0.000502218	Pde1c	phosphodiesterase 1C [Source:MGI Symbol;Acc:MGI:108413]
ENSMUSG00000044162	2.33598	0.000503764	Tnip3	TNFAIP3 interacting protein 3 [Source:MGI Symbol;Acc:MGI:3041165]
ENSMUSG00000009013	1.08293	0.000516613	Dynll1	dynein light chain LC8-type 1 [Source:MGI Symbol;Acc:MGI:1861457]
ENSMUSG00000026874	1.19569	0.000518019	Hc	hemolytic complement [Source:MGI Symbol;Acc:MGI:96031]
ENSMUSG00000105378	-6.28345	0.000529474	Gm42515	predicted gene 42515 [Source:MGI Symbol;Acc:MGI:5662652]
ENSMUSG00000095079	-2.59551	0.000538253	Igha	immunoglobulin heavy constant alpha [Source:MGI Symbol;Acc:MGI:96444]
ENSMUSG00000030693	1.7726	0.000543883	Klk10	kallikrein related-peptidase 10 [Source:MGI Symbol;Acc:MGI:1916790]
ENSMUSG00000022206	-0.985743	0.000549115	Npr3	natriuretic peptide receptor 3 [Source:MGI Symbol;Acc:MGI:97373]
ENSMUSG00000029377	1.9997	0.000553406	Ereg	epiregulin [Source:MGI Symbol;Acc:MGI:107508]
ENSMUSG00000022358	-0.961588	0.000559784	Fbxo32	F-box protein 32 [Source:MGI Symbol;Acc:MGI:1914981]
ENSMUSG00000012428	0.986844	0.000575143	Steap4	STEAP family member 4 [Source:MGI Symbol;Acc:MGI:1923560]
ENSMUSG00000089877	-3.57378	0.00060923	Gm16102	predicted gene 16102 [Source:MGI Symbol;Acc:MGI:3802041]
ENSMUSG00000078949	3.34252	0.000610235	R3hdml	R3H domain containing-like [Source:MGI Symbol;Acc:MGI:3650937]
ENSMUSG00000037321	-1.34518	0.000616471	Tap1	transporter 1, ATP-binding cassette, sub-family B (MDR/TAP) [Source:MGI Symbol;Acc:MGI:98483]
ENSMUSG00000041559	-1.621	0.00062077	Fmod	fibromodulin [Source:MGI Symbol;Acc:MGI:1328364]
ENSMUSG00000024670	-2.01164	0.0006365	Cd6	CD6 antigen [Source:MGI Symbol;Acc:MGI:103566]
ENSMUSG00000064927	-2.78985	0.000638248	Gm22043	predicted gene, 22043 [Source:MGI Symbol;Acc:MGI:5451820]
ENSMUSG00000095159	1.18391	0.000640025	Tubb4b-ps1	tubulin, beta 4B class IVB, pseudogene 1 [Source:MGI Symbol;Acc:MGI:3642800]
ENSMUSG00000005483	1.34489	0.000647234	Dnajb1	DnaJ heat shock protein family (Hsp40) member B1 [Source:MGI Symbol;Acc:MGI:1931874]
ENSMUSG00000029378	1.58698	0.00066001	Areg	amphiregulin [Source:MGI Symbol;Acc:MGI:88068]
ENSMUSG00000085218	-2.69651	0.000691137	BB218582	expressed sequence BB218582 [Source:MGI Symbol;Acc:MGI:2139448]
ENSMUSG00000056290	-1.70358	0.000691576	Ms4a4b	membrane-spanning 4-domains, subfamily A, member 4B [Source:MGI Symbol;Acc:MGI:1913083]
ENSMUSG00000036912	1.21432	0.000702235	Piwil4	piwi-like RNA-mediated gene silencing 4 [Source:MGI Symbol;Acc:MGI:3041167]
ENSMUSG00000038421	-2.31268	0.000708756	Fcrla	Fc receptor-like A [Source:MGI Symbol;Acc:MGI:2138647]
ENSMUSG00000046711	1.66347	0.000723613	Hmga1	high mobility group AT-hook 1 [Source:MGI Symbol;Acc:MGI:96160]
ENSMUSG00000085171	-1.88898	0.00074655	D830026I12Rik	RIKEN cDNA D830026I12 gene [Source:MGI Symbol;Acc:MGI:2442531]
ENSMUSG00000005054	0.986355	0.000749225	Cstb	cystatin B [Source:MGI Symbol;Acc:MGI:109514]
ENSMUSG00000046352	1.3761	0.000751964	Gjb2	gap junction protein, beta 2 [Source:MGI Symbol;Acc:MGI:95720]
ENSMUSG00000106636	-2.14107	0.000755459	Gm43813	predicted gene 43813 [Source:MGI Symbol;Acc:MGI:5663950]
ENSMUSG00000081999	0.977147	0.000758342	Gm13461	predicted gene 13461 [Source:MGI Symbol;Acc:MGI:3650103]
ENSMUSG00000047641	1.86849	0.000787385	Krt87	keratin 87 [Source:MGI Symbol;Acc:MGI:3665486]
ENSMUSG00000108148	-2.57781	0.000793399	Gm44020	predicted gene, 44020 [Source:MGI Symbol;Acc:MGI:5690412]
ENSMUSG00000079524	1.90373	0.000794899	Gm15402	predicted gene 15402 [Source:MGI Symbol;Acc:MGI:3707435]
ENSMUSG00000108481	1.37784	0.000799141	Gm33248	predicted gene, 33248 [Source:MGI Symbol;Acc:MGI:5592407]
ENSMUSG00000081467	3.0405	0.000800393	Gm13337	predicted gene 13337 [Source:MGI Symbol;Acc:MGI:3650269]
ENSMUSG00000037145	3.44184	0.000800639	2210407C18Rik	RIKEN cDNA 2210407C18 gene [Source:MGI Symbol;Acc:MGI:1925604]
ENSMUSG00000030838	-4.45272	0.000810318	Ush1c	Usher syndrome 1C [Source:MGI Symbol;Acc:MGI:1919338]
ENSMUSG00000034438	-2.1371	0.000813494	Gbp8	guanylate-binding protein 8 [Source:MGI Symbol;Acc:MGI:1923324]
ENSMUSG00000071347	-1.67087	0.000818061	C1qtnf9	C1q and tumor necrosis factor related protein 9 [Source:MGI Symbol;Acc:MGI:3045252]
ENSMUSG00000059195	0.911927	0.000823292	Gm12715	predicted gene 12715 [Source:MGI Symbol;Acc:MGI:3650759]
ENSMUSG00000100247	6.45112	0.000824663	A530053M12Rik	RIKEN cDNA A530053M12 gene [Source:MGI Symbol;Acc:MGI:3045369]
ENSMUSG00000040010	1.41131	0.000830273	Slc7a5	solute carrier family 7 (cationic amino acid transporter, y+ system), member 5 [Source:MGI Symbol;Acc:MGI:1298205]
ENSMUSG00000027875	-1.06606	0.000837527	Hmgcs2	3-hydroxy-3-methylglutaryl-Coenzyme A synthase 2 [Source:MGI Symbol;Acc:MGI:101939]
ENSMUSG00000036752	0.917713	0.000841365	Tubb4b	tubulin, beta 4B class IVB [Source:MGI Symbol;Acc:MGI:1915472]
ENSMUSG00000091613	1.67906	0.000849019	Gm17046	predicted gene 17046 [Source:MGI Symbol;Acc:MGI:4937873]
ENSMUSG00000027317	1.63465	0.000855727	Ppp1r14d	protein phosphatase 1, regulatory (inhibitor) subunit 14D [Source:MGI Symbol;Acc:MGI:1919362]
ENSMUSG00000031698	-2.00218	0.000861196	Mylk3	myosin light chain kinase 3 [Source:MGI Symbol;Acc:MGI:2443063]
ENSMUSG00000021614	1.34409	0.000872379	Vcan	versican [Source:MGI Symbol;Acc:MGI:102889]
ENSMUSG00000059852	-2.42317	0.000884155	Kcng2	potassium voltage-gated channel, subfamily G, member 2 [Source:MGI Symbol;Acc:MGI:3694646]
ENSMUSG00000028773	-2.62074	0.000891363	Fabp3	fatty acid binding protein 3, muscle and heart [Source:MGI Symbol;Acc:MGI:95476]
ENSMUSG00000051048	1.9468	0.000892883	P4ha3	procollagen-proline, 2-oxoglutarate 4-dioxygenase (proline 4-hydroxylase), alpha polypeptide III [Source:MGI Symbol;Acc:MGI:2444049]
ENSMUSG00000034614	-1.22013	0.000898382	Pik3ip1	phosphoinositide-3-kinase interacting protein 1 [Source:MGI Symbol;Acc:MGI:1917016]
ENSMUSG00000063415	-1.70042	0.000904068	Cyp26b1	cytochrome P450, family 26, subfamily b, polypeptide 1 [Source:MGI Symbol;Acc:MGI:2176159]
ENSMUSG00000060586	-1.36618	0.000912596	H2-Eb1	histocompatibility 2, class II antigen E beta [Source:MGI Symbol;Acc:MGI:95901]
ENSMUSG00000043639	-2.10684	0.000924389	Rbm20	RNA binding motif protein 20 [Source:MGI Symbol;Acc:MGI:1920963]
ENSMUSG00000104291	-2.38136	0.000927689	A130071D04Rik	RIKEN cDNA A130071D04 gene [Source:MGI Symbol;Acc:MGI:2444749]
ENSMUSG00000015365	-3.08192	0.000936322	Mov10l1	Moloney leukemia virus 10-like 1 [Source:MGI Symbol;Acc:MGI:1891384]
ENSMUSG00000058498	-2.20337	0.000936583	Rnf207	ring finger protein 207 [Source:MGI Symbol;Acc:MGI:2684989]
ENSMUSG00000045655	1.17501	0.000941034	Fam216b	family with sequence similarity 216, member B [Source:MGI Symbol;Acc:MGI:2145738]
ENSMUSG00000059077	-5.11722	0.00095165	Pth	parathyroid hormone [Source:MGI Symbol;Acc:MGI:97799]
ENSMUSG00000041556	1.52901	0.000973988	Fbxo2	F-box protein 2 [Source:MGI Symbol;Acc:MGI:2446216]
ENSMUSG00000043932	-3.77116	0.000996543	Klri2	killer cell lectin-like receptor family I member 2 [Source:MGI Symbol;Acc:MGI:2443965]
ENSMUSG00000036322	-1.26425	0.00100202	H2-Ea-ps	histocompatibility 2, class II antigen E alpha, pseudogene [Source:MGI Symbol;Acc:MGI:95900]
ENSMUSG00000095630	-3.00577	0.00101777	Igkv6-23	immunoglobulin kappa variable 6-23 [Source:MGI Symbol;Acc:MGI:3711980]
ENSMUSG00000027805	0.996199	0.00102656	Pfn2	profilin 2 [Source:MGI Symbol;Acc:MGI:97550]
ENSMUSG00000003585	1.14917	0.00104177	Sec14l2	SEC14-like lipid binding 2 [Source:MGI Symbol;Acc:MGI:1915065]
ENSMUSG00000023988	1.04872	0.00105624	Bysl	bystin-like [Source:MGI Symbol;Acc:MGI:1858419]
ENSMUSG00000042002	2.87578	0.00106362	Foxn4	forkhead box N4 [Source:MGI Symbol;Acc:MGI:2151057]
ENSMUSG00000031202	1.87638	0.00106379	Rab39b	RAB39B, member RAS oncogene family [Source:MGI Symbol;Acc:MGI:1915040]
ENSMUSG00000023987	3.71919	0.0010696	Pgc	progastricsin (pepsinogen C) [Source:MGI Symbol;Acc:MGI:98909]
ENSMUSG00000026994	0.995128	0.00107013	Galnt3	UDP-N-acetyl-alpha-D-galactosamine:polypeptide N-acetylgalactosaminyltransferase 3 [Source:MGI Symbol;Acc:MGI:894695]
ENSMUSG00000094242	1.60333	0.00107862	Gm5456	predicted gene 5456 [Source:MGI Symbol;Acc:MGI:3643775]
ENSMUSG00000003379	-1.65166	0.00108514	Cd79a	CD79A antigen (immunoglobulin-associated alpha) [Source:MGI Symbol;Acc:MGI:101774]
ENSMUSG00000022783	1.02673	0.00111369	Spag6l	sperm associated antigen 6-like [Source:MGI Symbol;Acc:MGI:1354388]
ENSMUSG00000034227	1.14901	0.00111687	Foxj1	forkhead box J1 [Source:MGI Symbol;Acc:MGI:1347474]
ENSMUSG00000108741	-4.25204	0.00112377	Gm44553	predicted gene 44553 [Source:MGI Symbol;Acc:MGI:5753129]
ENSMUSG00000091898	-2.21171	0.00112546	Tnnc1	troponin C, cardiac/slow skeletal [Source:MGI Symbol;Acc:MGI:98779]
ENSMUSG00000056267	-1.01983	0.00112994	Cep70	centrosomal protein 70 [Source:MGI Symbol;Acc:MGI:1915371]
ENSMUSG00000040938	-0.967953	0.0011328	Slc16a11	solute carrier family 16 (monocarboxylic acid transporters), member 11 [Source:MGI Symbol;Acc:MGI:2663709]
ENSMUSG00000091523	0.908813	0.00114724	AU040972	expressed sequence AU040972 [Source:MGI Symbol;Acc:MGI:2144426]
ENSMUSG00000014542	-3.49414	0.00114988	Clec4f	C-type lectin domain family 4, member f [Source:MGI Symbol;Acc:MGI:1859834]
ENSMUSG00000043144	-4.18356	0.00115555	Aqp6	aquaporin 6 [Source:MGI Symbol;Acc:MGI:1341204]
ENSMUSG00000051998	-1.822	0.00116764	Lax1	lymphocyte transmembrane adaptor 1 [Source:MGI Symbol;Acc:MGI:2443362]
ENSMUSG00000041193	-2.63679	0.00119135	Pla2g5	phospholipase A2, group V [Source:MGI Symbol;Acc:MGI:101899]
ENSMUSG00000024778	-0.945468	0.00119544	Fas	Fas (TNF receptor superfamily member 6) [Source:MGI Symbol;Acc:MGI:95484]
ENSMUSG00000029482	0.972567	0.00121721	Aacs	acetoacetyl-CoA synthetase [Source:MGI Symbol;Acc:MGI:1926144]
ENSMUSG00000024883	1.2153	0.00122638	Rin1	Ras and Rab interactor 1 [Source:MGI Symbol;Acc:MGI:2385695]
ENSMUSG00000078921	-1.65025	0.00123456	Tgtp2	T cell specific GTPase 2 [Source:MGI Symbol;Acc:MGI:3710083]
ENSMUSG00000052727	0.940715	0.00123849	Map1b	microtubule-associated protein 1B [Source:MGI Symbol;Acc:MGI:1306778]
ENSMUSG00000049109	-2.04219	0.00124327	Themis	thymocyte selection associated [Source:MGI Symbol;Acc:MGI:2443552]
ENSMUSG00000043168	-3.10157	0.0012472	4930426D05Rik	RIKEN cDNA 4930426D05 gene [Source:MGI Symbol;Acc:MGI:1921894]
ENSMUSG00000022181	1.15962	0.00124777	C6	complement component 6 [Source:MGI Symbol;Acc:MGI:88233]
ENSMUSG00000003665	1.36959	0.00126108	Has1	hyaluronan synthase1 [Source:MGI Symbol;Acc:MGI:106590]
ENSMUSG00000030468	-2.20783	0.0012613	Siglecg	sialic acid binding Ig-like lectin G [Source:MGI Symbol;Acc:MGI:2443630]
ENSMUSG00000074796	1.30811	0.00128176	Slc4a11	solute carrier family 4, sodium bicarbonate transporter-like, member 11 [Source:MGI Symbol;Acc:MGI:2138987]
ENSMUSG00000026414	-2.14293	0.00129753	Tnnt2	troponin T2, cardiac [Source:MGI Symbol;Acc:MGI:104597]
ENSMUSG00000080115	2.03604	0.00129938	Mettl21b	methyltransferase like 21B [Source:MGI Symbol;Acc:MGI:3645330]
ENSMUSG00000073008	-2.33991	0.00130342	Gpr174	G protein-coupled receptor 174 [Source:MGI Symbol;Acc:MGI:2685222]
ENSMUSG00000044664	6.5701	0.00131179	Prss42	protease, serine 42 [Source:MGI Symbol;Acc:MGI:2665280]
ENSMUSG00000031326	-7.01299	0.00131619	Cdx4	caudal type homeobox 4 [Source:MGI Symbol;Acc:MGI:88362]
ENSMUSG00000025403	1.07611	0.00133774	Shmt2	serine hydroxymethyltransferase 2 (mitochondrial) [Source:MGI Symbol;Acc:MGI:1277989]
ENSMUSG00000038224	2.39871	0.00134006	Serpinf2	serine (or cysteine) peptidase inhibitor, clade F, member 2 [Source:MGI Symbol;Acc:MGI:107173]
ENSMUSG00000023944	1.05308	0.00134968	Hsp90ab1	heat shock protein 90 alpha (cytosolic), class B member 1 [Source:MGI Symbol;Acc:MGI:96247]
ENSMUSG00000027456	1.35817	0.00136196	Sdcbp2	syndecan binding protein (syntenin) 2 [Source:MGI Symbol;Acc:MGI:2385156]
ENSMUSG00000042734	0.960045	0.00136908	Ttc9	tetratricopeptide repeat domain 9 [Source:MGI Symbol;Acc:MGI:1916730]
ENSMUSG00000030268	2.31361	0.00136984	Bcat1	branched chain aminotransferase 1, cytosolic [Source:MGI Symbol;Acc:MGI:104861]
ENSMUSG00000098557	-1.11922	0.00137996	Kctd12	potassium channel tetramerisation domain containing 12 [Source:MGI Symbol;Acc:MGI:2145823]
ENSMUSG00000092517	-3.18841	0.00140042	Art2a-ps	ADP-ribosyltransferase 2a, pseudogene [Source:MGI Symbol;Acc:MGI:107546]
ENSMUSG00000015568	-1.00294	0.00140047	Lpl	lipoprotein lipase [Source:MGI Symbol;Acc:MGI:96820]
ENSMUSG00000027356	1.32437	0.00141357	Fermt1	fermitin family member 1 [Source:MGI Symbol;Acc:MGI:2443583]
ENSMUSG00000019852	1.58819	0.00141443	Arfgef3	ARFGEF family member 3 [Source:MGI Symbol;Acc:MGI:106387]
ENSMUSG00000028972	3.96234	0.00141713	Car6	carbonic anhydrase 6 [Source:MGI Symbol;Acc:MGI:1333786]
ENSMUSG00000049303	1.72054	0.00142947	Syt12	synaptotagmin XII [Source:MGI Symbol;Acc:MGI:2159601]
ENSMUSG00000109208	-6.11584	0.00144699
ENSMUSG00000048217	2.75652	0.00145002	Nags	N-acetylglutamate synthase [Source:MGI Symbol;Acc:MGI:2387600]
ENSMUSG00000029123	-2.26399	0.0014534	Stk32b	serine/threonine kinase 32B [Source:MGI Symbol;Acc:MGI:1927552]
ENSMUSG00000078926	3.63723	0.00145724	Cdc20b	cell division cycle 20B [Source:MGI Symbol;Acc:MGI:3644472]
ENSMUSG00000007877	-1.71746	0.00146084	Tcap	titin-cap [Source:MGI Symbol;Acc:MGI:1330233]
ENSMUSG00000047205	1.01054	0.00146159	Dusp18	dual specificity phosphatase 18 [Source:MGI Symbol;Acc:MGI:1922469]
ENSMUSG00000032081	-2.10547	0.00147043	Apoc3	apolipoprotein C-III [Source:MGI Symbol;Acc:MGI:88055]
ENSMUSG00000038393	-1.03416	0.00147156	Txnip	thioredoxin interacting protein [Source:MGI Symbol;Acc:MGI:1889549]
ENSMUSG00000107092	0.891822	0.00147595	Gm7993	predicted gene 7993 [Source:MGI Symbol;Acc:MGI:3647399]
ENSMUSG00000068227	-1.78914	0.00150759	Il2rb	interleukin 2 receptor, beta chain [Source:MGI Symbol;Acc:MGI:96550]
ENSMUSG00000026628	1.03157	0.00150982	Atf3	activating transcription factor 3 [Source:MGI Symbol;Acc:MGI:109384]
ENSMUSG00000056494	-2.88448	0.00155804	Cngb3	cyclic nucleotide gated channel beta 3 [Source:MGI Symbol;Acc:MGI:1353562]
ENSMUSG00000043333	2.19662	0.00156276	Rhbdl2	rhomboid, veinlet-like 2 (Drosophila) [Source:MGI Symbol;Acc:MGI:3608413]
ENSMUSG00000087642	-6.69385	0.00159304	Ighe	Immunoglobulin heavy constant epsilon [Source:MGI Symbol;Acc:MGI:2685746]
ENSMUSG00000032091	1.17754	0.00159531	Tmprss4	transmembrane protease, serine 4 [Source:MGI Symbol;Acc:MGI:2384877]
ENSMUSG00000009092	1.60474	0.00161491	Derl3	Der1-like domain family, member 3 [Source:MGI Symbol;Acc:MGI:1917627]
ENSMUSG00000025140	1.82105	0.00161817	Pycr1	pyrroline-5-carboxylate reductase 1 [Source:MGI Symbol;Acc:MGI:2384795]
ENSMUSG00000020904	1.16671	0.00163516	Cfap52	cilia and flagella associated protein 52 [Source:MGI Symbol;Acc:MGI:1919110]
ENSMUSG00000024334	-2.46282	0.00164821	H2-Oa	histocompatibility 2, O region alpha locus [Source:MGI Symbol;Acc:MGI:95924]
ENSMUSG00000044313	1.80148	0.00166095	Mab21l3	mab-21-like 3 (C. elegans) [Source:MGI Symbol;Acc:MGI:2446273]
ENSMUSG00000104713	-2.20882	0.00170697	Gbp6	guanylate binding protein 6 [Source:MGI Symbol;Acc:MGI:2140937]
ENSMUSG00000032285	1.18664	0.00171031	Dnaja4	DnaJ heat shock protein family (Hsp40) member A4 [Source:MGI Symbol;Acc:MGI:1927638]
ENSMUSG00000031891	1.43555	0.00171234	Hsd11b2	hydroxysteroid 11-beta dehydrogenase 2 [Source:MGI Symbol;Acc:MGI:104720]
ENSMUSG00000015656	1.11957	0.00173106	Hspa8	heat shock protein 8 [Source:MGI Symbol;Acc:MGI:105384]
ENSMUSG00000025503	0.929606	0.00175674	Taldo1	transaldolase 1 [Source:MGI Symbol;Acc:MGI:1274789]
ENSMUSG00000085977	-2.93494	0.00176892	Gm5970	predicted gene 5970 [Source:MGI Symbol;Acc:MGI:3646761]
ENSMUSG00000066878	1.38581	0.00177781	Gm10184	predicted pseudogene 10184 [Source:MGI Symbol;Acc:MGI:3704480]
ENSMUSG00000082809	0.902192	0.00179882	Gm14150	predicted gene 14150 [Source:MGI Symbol;Acc:MGI:3651006]
ENSMUSG00000079267	-3.60278	0.00179948	Gm5930	predicted gene 5930 [Source:MGI Symbol;Acc:MGI:3643645]
ENSMUSG00000001670	-1.36871	0.00181506	Tat	tyrosine aminotransferase [Source:MGI Symbol;Acc:MGI:98487]
ENSMUSG00000047441	6.17895	0.00184012	Antxrl	anthrax toxin receptor-like [Source:MGI Symbol;Acc:MGI:1925726]
ENSMUSG00000086806	-2.63844	0.00184175	Gm13054	predicted gene 13054 [Source:MGI Symbol;Acc:MGI:3702728]
ENSMUSG00000006442	1.07146	0.00184304	Srm	spermidine synthase [Source:MGI Symbol;Acc:MGI:102690]
ENSMUSG00000107136	-2.55971	0.00185195	Gm42466	predicted gene 42466 [Source:MGI Symbol;Acc:MGI:5662603]
ENSMUSG00000029685	-2.66552	0.00186092	Asb15	ankyrin repeat and SOCS box-containing 15 [Source:MGI Symbol;Acc:MGI:1926160]
ENSMUSG00000105606	-2.80442	0.00187001	Igkv2-109	immunoglobulin kappa variable 2-109 [Source:MGI Symbol;Acc:MGI:3642626]
ENSMUSG00000031562	2.05325	0.00187818	Dctd	dCMP deaminase [Source:MGI Symbol;Acc:MGI:2444529]
ENSMUSG00000004612	-2.09075	0.00188534	Nkg7	natural killer cell group 7 sequence [Source:MGI Symbol;Acc:MGI:1931250]
ENSMUSG00000031962	2.23139	0.00188692	Cdh15	cadherin 15 [Source:MGI Symbol;Acc:MGI:106672]
ENSMUSG00000031543	-2.01197	0.00190107	Ank1	ankyrin 1, erythroid [Source:MGI Symbol;Acc:MGI:88024]
ENSMUSG00000109555	-1.71977	0.001903	Gm44891	predicted gene 44891 [Source:MGI Symbol;Acc:MGI:5753467]
ENSMUSG00000023070	1.91829	0.00190606	Rgn	regucalcin [Source:MGI Symbol;Acc:MGI:108024]
ENSMUSG00000039682	0.917487	0.0019097	Lap3	leucine aminopeptidase 3 [Source:MGI Symbol;Acc:MGI:1914238]
ENSMUSG00000028132	1.1127	0.00191053	Tmem56	transmembrane protein 56 [Source:MGI Symbol;Acc:MGI:1923195]
ENSMUSG00000048215	-2.78985	0.00192074	A630023P12Rik	RIKEN cDNA A630023P12 gene [Source:MGI Symbol;Acc:MGI:2445162]
ENSMUSG00000041347	1.50566	0.00192733	Bdkrb1	bradykinin receptor, beta 1 [Source:MGI Symbol;Acc:MGI:88144]
ENSMUSG00000030017	1.0662	0.00193969	Reg3g	regenerating islet-derived 3 gamma [Source:MGI Symbol;Acc:MGI:109406]
ENSMUSG00000066072	-3.08389	0.00194289	Cyp4a10	cytochrome P450, family 4, subfamily a, polypeptide 10 [Source:MGI Symbol;Acc:MGI:88611]
ENSMUSG00000096965	2.90924	0.00194741	3300005D01Rik	RIKEN cDNA 3300005D01 gene [Source:MGI Symbol;Acc:MGI:1925762]
ENSMUSG00000074469	6.17895	0.00195486	Gm15348	predicted gene 15348 [Source:MGI Symbol;Acc:MGI:3642533]
ENSMUSG00000097910	-3.58588	0.00196034	5033428I22Rik	RIKEN cDNA 5033428I22 gene [Source:MGI Symbol;Acc:MGI:1923246]
ENSMUSG00000029772	0.832997	0.00199416	Ahcyl2	S-adenosylhomocysteine hydrolase-like 2 [Source:MGI Symbol;Acc:MGI:1921590]
ENSMUSG00000026749	0.831568	0.00200013	Nek6	NIMA (never in mitosis gene a)-related expressed kinase 6 [Source:MGI Symbol;Acc:MGI:1891638]
ENSMUSG00000031400	0.898195	0.00200174	G6pdx	glucose-6-phosphate dehydrogenase X-linked [Source:MGI Symbol;Acc:MGI:105979]
ENSMUSG00000090610	0.884632	0.00200761	Gm3571	predicted gene 3571 [Source:MGI Symbol;Acc:MGI:3781748]
ENSMUSG00000026955	1.57683	0.00202154	Sapcd2	suppressor APC domain containing 2 [Source:MGI Symbol;Acc:MGI:1919330]
ENSMUSG00000075122	1.98381	0.00202156	Cd80	CD80 antigen [Source:MGI Symbol;Acc:MGI:101775]
ENSMUSG00000029430	0.855419	0.00204823	Ran	RAN, member RAS oncogene family [Source:MGI Symbol;Acc:MGI:1333112]
ENSMUSG00000025270	-1.6683	0.00209512	Alas2	aminolevulinic acid synthase 2, erythroid [Source:MGI Symbol;Acc:MGI:87990]
ENSMUSG00000021136	-1.3667	0.00211876	Smoc1	SPARC related modular calcium binding 1 [Source:MGI Symbol;Acc:MGI:1929878]
ENSMUSG00000076608	-4.18244	0.00212332	Igkj5	immunoglobulin kappa joining 5 [Source:MGI Symbol;Acc:MGI:1316738]
ENSMUSG00000032487	1.0028	0.00213205	Ptgs2	prostaglandin-endoperoxide synthase 2 [Source:MGI Symbol;Acc:MGI:97798]
ENSMUSG00000046031	-2.33515	0.00213318	Fam26f	family with sequence similarity 26, member F [Source:MGI Symbol;Acc:MGI:2443082]
ENSMUSG00000040583	-4.10932	0.00215017	Cyp2b13	cytochrome P450, family 2, subfamily b, polypeptide 13 [Source:MGI Symbol;Acc:MGI:88599]
ENSMUSG00000009214	2.15788	0.00215844	Tmem8c	transmembrane protein 8C [Source:MGI Symbol;Acc:MGI:1913389]
ENSMUSG00000109290	2.96726	0.00216022	Phgdh-ps1	3-phosphoglycerate dehydrogenase, pseudogene 1 [Source:MGI Symbol;Acc:MGI:1933203]
ENSMUSG00000035458	-1.95052	0.00220918	Tnni3	troponin I, cardiac 3 [Source:MGI Symbol;Acc:MGI:98783]
ENSMUSG00000026697	-2.11326	0.00221305	Myoc	myocilin [Source:MGI Symbol;Acc:MGI:1202864]
ENSMUSG00000068105	-2.14979	0.00223321	Tnfrsf13c	tumor necrosis factor receptor superfamily, member 13c [Source:MGI Symbol;Acc:MGI:1919299]
ENSMUSG00000031849	-1.67525	0.0022447	Comp	cartilage oligomeric matrix protein [Source:MGI Symbol;Acc:MGI:88469]
ENSMUSG00000024411	1.00631	0.00224676	Aqp4	aquaporin 4 [Source:MGI Symbol;Acc:MGI:107387]
ENSMUSG00000050244	0.903109	0.00224963	Heatr1	HEAT repeat containing 1 [Source:MGI Symbol;Acc:MGI:2442524]
ENSMUSG00000022803	-1.23858	0.002259	Popdc2	popeye domain containing 2 [Source:MGI Symbol;Acc:MGI:1930150]
ENSMUSG00000024653	-1.06157	0.00229393	Scgb1a1	secretoglobin, family 1A, member 1 (uteroglobin) [Source:MGI Symbol;Acc:MGI:98919]
ENSMUSG00000023019	1.15756	0.00229736	Gpd1	glycerol-3-phosphate dehydrogenase 1 (soluble) [Source:MGI Symbol;Acc:MGI:95679]
ENSMUSG00000031965	-2.24151	0.00232036	Tbx20	T-box 20 [Source:MGI Symbol;Acc:MGI:1888496]
ENSMUSG00000099241	-2.79623	0.00232528	Gm18852	predicted gene, 18852 [Source:MGI Symbol;Acc:MGI:5011037]
ENSMUSG00000045193	-1.081	0.00233198	Cirbp	cold inducible RNA binding protein [Source:MGI Symbol;Acc:MGI:893588]
ENSMUSG00000035258	-1.06066	0.00234451	Abi3bp	ABI gene family, member 3 (NESH) binding protein [Source:MGI Symbol;Acc:MGI:2444583]
ENSMUSG00000001229	0.815691	0.00235374	Dpp9	dipeptidylpeptidase 9 [Source:MGI Symbol;Acc:MGI:2443967]
ENSMUSG00000031700	1.03459	0.00235935	Gpt2	glutamic pyruvate transaminase (alanine aminotransferase) 2 [Source:MGI Symbol;Acc:MGI:1915391]
ENSMUSG00000042567	1.8122	0.00239917	Nek10	NIMA (never in mitosis gene a)- related kinase 10 [Source:MGI Symbol;Acc:MGI:2685128]
ENSMUSG00000076514	-3.01459	0.00242628	Igkv17-121	immunoglobulin kappa variable 17-121 [Source:MGI Symbol;Acc:MGI:3647671]
ENSMUSG00000076617	-1.35113	0.00245361	Ighm	immunoglobulin heavy constant mu [Source:MGI Symbol;Acc:MGI:96448]
ENSMUSG00000009292	-1.73755	0.00245641	Trpm2	transient receptor potential cation channel, subfamily M, member 2 [Source:MGI Symbol;Acc:MGI:1351901]
ENSMUSG00000038508	1.31906	0.00245705	Gdf15	growth differentiation factor 15 [Source:MGI Symbol;Acc:MGI:1346047]
ENSMUSG00000026304	-1.48139	0.00246088	Rab17	RAB17, member RAS oncogene family [Source:MGI Symbol;Acc:MGI:104640]
ENSMUSG00000026417	1.51618	0.00246764	Pigr	polymeric immunoglobulin receptor [Source:MGI Symbol;Acc:MGI:103080]
ENSMUSG00000032021	-2.25628	0.00250029	Crtam	cytotoxic and regulatory T cell molecule [Source:MGI Symbol;Acc:MGI:1859822]
ENSMUSG00000039376	-1.96115	0.00251959	Synpo2l	synaptopodin 2-like [Source:MGI Symbol;Acc:MGI:1916010]
ENSMUSG00000062991	1.33584	0.00252054	Nrg1	neuregulin 1 [Source:MGI Symbol;Acc:MGI:96083]
ENSMUSG00000030357	0.918775	0.00252522	Fkbp4	FK506 binding protein 4 [Source:MGI Symbol;Acc:MGI:95543]
ENSMUSG00000037922	-2.21503	0.00253841	Bank1	B cell scaffold protein with ankyrin repeats 1 [Source:MGI Symbol;Acc:MGI:2442120]
ENSMUSG00000078238	0.834519	0.00254947	Gm12854	predicted gene 12854 [Source:MGI Symbol;Acc:MGI:3650410]
ENSMUSG00000082655	-6.20207	0.002555	Gm7857	predicted gene 7857 [Source:MGI Symbol;Acc:MGI:3644849]
ENSMUSG00000032221	1.13826	0.00255902	Mns1	meiosis-specific nuclear structural protein 1 [Source:MGI Symbol;Acc:MGI:107933]
ENSMUSG00000108322	-2.30693	0.00258587	Gm45123	predicted gene 45123 [Source:MGI Symbol;Acc:MGI:5753699]
ENSMUSG00000016024	0.854516	0.00260705	Lbp	lipopolysaccharide binding protein [Source:MGI Symbol;Acc:MGI:1098776]
ENSMUSG00000076470	-3.60278	0.00260753	Trbv13-3	T cell receptor beta, variable 13-3 [Source:MGI Symbol;Acc:MGI:98607]
ENSMUSG00000027913	2.69642	0.00262608	Crct1	cysteine-rich C-terminal 1 [Source:MGI Symbol;Acc:MGI:1921425]
ENSMUSG00000029223	1.5024	0.00264954	Uchl1	ubiquitin carboxy-terminal hydrolase L1 [Source:MGI Symbol;Acc:MGI:103149]
ENSMUSG00000078566	-0.850746	0.00268695	Bnip3	BCL2/adenovirus E1B interacting protein 3 [Source:MGI Symbol;Acc:MGI:109326]
ENSMUSG00000047443	1.87831	0.00269069	Fam132b	family with sequence similarity 132, member B [Source:MGI Symbol;Acc:MGI:3606476]
ENSMUSG00000030724	-2.02861	0.00269533	Cd19	CD19 antigen [Source:MGI Symbol;Acc:MGI:88319]
ENSMUSG00000018500	1.1147	0.00271532	Adora2b	adenosine A2b receptor [Source:MGI Symbol;Acc:MGI:99403]
ENSMUSG00000045763	1.28776	0.00274125	Basp1	brain abundant, membrane attached signal protein 1 [Source:MGI Symbol;Acc:MGI:1917600]
ENSMUSG00000041261	0.850739	0.00276257	Car8	carbonic anhydrase 8 [Source:MGI Symbol;Acc:MGI:88253]
ENSMUSG00000030650	1.5148	0.00276677	Tmc5	transmembrane channel-like gene family 5 [Source:MGI Symbol;Acc:MGI:1921674]
ENSMUSG00000046959	2.01766	0.00278815	Slc26a1	solute carrier family 26 (sulfate transporter), member 1 [Source:MGI Symbol;Acc:MGI:2385894]
ENSMUSG00000085336	-6.36048	0.0028108	Gm11732	predicted gene 11732 [Source:MGI Symbol;Acc:MGI:3652087]
ENSMUSG00000059974	-1.65369	0.00281098	Ntm	neurotrimin [Source:MGI Symbol;Acc:MGI:2446259]
ENSMUSG00000029788	4.0528	0.0028204	Cpa5	carboxypeptidase A5 [Source:MGI Symbol;Acc:MGI:1921899]
ENSMUSG00000060204	4.0528	0.0028204	Gm5868	predicted gene 5868 [Source:MGI Symbol;Acc:MGI:3645333]
ENSMUSG00000052353	1.72205	0.00282692	Cemip	cell migration inducing protein, hyaluronan binding [Source:MGI Symbol;Acc:MGI:2443629]
ENSMUSG00000002033	-1.83034	0.00284957	Cd3g	CD3 antigen, gamma polypeptide [Source:MGI Symbol;Acc:MGI:88333]
ENSMUSG00000057836	2.49682	0.00287027	Xlr3a	X-linked lymphocyte-regulated 3A [Source:MGI Symbol;Acc:MGI:109506]
ENSMUSG00000035186	-2.60479	0.00287802	Ubd	ubiquitin D [Source:MGI Symbol;Acc:MGI:1344410]
ENSMUSG00000041654	1.13961	0.00291192	Slc39a11	solute carrier family 39 (metal ion transporter), member 11 [Source:MGI Symbol;Acc:MGI:1917056]
ENSMUSG00000076555	-2.71566	0.00291991	Igkv4-57-1	immunoglobulin kappa variable 4-57-1 [Source:MGI Symbol;Acc:MGI:2686264]
ENSMUSG00000039676	0.970253	0.00293964	Capsl	calcyphosine-like [Source:MGI Symbol;Acc:MGI:1922818]
ENSMUSG00000027368	-1.6507	0.00298688	Dusp2	dual specificity phosphatase 2 [Source:MGI Symbol;Acc:MGI:101911]
ENSMUSG00000076434	1.41899	0.00299773	Wfdc3	WAP four-disulfide core domain 3 [Source:MGI Symbol;Acc:MGI:1923897]
ENSMUSG00000078487	1.49462	0.0030041	Ankrd65	ankyrin repeat domain 65 [Source:MGI Symbol;Acc:MGI:2685285]
ENSMUSG00000026546	0.969039	0.00300515	Cfap45	cilia and flagella associated protein 45 [Source:MGI Symbol;Acc:MGI:1919120]
ENSMUSG00000037202	-1.90678	0.00300768	Prf1	perforin 1 (pore forming protein) [Source:MGI Symbol;Acc:MGI:97551]
ENSMUSG00000020427	-1.0845	0.00301678	Igfbp3	insulin-like growth factor binding protein 3 [Source:MGI Symbol;Acc:MGI:96438]
ENSMUSG00000054892	-1.68847	0.00302144	Txk	TXK tyrosine kinase [Source:MGI Symbol;Acc:MGI:102960]
ENSMUSG00000030149	-2.50526	0.00302614	Klrk1	killer cell lectin-like receptor subfamily K, member 1 [Source:MGI Symbol;Acc:MGI:1196250]
ENSMUSG00000020048	0.815881	0.00302617	Hsp90b1	heat shock protein 90, beta (Grp94), member 1 [Source:MGI Symbol;Acc:MGI:98817]
ENSMUSG00000040078	0.844997	0.00303183	Gm9769	predicted pseudogene 9769 [Source:MGI Symbol;Acc:MGI:3704271]
ENSMUSG00000072082	1.52417	0.00303483	Ccnf	cyclin F [Source:MGI Symbol;Acc:MGI:102551]
ENSMUSG00000005364	-2.6116	0.00303844	Il5ra	interleukin 5 receptor, alpha [Source:MGI Symbol;Acc:MGI:96558]
ENSMUSG00000020581	1.7272	0.00304777	Agr2	anterior gradient 2 [Source:MGI Symbol;Acc:MGI:1344405]
ENSMUSG00000021356	-1.62962	0.00304793	Irf4	interferon regulatory factor 4 [Source:MGI Symbol;Acc:MGI:1096873]
ENSMUSG00000010760	1.4321	0.0031041	Phlda2	pleckstrin homology like domain, family A, member 2 [Source:MGI Symbol;Acc:MGI:1202307]
ENSMUSG00000034295	-1.83228	0.00310976	Fhod3	formin homology 2 domain containing 3 [Source:MGI Symbol;Acc:MGI:1925847]
ENSMUSG00000066632	1.27793	0.0031204	Pgk1-rs7	phosphoglycerate kinase-1, related sequence-7 [Source:MGI Symbol;Acc:MGI:97562]
ENSMUSG00000051969	-2.66292	0.00313883	Tlr11	toll-like receptor 11 [Source:MGI Symbol;Acc:MGI:3045226]
ENSMUSG00000032026	0.807846	0.00314314	Rexo2	RNA exonuclease 2 [Source:MGI Symbol;Acc:MGI:1888981]
ENSMUSG00000076583	-3.44147	0.00315033	Igkv8-24	immunoglobulin kappa chain variable 8-24 [Source:MGI Symbol;Acc:MGI:4947958]
ENSMUSG00000000673	-1.67568	0.00315934	Haao	3-hydroxyanthranilate 3,4-dioxygenase [Source:MGI Symbol;Acc:MGI:1349444]
ENSMUSG00000056888	1.12082	0.00319848	Glipr1	GLI pathogenesis-related 1 (glioma) [Source:MGI Symbol;Acc:MGI:1920940]
ENSMUSG00000073421	-1.56236	0.00321276	H2-Ab1	histocompatibility 2, class II antigen A, beta 1 [Source:MGI Symbol;Acc:MGI:103070]
ENSMUSG00000030742	-1.37217	0.00322986	Lat	linker for activation of T cells [Source:MGI Symbol;Acc:MGI:1342293]
ENSMUSG00000036699	1.55555	0.00324109	Zcchc12	zinc finger, CCHC domain containing 12 [Source:MGI Symbol;Acc:MGI:1919943]
ENSMUSG00000093798	1.02061	0.00325244	Gm8355	predicted pseudogene 8355 [Source:MGI Symbol;Acc:MGI:3645191]
ENSMUSG00000021880	-1.84535	0.00326408	Rnase6	ribonuclease, RNase A family, 6 [Source:MGI Symbol;Acc:MGI:1925666]
ENSMUSG00000108035	-2.18709	0.00327087	Gm44021	predicted gene, 44021 [Source:MGI Symbol;Acc:MGI:5690413]
ENSMUSG00000006342	1.1182	0.00330186	Susd2	sushi domain containing 2 [Source:MGI Symbol;Acc:MGI:1918983]
ENSMUSG00000019734	0.833174	0.00330616	Tmc4	transmembrane channel-like gene family 4 [Source:MGI Symbol;Acc:MGI:2669035]
ENSMUSG00000039891	-2.00741	0.00331133	Txlnb	taxilin beta [Source:MGI Symbol;Acc:MGI:2671945]
ENSMUSG00000004110	-1.63072	0.00333417	Cacna1e	calcium channel, voltage-dependent, R type, alpha 1E subunit [Source:MGI Symbol;Acc:MGI:106217]
ENSMUSG00000035042	-1.66741	0.0033363	Ccl5	chemokine (C-C motif) ligand 5 [Source:MGI Symbol;Acc:MGI:98262]
ENSMUSG00000099564	1.30609	0.00334097	Gm28729	predicted gene 28729 [Source:MGI Symbol;Acc:MGI:5579435]
ENSMUSG00000059430	1.18737	0.00335138	Actg2	actin, gamma 2, smooth muscle, enteric [Source:MGI Symbol;Acc:MGI:104589]
ENSMUSG00000037411	0.953278	0.00341509	Serpine1	serine (or cysteine) peptidase inhibitor, clade E, member 1 [Source:MGI Symbol;Acc:MGI:97608]
ENSMUSG00000004939	-2.40304	0.00342395	Nmrk2	nicotinamide riboside kinase 2 [Source:MGI Symbol;Acc:MGI:1916814]
ENSMUSG00000069919	-1.83096	0.00343843	Hba-a1	hemoglobin alpha, adult chain 1 [Source:MGI Symbol;Acc:MGI:96015]
ENSMUSG00000022351	0.802843	0.00349955	Sqle	squalene epoxidase [Source:MGI Symbol;Acc:MGI:109296]
ENSMUSG00000059447	-1.02532	0.00352934	Hadhb	hydroxyacyl-Coenzyme A dehydrogenase/3-ketoacyl-Coenzyme A thiolase/enoyl-Coenzyme A hydratase (trifunctional protein), beta subunit [Source:MGI Symbol;Acc:MGI:2136381]
ENSMUSG00000020395	-1.55375	0.00354544	Itk	IL2 inducible T cell kinase [Source:MGI Symbol;Acc:MGI:96621]
ENSMUSG00000052934	-0.817683	0.00355875	Fbxo31	F-box protein 31 [Source:MGI Symbol;Acc:MGI:1354708]
ENSMUSG00000097415	-0.84885	0.00357019	AU020206	expressed sequence AU020206 [Source:MGI Symbol;Acc:MGI:2142134]
ENSMUSG00000031872	1.94488	0.00357883	Bean1	brain expressed, associated with Nedd4, 1 [Source:MGI Symbol;Acc:MGI:1929597]
ENSMUSG00000082932	-5.82107	0.00358622	Cyp2j8	cytochrome P450, family 2, subfamily j, polypeptide 8 [Source:MGI Symbol;Acc:MGI:2449817]
ENSMUSG00000067212	-0.986959	0.00360324	H2-T23	histocompatibility 2, T region locus 23 [Source:MGI Symbol;Acc:MGI:95957]
ENSMUSG00000032446	-2.09402	0.00361056	Eomes	eomesodermin [Source:MGI Symbol;Acc:MGI:1201683]
ENSMUSG00000029359	-2.23159	0.00361291	Tesc	tescalcin [Source:MGI Symbol;Acc:MGI:1930803]
ENSMUSG00000030165	-2.04973	0.00361654	Klrd1	killer cell lectin-like receptor, subfamily D, member 1 [Source:MGI Symbol;Acc:MGI:1196275]
ENSMUSG00000014453	-1.94184	0.0036255	Blk	B lymphoid kinase [Source:MGI Symbol;Acc:MGI:88169]
ENSMUSG00000028718	2.21008	0.00362728	Stil	Scl/Tal1 interrupting locus [Source:MGI Symbol;Acc:MGI:107477]
ENSMUSG00000065530	-2.10161	0.00362879	Mir99a	microRNA 99a [Source:MGI Symbol;Acc:MGI:2676912]
ENSMUSG00000028268	-1.5136	0.00365621	Gbp3	guanylate binding protein 3 [Source:MGI Symbol;Acc:MGI:1926263]
ENSMUSG00000055415	1.623	0.00365763	Atp10b	ATPase, class V, type 10B [Source:MGI Symbol;Acc:MGI:2442688]
ENSMUSG00000025355	0.971379	0.00366062	Mmp19	matrix metallopeptidase 19 [Source:MGI Symbol;Acc:MGI:1927899]
ENSMUSG00000027961	-2.06298	0.00367844	Lrrc39	leucine rich repeat containing 39 [Source:MGI Symbol;Acc:MGI:1924557]
ENSMUSG00000085836	2.19086	0.00370038	Gm13074	predicted gene 13074 [Source:MGI Symbol;Acc:MGI:3651959]
ENSMUSG00000000202	1.99106	0.00371831	Btbd17	BTB (POZ) domain containing 17 [Source:MGI Symbol;Acc:MGI:1919264]
ENSMUSG00000030036	0.817479	0.00373803	Mogs	mannosyl-oligosaccharide glucosidase [Source:MGI Symbol;Acc:MGI:1929872]
ENSMUSG00000027401	2.43428	0.00375346	Tgm3	transglutaminase 3, E polypeptide [Source:MGI Symbol;Acc:MGI:98732]
ENSMUSG00000019767	1.10533	0.00375374	Ccdc170	coiled-coil domain containing 170 [Source:MGI Symbol;Acc:MGI:2685067]
ENSMUSG00000073555	-2.12766	0.00375882	Gm4951	predicted gene 4951 [Source:MGI Symbol;Acc:MGI:3644953]
ENSMUSG00000100798	3.08925	0.00375918	Gm19589	predicted gene, 19589 [Source:MGI Symbol;Acc:MGI:5011774]
ENSMUSG00000099569	-6.11584	0.00376558	Gm18301	predicted gene, 18301 [Source:MGI Symbol;Acc:MGI:5010486]
ENSMUSG00000090243	5.74548	0.0037672	Gm16103	predicted gene 16103 [Source:MGI Symbol;Acc:MGI:3802086]
ENSMUSG00000030653	-0.982715	0.00378306	Pde2a	phosphodiesterase 2A, cGMP-stimulated [Source:MGI Symbol;Acc:MGI:2446107]
ENSMUSG00000004038	2.25661	0.00379882	Gstm3	glutathione S-transferase, mu 3 [Source:MGI Symbol;Acc:MGI:106026]
ENSMUSG00000048938	2.2412	0.00380739	Nr1h5	nuclear receptor subfamily 1, group H, member 5 [Source:MGI Symbol;Acc:MGI:3026618]
ENSMUSG00000074651	2.29054	0.00381323	Mcidas	multiciliate differentiation and DNA synthesis associated cell cycle protein [Source:MGI Symbol;Acc:MGI:3648807]
ENSMUSG00000053175	1.03838	0.00382583	Bcl3	B cell leukemia/lymphoma 3 [Source:MGI Symbol;Acc:MGI:88140]
ENSMUSG00000046879	-1.26199	0.00383652	Irgm1	immunity-related GTPase family M member 1 [Source:MGI Symbol;Acc:MGI:107567]
ENSMUSG00000043410	3.04236	0.00391006	Hfm1	HFM1, ATP-dependent DNA helicase homolog [Source:MGI Symbol;Acc:MGI:3036246]
ENSMUSG00000001774	1.00877	0.00391226	Chordc1	cysteine and histidine-rich domain (CHORD)-containing, zinc-binding protein 1 [Source:MGI Symbol;Acc:MGI:1914167]
ENSMUSG00000070423	-2.43077	0.00392696	Olfr558	olfactory receptor 558 [Source:MGI Symbol;Acc:MGI:3030392]
ENSMUSG00000066108	1.47646	0.00393041	Muc5b	mucin 5, subtype B, tracheobronchial [Source:MGI Symbol;Acc:MGI:1921430]
ENSMUSG00000068220	1.01431	0.00394654	Lgals1	lectin, galactose binding, soluble 1 [Source:MGI Symbol;Acc:MGI:96777]
ENSMUSG00000086151	1.87831	0.00396315	Gm5698	predicted gene 5698 [Source:MGI Symbol;Acc:MGI:3649020]
ENSMUSG00000022357	-1.47033	0.00398371	Klhl38	kelch-like 38 [Source:MGI Symbol;Acc:MGI:3045310]
ENSMUSG00000051590	1.31546	0.00398508	Map3k19	mitogen-activated protein kinase kinase kinase 19 [Source:MGI Symbol;Acc:MGI:1203481]
ENSMUSG00000001416	0.792711	0.00399825	Cct3	chaperonin containing Tcp1, subunit 3 (gamma) [Source:MGI Symbol;Acc:MGI:104708]
ENSMUSG00000102704	-1.4901	0.00400089	Gm38309	predicted gene, 38309 [Source:MGI Symbol;Acc:MGI:5611537]
ENSMUSG00000040086	-2.41504	0.00401087	Tnni3k	TNNI3 interacting kinase [Source:MGI Symbol;Acc:MGI:2443276]
ENSMUSG00000056749	0.90929	0.00401249	Nfil3	nuclear factor, interleukin 3, regulated [Source:MGI Symbol;Acc:MGI:109495]
ENSMUSG00000037725	1.78574	0.00402384	Ckap2	cytoskeleton associated protein 2 [Source:MGI Symbol;Acc:MGI:1931797]
ENSMUSG00000058258	1.03944	0.00404183	Idi1	isopentenyl-diphosphate delta isomerase [Source:MGI Symbol;Acc:MGI:2442264]
ENSMUSG00000002319	0.752527	0.0040686	Ipo4	importin 4 [Source:MGI Symbol;Acc:MGI:1923001]
ENSMUSG00000069917	-2.0707	0.00407664	Hba-a2	hemoglobin alpha, adult chain 2 [Source:MGI Symbol;Acc:MGI:96016]
ENSMUSG00000042041	2.22466	0.00409714	2010003K11Rik	RIKEN cDNA 2010003K11 gene [Source:MGI Symbol;Acc:MGI:1917111]
ENSMUSG00000105245	2.62837	0.00409801	Gm43076	predicted gene 43076 [Source:MGI Symbol;Acc:MGI:5663213]
ENSMUSG00000098268	-2.35528	0.00410254	Gm27514	predicted gene, 27514 [Source:MGI Symbol;Acc:MGI:5530896]
ENSMUSG00000089953	5.93476	0.00411674	Rnf224	ring finger protein 224 [Source:MGI Symbol;Acc:MGI:2685603]
ENSMUSG00000001444	-1.84376	0.00412813	Tbx21	T-box 21 [Source:MGI Symbol;Acc:MGI:1888984]
ENSMUSG00000068606	-2.81223	0.0041329	Gm4841	predicted gene 4841 [Source:MGI Symbol;Acc:MGI:3643814]
ENSMUSG00000076618	-5.92616	0.0041569	Ighj4	immunoglobulin heavy joining 4 [Source:MGI Symbol;Acc:MGI:4439658]
ENSMUSG00000081619	-3.07539	0.00416548	Gm13351	predicted gene 13351 [Source:MGI Symbol;Acc:MGI:3651067]
ENSMUSG00000069601	0.780386	0.0041969	Ank3	ankyrin 3, epithelial [Source:MGI Symbol;Acc:MGI:88026]
ENSMUSG00000024910	-1.80899	0.00421702	Ctsw	cathepsin W [Source:MGI Symbol;Acc:MGI:1338045]
ENSMUSG00000097885	-1.23014	0.00424981	5031434O11Rik	RIKEN cDNA 5031434O11 gene [Source:MGI Symbol;Acc:MGI:1923230]
ENSMUSG00000105906	-1.66086	0.00425926	Iglc1	immunoglobulin lambda constant 1 [Source:MGI Symbol;Acc:MGI:99546]
ENSMUSG00000046610	1.87145	0.00427266	Oacyl	O-acyltransferase like [Source:MGI Symbol;Acc:MGI:2442915]
ENSMUSG00000007682	2.15735	0.00427737	Dio2	deiodinase, iodothyronine, type II [Source:MGI Symbol;Acc:MGI:1338833]
ENSMUSG00000027584	-1.80836	0.00427781	Oprl1	opioid receptor-like 1 [Source:MGI Symbol;Acc:MGI:97440]
ENSMUSG00000079555	-0.856778	0.00427829	Haus3	HAUS augmin-like complex, subunit 3 [Source:MGI Symbol;Acc:MGI:2387633]
ENSMUSG00000032261	0.821163	0.00430364	Sh3bgrl2	SH3 domain binding glutamic acid-rich protein like 2 [Source:MGI Symbol;Acc:MGI:1915350]
ENSMUSG00000106915	-2.47131	0.00430965	Gm42655	predicted gene 42655 [Source:MGI Symbol;Acc:MGI:5662792]
ENSMUSG00000067006	2.01165	0.0043376	Serpinb5	serine (or cysteine) peptidase inhibitor, clade B, member 5 [Source:MGI Symbol;Acc:MGI:109579]
ENSMUSG00000028341	1.36861	0.00434202	Nr4a3	nuclear receptor subfamily 4, group A, member 3 [Source:MGI Symbol;Acc:MGI:1352457]
ENSMUSG00000055491	0.875899	0.0043448	Pprc1	peroxisome proliferative activated receptor, gamma, coactivator-related 1 [Source:MGI Symbol;Acc:MGI:2385096]
ENSMUSG00000076605	-6.02411	0.00434506	Igkj2	immunoglobulin kappa joining 2 [Source:MGI Symbol;Acc:MGI:1316690]
ENSMUSG00000040133	1.9135	0.00438478	Gpr176	G protein-coupled receptor 176 [Source:MGI Symbol;Acc:MGI:2685858]
ENSMUSG00000035783	0.974369	0.00441752	Acta2	actin, alpha 2, smooth muscle, aorta [Source:MGI Symbol;Acc:MGI:87909]
ENSMUSG00000014226	0.868637	0.00441833	Cacybp	calcyclin binding protein [Source:MGI Symbol;Acc:MGI:1270839]
ENSMUSG00000097640	-1.37327	0.00443507	Gm20033	predicted gene, 20033 [Source:MGI Symbol;Acc:MGI:5012218]
ENSMUSG00000008136	-1.89676	0.0044449	Fhl2	four and a half LIM domains 2 [Source:MGI Symbol;Acc:MGI:1338762]
ENSMUSG00000028007	0.78471	0.00447514	Snx7	sorting nexin 7 [Source:MGI Symbol;Acc:MGI:1923811]
ENSMUSG00000004929	0.840961	0.00449823	Thop1	thimet oligopeptidase 1 [Source:MGI Symbol;Acc:MGI:1354165]
ENSMUSG00000025610	1.88493	0.00458752	Map3k7cl	Map3k7 C-terminal like [Source:MGI Symbol;Acc:MGI:2446584]
ENSMUSG00000101445	-3.34253	0.00460203	Gm28932	predicted gene 28932 [Source:MGI Symbol;Acc:MGI:5579638]
ENSMUSG00000025980	0.850533	0.00465888	Hspd1	heat shock protein 1 (chaperonin) [Source:MGI Symbol;Acc:MGI:96242]
ENSMUSG00000031995	0.768983	0.00466024	St14	suppression of tumorigenicity 14 (colon carcinoma) [Source:MGI Symbol;Acc:MGI:1338881]
ENSMUSG00000030156	-1.46722	0.00468347	Cd69	CD69 antigen [Source:MGI Symbol;Acc:MGI:88343]
ENSMUSG00000027699	1.35978	0.00469066	Ect2	ect2 oncogene [Source:MGI Symbol;Acc:MGI:95281]
ENSMUSG00000076474	-5.58469	0.00473124	Trbv17	T cell receptor beta, variable 17 [Source:MGI Symbol;Acc:MGI:98610]
ENSMUSG00000031325	-4.44269	0.00473351	4930519F16Rik	RIKEN cDNA 4930519F16 gene [Source:MGI Symbol;Acc:MGI:1922356]
ENSMUSG00000032028	-2.26601	0.00475082	Nxpe2	neurexophilin and PC-esterase domain family, member 2 [Source:MGI Symbol;Acc:MGI:1925502]
ENSMUSG00000044867	-1.69093	0.00477069	Gimap1os	GTPase, IMAP family member 1, opposite strand [Source:MGI Symbol;Acc:MGI:3781523]
ENSMUSG00000035352	2.03322	0.00477676	Ccl12	chemokine (C-C motif) ligand 12 [Source:MGI Symbol;Acc:MGI:108224]
ENSMUSG00000036834	1.15788	0.00478179	Plch1	phospholipase C, eta 1 [Source:MGI Symbol;Acc:MGI:2683547]
ENSMUSG00000063564	-0.787492	0.00478246	Col23a1	collagen, type XXIII, alpha 1 [Source:MGI Symbol;Acc:MGI:2653243]
ENSMUSG00000019892	1.2237	0.00479299	Lrriq1	leucine-rich repeats and IQ motif containing 1 [Source:MGI Symbol;Acc:MGI:1922228]
ENSMUSG00000000154	0.949615	0.00479729	Slc22a18	solute carrier family 22 (organic cation transporter), member 18 [Source:MGI Symbol;Acc:MGI:1336884]
ENSMUSG00000051663	3.70373	0.0048058	Pcdhb1	protocadherin beta 1 [Source:MGI Symbol;Acc:MGI:2136730]
ENSMUSG00000039759	-0.788227	0.00480776	Thap3	THAP domain containing, apoptosis associated protein 3 [Source:MGI Symbol;Acc:MGI:1917126]
ENSMUSG00000024610	-0.96566	0.00482136	Cd74	CD74 antigen (invariant polypeptide of major histocompatibility complex, class II antigen-associated) [Source:MGI Symbol;Acc:MGI:96534]
ENSMUSG00000062209	-2.03942	0.00482752	Erbb4	erb-b2 receptor tyrosine kinase 4 [Source:MGI Symbol;Acc:MGI:104771]
ENSMUSG00000067341	-5.70772	0.0048734	H2-Eb2	histocompatibility 2, class II antigen E beta2 [Source:MGI Symbol;Acc:MGI:95902]
ENSMUSG00000029151	-2.62922	0.00487995	Slc30a3	solute carrier family 30 (zinc transporter), member 3 [Source:MGI Symbol;Acc:MGI:1345280]
ENSMUSG00000100253	2.10149	0.00495047	1700020N18Rik	RIKEN cDNA 1700020N18 gene [Source:MGI Symbol;Acc:MGI:1914336]
ENSMUSG00000001655	6.38774	0.00498391	Hoxc13	homeobox C13 [Source:MGI Symbol;Acc:MGI:99560]
ENSMUSG00000020534	0.951017	0.0049844	Shmt1	serine hydroxymethyltransferase 1 (soluble) [Source:MGI Symbol;Acc:MGI:98299]
ENSMUSG00000026914	0.886281	0.00503568	Psmd14	proteasome (prosome, macropain) 26S subunit, non-ATPase, 14 [Source:MGI Symbol;Acc:MGI:1913284]
ENSMUSG00000017386	0.832632	0.00503583	Traf4	TNF receptor associated factor 4 [Source:MGI Symbol;Acc:MGI:1202880]
ENSMUSG00000024130	0.816367	0.00505933	Abca3	ATP-binding cassette, sub-family A (ABC1), member 3 [Source:MGI Symbol;Acc:MGI:1351617]
ENSMUSG00000083195	-2.80442	0.00507027	Gm13567	predicted gene 13567 [Source:MGI Symbol;Acc:MGI:3649435]
ENSMUSG00000028786	1.17164	0.00507796	Tmem54	transmembrane protein 54 [Source:MGI Symbol;Acc:MGI:1913510]
ENSMUSG00000104940	-5.82107	0.00508325	Gm42908	predicted gene 42908 [Source:MGI Symbol;Acc:MGI:5663045]
ENSMUSG00000059970	1.07379	0.00508599	Hspa2	heat shock protein 2 [Source:MGI Symbol;Acc:MGI:96243]
ENSMUSG00000109090	-5.58469	0.00512009	Gm45088	predicted gene 45088 [Source:MGI Symbol;Acc:MGI:5753664]
ENSMUSG00000041831	-1.55846	0.00514787	Sytl3	synaptotagmin-like 3 [Source:MGI Symbol;Acc:MGI:1933367]
ENSMUSG00000021270	0.982578	0.00518117	Hsp90aa1	heat shock protein 90, alpha (cytosolic), class A member 1 [Source:MGI Symbol;Acc:MGI:96250]
ENSMUSG00000028124	0.930989	0.00519233	Gclm	glutamate-cysteine ligase, modifier subunit [Source:MGI Symbol;Acc:MGI:104995]
ENSMUSG00000051504	-1.82982	0.00519344	Siglech	sialic acid binding Ig-like lectin H [Source:MGI Symbol;Acc:MGI:2443256]
ENSMUSG00000038204	-2.24649	0.00523066	Asb10	ankyrin repeat and SOCS box-containing 10 [Source:MGI Symbol;Acc:MGI:2152836]
ENSMUSG00000096257	6.02083	0.00532799	Ccer2	coiled-coil glutamate-rich protein 2 [Source:MGI Symbol;Acc:MGI:3645242]
ENSMUSG00000038742	1.60749	0.00534044	Angptl6	angiopoietin-like 6 [Source:MGI Symbol;Acc:MGI:1917976]
ENSMUSG00000053044	-1.6409	0.00541553	Cd8b1	CD8 antigen, beta chain 1 [Source:MGI Symbol;Acc:MGI:88347]
ENSMUSG00000108624	-1.35514	0.00546603	Gm45091	predicted gene 45091 [Source:MGI Symbol;Acc:MGI:5753667]
ENSMUSG00000020651	1.45807	0.00546701	Slc26a4	solute carrier family 26, member 4 [Source:MGI Symbol;Acc:MGI:1346029]
ENSMUSG00000042474	-1.84109	0.00546842	Fcmr	Fc fragment of IgM receptor [Source:MGI Symbol;Acc:MGI:1916419]
ENSMUSG00000001930	-0.829868	0.00548306	Vwf	Von Willebrand factor [Source:MGI Symbol;Acc:MGI:98941]
ENSMUSG00000000983	-3.56394	0.00548418	Wfdc18	WAP four-disulfide core domain 18 [Source:MGI Symbol;Acc:MGI:107506]
ENSMUSG00000016757	0.872897	0.00556389	Ttll12	tubulin tyrosine ligase-like family, member 12 [Source:MGI Symbol;Acc:MGI:3039573]
ENSMUSG00000051906	2.42578	0.00558911	Cd209f	CD209f antigen [Source:MGI Symbol;Acc:MGI:1916392]
ENSMUSG00000091119	-1.3139	0.00560482	Ccdc152	coiled-coil domain containing 152 [Source:MGI Symbol;Acc:MGI:3641617]
ENSMUSG00000085887	-1.70722	0.00561834	Arhgap27os3	Rho GTPase activating protein 27, opposite strand 3 [Source:MGI Symbol;Acc:MGI:3650159]
ENSMUSG00000021750	-1.05904	0.00562328	Fam107a	family with sequence similarity 107, member A [Source:MGI Symbol;Acc:MGI:3041256]
ENSMUSG00000032826	-1.65835	0.00564229	Ank2	ankyrin 2, brain [Source:MGI Symbol;Acc:MGI:88025]
ENSMUSG00000014725	1.0458	0.0056874	Adam28	a disintegrin and metallopeptidase domain 28 [Source:MGI Symbol;Acc:MGI:105988]
ENSMUSG00000026828	1.30879	0.00569295	Galnt5	UDP-N-acetyl-alpha-D-galactosamine:polypeptide N-acetylgalactosaminyltransferase 5 [Source:MGI Symbol;Acc:MGI:2179403]
ENSMUSG00000038335	1.02534	0.00572177	Tsr1	TSR1 20S rRNA accumulation [Source:MGI Symbol;Acc:MGI:2144566]
ENSMUSG00000019775	-1.26626	0.00572453	Rgs17	regulator of G-protein signaling 17 [Source:MGI Symbol;Acc:MGI:1927469]
ENSMUSG00000071478	3.4774	0.00572469	Hist1h2ad	histone cluster 1, H2ad [Source:MGI Symbol;Acc:MGI:2448289]
ENSMUSG00000078606	-1.46316	0.00573456	Gm4070	predicted gene 4070 [Source:MGI Symbol;Acc:MGI:3782245]
ENSMUSG00000086755	4.0528	0.00575216	Gm11216	predicted gene 11216 [Source:MGI Symbol;Acc:MGI:3651044]
ENSMUSG00000085068	1.46193	0.00579701	Gm15895	predicted gene 15895 [Source:MGI Symbol;Acc:MGI:3802071]
ENSMUSG00000005087	0.783569	0.0058141	Cd44	CD44 antigen [Source:MGI Symbol;Acc:MGI:88338]
ENSMUSG00000099775	-2.50315	0.00581767	Gm5960	predicted gene 5960 [Source:MGI Symbol;Acc:MGI:3779540]
ENSMUSG00000053192	1.11961	0.00585111	Mllt11	myeloid/lymphoid or mixed-lineage leukemia; translocated to, 11 [Source:MGI Symbol;Acc:MGI:1929671]
ENSMUSG00000037798	0.885198	0.00585539	Mat1a	methionine adenosyltransferase I, alpha [Source:MGI Symbol;Acc:MGI:88017]
ENSMUSG00000029762	0.855584	0.00586504	Akr1b8	aldo-keto reductase family 1, member B8 [Source:MGI Symbol;Acc:MGI:107673]
ENSMUSG00000010154	1.08753	0.00588986	Spire2	spire homolog 2 (Drosophila) [Source:MGI Symbol;Acc:MGI:2446256]
ENSMUSG00000097632	-4.25204	0.0058973	4930552P12Rik	RIKEN cDNA 4930552P12 gene [Source:MGI Symbol;Acc:MGI:1924844]
ENSMUSG00000030735	0.776271	0.00593439	Gm9755	predicted pseudogene 9755 [Source:MGI Symbol;Acc:MGI:3642279]
ENSMUSG00000039252	1.08456	0.00597875	Lgi2	leucine-rich repeat LGI family, member 2 [Source:MGI Symbol;Acc:MGI:2180196]
ENSMUSG00000028337	1.06302	0.00598772	Coro2a	coronin, actin binding protein 2A [Source:MGI Symbol;Acc:MGI:1345966]
ENSMUSG00000014867	0.809533	0.00599979	Surf4	surfeit gene 4 [Source:MGI Symbol;Acc:MGI:98445]
ENSMUSG00000031382	-1.56497	0.00603009	Asb11	ankyrin repeat and SOCS box-containing 11 [Source:MGI Symbol;Acc:MGI:1916104]
ENSMUSG00000001672	0.858419	0.00604278	Marveld3	MARVEL (membrane-associating) domain containing 3 [Source:MGI Symbol;Acc:MGI:1920858]
ENSMUSG00000102258	-2.5469	0.00605331	Gm38257	predicted gene, 38257 [Source:MGI Symbol;Acc:MGI:5611485]
ENSMUSG00000039601	-0.836459	0.00605404	Rcan2	regulator of calcineurin 2 [Source:MGI Symbol;Acc:MGI:1858219]
ENSMUSG00000075232	0.771652	0.00605455	Amd1	S-adenosylmethionine decarboxylase 1 [Source:MGI Symbol;Acc:MGI:88004]
ENSMUSG00000033590	0.797939	0.00606012	Myo5c	myosin VC [Source:MGI Symbol;Acc:MGI:2442485]
ENSMUSG00000080845	1.31135	0.0061783	Gm9115	predicted gene 9115 [Source:MGI Symbol;Acc:MGI:3648181]
ENSMUSG00000101188	0.755906	0.00618798	Eif4a-ps4	eukaryotic translation initiation factor 4A, pseudogene 4 [Source:MGI Symbol;Acc:MGI:1195958]
ENSMUSG00000060794	5.52756	0.00621847	Tssk5	testis-specific serine kinase 5 [Source:MGI Symbol;Acc:MGI:1920792]
ENSMUSG00000097547	-3.71718	0.00633724	B230110C06Rik	RIKEN cDNA B230110C06 gene [Source:MGI Symbol;Acc:MGI:1925231]
ENSMUSG00000073821	2.44414	0.00636065	8030451A03Rik	RIKEN cDNA 8030451A03 gene [Source:MGI Symbol;Acc:MGI:1915353]
ENSMUSG00000019737	1.09585	0.00636157	Syne4	spectrin repeat containing, nuclear envelope family member 4 [Source:MGI Symbol;Acc:MGI:2141950]
ENSMUSG00000031933	-2.23776	0.00637273	Izumo1r	IZUMO1 receptor, JUNO [Source:MGI Symbol;Acc:MGI:1929185]
ENSMUSG00000022346	1.06665	0.00640116	Myc	myelocytomatosis oncogene [Source:MGI Symbol;Acc:MGI:97250]
ENSMUSG00000000486	-1.09764	0.00646287	2017-09-01	septin 1 [Source:MGI Symbol;Acc:MGI:1858916]
ENSMUSG00000048578	0.771341	0.00646894	Mlec	malectin [Source:MGI Symbol;Acc:MGI:1924015]
ENSMUSG00000025453	-0.876454	0.00648	Nnt	nicotinamide nucleotide transhydrogenase [Source:MGI Symbol;Acc:MGI:109279]
ENSMUSG00000070284	0.883954	0.00650758	Gmppb	GDP-mannose pyrophosphorylase B [Source:MGI Symbol;Acc:MGI:2660880]
ENSMUSG00000040328	-1.60876	0.00658717	Olfr56	olfactory receptor 56 [Source:MGI Symbol;Acc:MGI:1333785]
ENSMUSG00000010122	-1.41451	0.00660356	Slc47a1	solute carrier family 47, member 1 [Source:MGI Symbol;Acc:MGI:1914723]
ENSMUSG00000051965	-2.74835	0.00660901	Nanos2	nanos homolog 2 (Drosophila) [Source:MGI Symbol;Acc:MGI:2676627]
ENSMUSG00000094420	-1.77627	0.00662487	Igkv10-96	immunoglobulin kappa variable 10-96 [Source:MGI Symbol;Acc:MGI:4439561]
ENSMUSG00000047854	1.05863	0.00667683	Stx19	syntaxin 19 [Source:MGI Symbol;Acc:MGI:1915409]
ENSMUSG00000025401	1.73268	0.00671651	Myo1a	myosin IA [Source:MGI Symbol;Acc:MGI:107732]
ENSMUSG00000041301	0.737495	0.00674422	Cftr	cystic fibrosis transmembrane conductance regulator [Source:MGI Symbol;Acc:MGI:88388]
ENSMUSG00000024617	-1.25227	0.00676255	Camk2a	calcium/calmodulin-dependent protein kinase II alpha [Source:MGI Symbol;Acc:MGI:88256]
ENSMUSG00000039629	-1.74429	0.00680937	Strip2	striatin interacting protein 2 [Source:MGI Symbol;Acc:MGI:2444363]
ENSMUSG00000101581	3.31553	0.00682954	C430002N11Rik	RIKEN cDNA C430002N11 gene [Source:MGI Symbol;Acc:MGI:2442576]
ENSMUSG00000032128	2.15208	0.00685999	Robo3	roundabout guidance receptor 3 [Source:MGI Symbol;Acc:MGI:1343102]
ENSMUSG00000022797	0.749896	0.00686213	Tfrc	transferrin receptor [Source:MGI Symbol;Acc:MGI:98822]
ENSMUSG00000038422	1.00583	0.00687061	Hdhd3	haloacid dehalogenase-like hydrolase domain containing 3 [Source:MGI Symbol;Acc:MGI:1919998]
ENSMUSG00000050295	-1.12523	0.00691143	Foxc1	forkhead box C1 [Source:MGI Symbol;Acc:MGI:1347466]
ENSMUSG00000050350	-1.78779	0.00691339	Gpr18	G protein-coupled receptor 18 [Source:MGI Symbol;Acc:MGI:107859]
ENSMUSG00000037341	1.45935	0.00692286	Slc9a7	solute carrier family 9 (sodium/hydrogen exchanger), member 7 [Source:MGI Symbol;Acc:MGI:2444530]
ENSMUSG00000048038	1.22799	0.00692339	Ccdc187	coiled-coil domain containing 187 [Source:MGI Symbol;Acc:MGI:3045295]
ENSMUSG00000105909	-2.95112	0.00694043	Gm43189	predicted gene 43189 [Source:MGI Symbol;Acc:MGI:5663326]
ENSMUSG00000059956	1.84799	0.00694565	Serpinb12	serine (or cysteine) peptidase inhibitor, clade B (ovalbumin), member 12 [Source:MGI Symbol;Acc:MGI:1919119]
ENSMUSG00000076469	-2.42012	0.00696766	Trbv13-2	T cell receptor beta, variable 13-2 [Source:MGI Symbol;Acc:MGI:98608]
ENSMUSG00000009210	1.07064	0.0070009	Prr29	proline rich 29 [Source:MGI Symbol;Acc:MGI:1922823]
ENSMUSG00000061740	-0.877811	0.00700577	Cyp2d22	cytochrome P450, family 2, subfamily d, polypeptide 22 [Source:MGI Symbol;Acc:MGI:1929474]
ENSMUSG00000102260	-2.72182	0.00705461	D330025C20Rik	RIKEN cDNA D330025C20 gene [Source:MGI Symbol;Acc:MGI:3588219]
ENSMUSG00000006517	0.878452	0.00709861	Mvd	mevalonate (diphospho) decarboxylase [Source:MGI Symbol;Acc:MGI:2179327]
ENSMUSG00000038736	0.856641	0.00713512	Nudcd1	NudC domain containing 1 [Source:MGI Symbol;Acc:MGI:1914679]
ENSMUSG00000046841	0.746389	0.00722028	Ckap4	cytoskeleton-associated protein 4 [Source:MGI Symbol;Acc:MGI:2444926]
ENSMUSG00000022542	5.84322	0.00725009	2017-09-12	septin 12 [Source:MGI Symbol;Acc:MGI:1918339]
ENSMUSG00000043931	-1.79079	0.00727782	Gimap7	GTPase, IMAP family member 7 [Source:MGI Symbol;Acc:MGI:1349657]
ENSMUSG00000044678	2.52401	0.00732672	Ly6k	lymphocyte antigen 6 complex, locus K [Source:MGI Symbol;Acc:MGI:1923736]
ENSMUSG00000083836	1.09741	0.00732858	Ldha-ps2	lactate dehydrogenase A, pseudogene 2 [Source:MGI Symbol;Acc:MGI:96761]
ENSMUSG00000048164	0.780553	0.00733008	Gm7204	predicted pseudogene 7204 [Source:MGI Symbol;Acc:MGI:3645884]
ENSMUSG00000055692	-1.16314	0.00735494	Tmem191c	transmembrane protein 191C [Source:MGI Symbol;Acc:MGI:107238]
ENSMUSG00000083668	2.0407	0.00735505	Gm5648	predicted pseudogene 5648 [Source:MGI Symbol;Acc:MGI:3647868]
ENSMUSG00000048327	1.71152	0.00736028	Ckap2l	cytoskeleton associated protein 2-like [Source:MGI Symbol;Acc:MGI:1917716]
ENSMUSG00000035032	1.31513	0.00737503	Nek11	NIMA (never in mitosis gene a)-related expressed kinase 11 [Source:MGI Symbol;Acc:MGI:2442276]
ENSMUSG00000083282	-0.782899	0.00738181	Ctsf	cathepsin F [Source:MGI Symbol;Acc:MGI:1861434]
ENSMUSG00000052305	-2.02398	0.00741006	Hbb-bs	hemoglobin, beta adult s chain [Source:MGI Symbol;Acc:MGI:5474852]
ENSMUSG00000092171	1.99921	0.00745722	4833427F10Rik	RIKEN cDNA 4833427F10 gene [Source:MGI Symbol;Acc:MGI:1921851]
ENSMUSG00000073530	1.43142	0.00745941	Pappa2	pappalysin 2 [Source:MGI Symbol;Acc:MGI:3051647]
ENSMUSG00000024747	0.912125	0.00746389	Aldh1a7	aldehyde dehydrogenase family 1, subfamily A7 [Source:MGI Symbol;Acc:MGI:1347050]
ENSMUSG00000025512	0.812766	0.00748636	Chid1	chitinase domain containing 1 [Source:MGI Symbol;Acc:MGI:1915288]
ENSMUSG00000026229	0.77256	0.00749205	Psmd1	proteasome (prosome, macropain) 26S subunit, non-ATPase, 1 [Source:MGI Symbol;Acc:MGI:1917497]
ENSMUSG00000006457	1.53808	0.00751266	Actn3	actinin alpha 3 [Source:MGI Symbol;Acc:MGI:99678]
ENSMUSG00000024349	0.908826	0.0075141	Tmem173	transmembrane protein 173 [Source:MGI Symbol;Acc:MGI:1919762]
ENSMUSG00000001349	1.0809	0.00751621	Cnn1	calponin 1 [Source:MGI Symbol;Acc:MGI:104979]
ENSMUSG00000030603	0.752554	0.00751936	Psmc4	proteasome (prosome, macropain) 26S subunit, ATPase, 4 [Source:MGI Symbol;Acc:MGI:1346093]
ENSMUSG00000096968	-5.70772	0.00752148	Gm26620	predicted gene, 26620 [Source:MGI Symbol;Acc:MGI:5477114]
ENSMUSG00000105755	-5.58469	0.00752148	Gm43514	predicted gene 43514 [Source:MGI Symbol;Acc:MGI:5663651]
ENSMUSG00000053835	-0.928673	0.00754215	H2-T24	histocompatibility 2, T region locus 24 [Source:MGI Symbol;Acc:MGI:95958]
ENSMUSG00000074508	2.20964	0.00762536	Gm10706	predicted gene 10706 [Source:MGI Symbol;Acc:MGI:3642794]
ENSMUSG00000010755	0.736252	0.00763259	Cars	cysteinyl-tRNA synthetase [Source:MGI Symbol;Acc:MGI:1351477]
ENSMUSG00000108614	3.70373	0.00763288	2610306O10Rik	RIKEN cDNA 2610306O10 gene [Source:MGI Symbol;Acc:MGI:1917710]
ENSMUSG00000106024	-3.41212	0.00769369	A530083M17Rik	RIKEN cDNA A530083M17 gene [Source:MGI Symbol;Acc:MGI:2444172]
ENSMUSG00000000730	1.6066	0.00773241	Dnmt3l	DNA (cytosine-5-)-methyltransferase 3-like [Source:MGI Symbol;Acc:MGI:1859287]
ENSMUSG00000038732	0.822613	0.00773618	Mboat1	membrane bound O-acyltransferase domain containing 1 [Source:MGI Symbol;Acc:MGI:2387184]
ENSMUSG00000021062	0.708756	0.00774296	Rab15	RAB15, member RAS oncogene family [Source:MGI Symbol;Acc:MGI:1916865]
ENSMUSG00000027907	0.744405	0.00774332	S100a11	S100 calcium binding protein A11 [Source:MGI Symbol;Acc:MGI:1338798]
ENSMUSG00000039481	-1.41047	0.00777203	Nrtn	neurturin [Source:MGI Symbol;Acc:MGI:108417]
ENSMUSG00000029683	-1.74656	0.00777604	Lmod2	leiomodin 2 (cardiac) [Source:MGI Symbol;Acc:MGI:2135672]
ENSMUSG00000083773	1.04709	0.00779367	Gm13394	predicted gene 13394 [Source:MGI Symbol;Acc:MGI:3651848]
ENSMUSG00000079588	-1.85582	0.00779755	Tmem182	transmembrane protein 182 [Source:MGI Symbol;Acc:MGI:1923725]
ENSMUSG00000060985	1.24016	0.00781615	Tdrd5	tudor domain containing 5 [Source:MGI Symbol;Acc:MGI:2684949]
ENSMUSG00000105160	-1.86164	0.00782055	A530030E21Rik	RIKEN cDNA A530030E21 gene [Source:MGI Symbol;Acc:MGI:2444617]
ENSMUSG00000022431	1.34676	0.00782242	Ribc2	RIB43A domain with coiled-coils 2 [Source:MGI Symbol;Acc:MGI:1914997]
ENSMUSG00000099693	-5.45019	0.00790892	Gm29284	predicted gene 29284 [Source:MGI Symbol;Acc:MGI:5579990]
ENSMUSG00000015437	-2.07796	0.00798744	Gzmb	granzyme B [Source:MGI Symbol;Acc:MGI:109267]
ENSMUSG00000058207	2.67775	0.00800245	Serpina3k	serine (or cysteine) peptidase inhibitor, clade A, member 3K [Source:MGI Symbol;Acc:MGI:98377]
ENSMUSG00000026456	0.821063	0.00802327	Cyb5r1	cytochrome b5 reductase 1 [Source:MGI Symbol;Acc:MGI:1919267]
ENSMUSG00000022491	-2.09622	0.00804698	Glycam1	glycosylation dependent cell adhesion molecule 1 [Source:MGI Symbol;Acc:MGI:95759]
ENSMUSG00000024672	1.58344	0.00807771	Ms4a7	membrane-spanning 4-domains, subfamily A, member 7 [Source:MGI Symbol;Acc:MGI:1918846]
ENSMUSG00000020911	0.842493	0.00813569	Krt19	keratin 19 [Source:MGI Symbol;Acc:MGI:96693]
ENSMUSG00000025450	-1.30518	0.00816199	Gm9752	predicted gene 9752 [Source:MGI Symbol;Acc:MGI:3641896]
ENSMUSG00000102319	-2.19234	0.00818359	Gm37626	predicted gene, 37626 [Source:MGI Symbol;Acc:MGI:5610854]
ENSMUSG00000096727	-0.943224	0.00824212	Psmb9	proteasome (prosome, macropain) subunit, beta type 9 (large multifunctional peptidase 2) [Source:MGI Symbol;Acc:MGI:1346526]
ENSMUSG00000109486	-2.08368	0.00824753
ENSMUSG00000053049	-2.45449	0.00825524	Gm15413	predicted gene 15413 [Source:MGI Symbol;Acc:MGI:3642665]
ENSMUSG00000095794	-2.33328	0.00825524	Igkv6-17	immunoglobulin kappa variable 6-17 [Source:MGI Symbol;Acc:MGI:1330833]
ENSMUSG00000044145	-1.48256	0.00826541	1810024B03Rik	RIKEN cDNA 1810024B03 gene [Source:MGI Symbol;Acc:MGI:1925560]
ENSMUSG00000026819	0.743831	0.00827292	Slc25a25	solute carrier family 25 (mitochondrial carrier, phosphate carrier), member 25 [Source:MGI Symbol;Acc:MGI:1915913]
ENSMUSG00000048251	-1.27732	0.00828097	Bcl11b	B cell leukemia/lymphoma 11B [Source:MGI Symbol;Acc:MGI:1929913]
ENSMUSG00000090254	-5.70772	0.0083064	Gm1965	predicted gene 1965 [Source:MGI Symbol;Acc:MGI:3584270]
ENSMUSG00000054555	1.59337	0.00837098	Adam12	a disintegrin and metallopeptidase domain 12 (meltrin alpha) [Source:MGI Symbol;Acc:MGI:105378]
ENSMUSG00000052374	-1.50123	0.00837403	Actn2	actinin alpha 2 [Source:MGI Symbol;Acc:MGI:109192]
ENSMUSG00000031137	-1.72325	0.00843842	Fgf13	fibroblast growth factor 13 [Source:MGI Symbol;Acc:MGI:109178]
ENSMUSG00000036570	-0.741898	0.00845183	Fxyd1	FXYD domain-containing ion transport regulator 1 [Source:MGI Symbol;Acc:MGI:1889273]
ENSMUSG00000050395	1.7113	0.00846119	Tnfsf15	tumor necrosis factor (ligand) superfamily, member 15 [Source:MGI Symbol;Acc:MGI:2180140]
ENSMUSG00000094525	-5.45019	0.00847281	Trbv12-2	T cell receptor beta, variable 12-2 [Source:MGI Symbol;Acc:MGI:98601]
ENSMUSG00000024669	-1.79151	0.00850202	Cd5	CD5 antigen [Source:MGI Symbol;Acc:MGI:88340]
ENSMUSG00000021255	-2.14045	0.00850224	Esrrb	estrogen related receptor, beta [Source:MGI Symbol;Acc:MGI:1346832]
ENSMUSG00000061462	-1.59211	0.00853026	Obscn	obscurin, cytoskeletal calmodulin and titin-interacting RhoGEF [Source:MGI Symbol;Acc:MGI:2681862]
ENSMUSG00000055546	-2.02922	0.00855896	Timd4	T cell immunoglobulin and mucin domain containing 4 [Source:MGI Symbol;Acc:MGI:2445125]
ENSMUSG00000000409	-1.24049	0.00858793	Lck	lymphocyte protein tyrosine kinase [Source:MGI Symbol;Acc:MGI:96756]
ENSMUSG00000026020	0.721114	0.00859017	Nop58	NOP58 ribonucleoprotein [Source:MGI Symbol;Acc:MGI:1933184]
ENSMUSG00000087213	2.72336	0.00860855	2810408I11Rik	RIKEN cDNA 2810408I11 gene [Source:MGI Symbol;Acc:MGI:1917191]
ENSMUSG00000105096	-2.27655	0.00863362	Gbp10	guanylate-binding protein 10 [Source:MGI Symbol;Acc:MGI:4359647]
ENSMUSG00000043289	1.50942	0.00870233	Mei4	meiotic double-stranded break formation protein 4 [Source:MGI Symbol;Acc:MGI:1922283]
ENSMUSG00000067161	0.704146	0.00870778	Gm5560	predicted pseudogene 5560 [Source:MGI Symbol;Acc:MGI:3647980]
ENSMUSG00000048583	-0.850803	0.00872186	Igf2	insulin-like growth factor 2 [Source:MGI Symbol;Acc:MGI:96434]
ENSMUSG00000021390	-0.978557	0.00880388	Ogn	osteoglycin [Source:MGI Symbol;Acc:MGI:109278]
ENSMUSG00000102571	-2.40596	0.00885501	Gm37967	predicted gene, 37967 [Source:MGI Symbol;Acc:MGI:5611195]
ENSMUSG00000022041	-2.40613	0.00885806	Chrna2	cholinergic receptor, nicotinic, alpha polypeptide 2 (neuronal) [Source:MGI Symbol;Acc:MGI:87886]
ENSMUSG00000021363	0.95886	0.00886129	Mak	male germ cell-associated kinase [Source:MGI Symbol;Acc:MGI:96913]
ENSMUSG00000070305	1.0126	0.0088919	Mpzl3	myelin protein zero-like 3 [Source:MGI Symbol;Acc:MGI:2442647]
ENSMUSG00000079138	2.25462	0.00890445	Gm8818	predicted pseudogene 8818 [Source:MGI Symbol;Acc:MGI:3645903]
ENSMUSG00000001506	0.764941	0.00893589	Col1a1	collagen, type I, alpha 1 [Source:MGI Symbol;Acc:MGI:88467]
ENSMUSG00000028961	0.811797	0.00897149	Pgd	phosphogluconate dehydrogenase [Source:MGI Symbol;Acc:MGI:97553]
ENSMUSG00000056612	0.927234	0.00897588	Ppp1r14b	protein phosphatase 1, regulatory (inhibitor) subunit 14B [Source:MGI Symbol;Acc:MGI:107682]
ENSMUSG00000034292	0.726932	0.00901227	Traf3ip1	TRAF3 interacting protein 1 [Source:MGI Symbol;Acc:MGI:1921269]
ENSMUSG00000024673	-2.04638	0.00903321	Ms4a1	membrane-spanning 4-domains, subfamily A, member 1 [Source:MGI Symbol;Acc:MGI:88321]
ENSMUSG00000041476	-1.85953	0.0090832	Smpx	small muscle protein, X-linked [Source:MGI Symbol;Acc:MGI:1913356]
ENSMUSG00000087406	-1.65516	0.00908501	E130215H24Rik	RIKEN cDNA E130215H24 gene [Source:MGI Symbol;Acc:MGI:1926091]
ENSMUSG00000104571	-3.19238	0.00909855	Gm43010	predicted gene 43010 [Source:MGI Symbol;Acc:MGI:5663147]
ENSMUSG00000027347	-1.27645	0.00914415	Rasgrp1	RAS guanyl releasing protein 1 [Source:MGI Symbol;Acc:MGI:1314635]
ENSMUSG00000037578	2.26515	0.00915255	Pkd2l1	polycystic kidney disease 2-like 1 [Source:MGI Symbol;Acc:MGI:1352448]
ENSMUSG00000034958	-2.15097	0.00917546	Atcay	ataxia, cerebellar, Cayman type [Source:MGI Symbol;Acc:MGI:2448730]
ENSMUSG00000028071	-1.70985	0.00920566	Sh2d2a	SH2 domain containing 2A [Source:MGI Symbol;Acc:MGI:1351596]
ENSMUSG00000032845	-2.31243	0.00921948	Alpk2	alpha-kinase 2 [Source:MGI Symbol;Acc:MGI:2449492]
ENSMUSG00000010830	1.04084	0.0092609	Kdelr3	KDEL (Lys-Asp-Glu-Leu) endoplasmic reticulum protein retention receptor 3 [Source:MGI Symbol;Acc:MGI:2145953]
ENSMUSG00000054690	-0.788676	0.00926152	Emcn	endomucin [Source:MGI Symbol;Acc:MGI:1891716]
ENSMUSG00000031349	0.825483	0.00929759	Nsdhl	NAD(P) dependent steroid dehydrogenase-like [Source:MGI Symbol;Acc:MGI:1099438]
ENSMUSG00000031271	-1.39248	0.00930357	Serpina7	serine (or cysteine) peptidase inhibitor, clade A (alpha-1 antiproteinase, antitrypsin), member 7 [Source:MGI Symbol;Acc:MGI:3041197]
ENSMUSG00000035126	0.953941	0.00930587	Wdr78	WD repeat domain 78 [Source:MGI Symbol;Acc:MGI:2385328]
ENSMUSG00000040658	1.27469	0.00932693	Dnph1	2'-deoxynucleoside 5'-phosphate N-hydrolase 1 [Source:MGI Symbol;Acc:MGI:3039376]
ENSMUSG00000045573	-1.22302	0.00933896	Penk	preproenkephalin [Source:MGI Symbol;Acc:MGI:104629]
ENSMUSG00000022074	1.11392	0.00935072	Tnfrsf10b	tumor necrosis factor receptor superfamily, member 10b [Source:MGI Symbol;Acc:MGI:1341090]
ENSMUSG00000010066	-1.81255	0.0093598	Cacna2d2	calcium channel, voltage-dependent, alpha 2/delta subunit 2 [Source:MGI Symbol;Acc:MGI:1929813]
ENSMUSG00000032514	0.773213	0.00937042	Ttc21a	tetratricopeptide repeat domain 21A [Source:MGI Symbol;Acc:MGI:1921302]
ENSMUSG00000054556	-1.29504	0.00938406	Gm4876	predicted gene 4876 [Source:MGI Symbol;Acc:MGI:3647654]
ENSMUSG00000050390	0.691956	0.00944966	C77080	expressed sequence C77080 [Source:MGI Symbol;Acc:MGI:2140651]
ENSMUSG00000085180	-0.921032	0.00945508	AI838599	expressed sequence AI838599 [Source:MGI Symbol;Acc:MGI:3510989]
ENSMUSG00000001281	-1.11922	0.00948671	Itgb7	integrin beta 7 [Source:MGI Symbol;Acc:MGI:96616]
ENSMUSG00000086813	1.68198	0.00949552	Gm13657	predicted gene 13657 [Source:MGI Symbol;Acc:MGI:3650031]
ENSMUSG00000059040	0.722741	0.00950205	Eno1b	enolase 1B, retrotransposed [Source:MGI Symbol;Acc:MGI:3648653]
ENSMUSG00000031377	-0.941515	0.00951389	Bmx	BMX non-receptor tyrosine kinase [Source:MGI Symbol;Acc:MGI:1101778]
ENSMUSG00000102460	-1.82943	0.00958479	Gm38197	predicted gene, 38197 [Source:MGI Symbol;Acc:MGI:5611425]
ENSMUSG00000025347	2.14136	0.0095928	Mettl7b	methyltransferase like 7B [Source:MGI Symbol;Acc:MGI:1918914]
ENSMUSG00000026170	-0.824815	0.00960745	Cyp27a1	cytochrome P450, family 27, subfamily a, polypeptide 1 [Source:MGI Symbol;Acc:MGI:88594]
ENSMUSG00000086962	-1.39995	0.00968004	Gm12248	predicted gene 12248 [Source:MGI Symbol;Acc:MGI:3651124]
ENSMUSG00000064193	0.801154	0.00972649	Gm4735	predicted gene 4735 [Source:MGI Symbol;Acc:MGI:3645521]
ENSMUSG00000040693	0.730899	0.00973436	Slco4c1	solute carrier organic anion transporter family, member 4C1 [Source:MGI Symbol;Acc:MGI:2442784]
ENSMUSG00000087030	-1.62595	0.00980031	Gm16143	predicted gene 16143 [Source:MGI Symbol;Acc:MGI:3801780]
ENSMUSG00000060950	0.942467	0.00980607	Trmt61a	tRNA methyltransferase 61A [Source:MGI Symbol;Acc:MGI:2443487]
ENSMUSG00000076612	-5.82107	0.0098147	Ighg2c	immunoglobulin heavy constant gamma 2C [Source:MGI Symbol;Acc:MGI:2686979]
ENSMUSG00000063767	1.82892	0.00982622	S100a7a	S100 calcium binding protein A7A [Source:MGI Symbol;Acc:MGI:2687194]
ENSMUSG00000108994	-2.6568	0.00983786	Gm31663	predicted gene, 31663 [Source:MGI Symbol;Acc:MGI:5590822]
ENSMUSG00000092021	-1.48178	0.00984277	Gbp11	guanylate binding protein 11 [Source:MGI Symbol;Acc:MGI:3646307]
ENSMUSG00000002983	0.814691	0.00986901	Relb	avian reticuloendotheliosis viral (v-rel) oncogene related B [Source:MGI Symbol;Acc:MGI:103289]
ENSMUSG00000066607	0.975912	0.00990403	6030419C18Rik	RIKEN cDNA 6030419C18 gene [Source:MGI Symbol;Acc:MGI:2442108]
ENSMUSG00000050335	0.881936	0.00997278	Lgals3	lectin, galactose binding, soluble 3 [Source:MGI Symbol;Acc:MGI:96778]
ENSMUSG00000029093	0.778396	0.0100404	Sorcs2	sortilin-related VPS10 domain containing receptor 2 [Source:MGI Symbol;Acc:MGI:1932289]
ENSMUSG00000040283	-1.60741	0.010061	Btnl9	butyrophilin-like 9 [Source:MGI Symbol;Acc:MGI:2442439]
ENSMUSG00000060882	-1.67835	0.0100818	Kcnd2	potassium voltage-gated channel, Shal-related family, member 2 [Source:MGI Symbol;Acc:MGI:102663]
ENSMUSG00000036117	-2.24975	0.0100933	Il5	interleukin 5 [Source:MGI Symbol;Acc:MGI:96557]
ENSMUSG00000028957	-0.82614	0.0100934	Per3	period circadian clock 3 [Source:MGI Symbol;Acc:MGI:1277134]
ENSMUSG00000087131	-3.77296	0.0101284	Gm16152	predicted gene 16152 [Source:MGI Symbol;Acc:MGI:3802058]
ENSMUSG00000078234	0.850747	0.0101328	Klhdc7a	kelch domain containing 7A [Source:MGI Symbol;Acc:MGI:2444612]
ENSMUSG00000022504	-1.36547	0.0101415	Ciita	class II transactivator [Source:MGI Symbol;Acc:MGI:108445]
ENSMUSG00000085162	-1.61193	0.0101744	Gm12295	predicted gene 12295 [Source:MGI Symbol;Acc:MGI:3650535]
ENSMUSG00000065080	-3.67501	0.01019	Gm26497	predicted gene, 26497 [Source:MGI Symbol;Acc:MGI:5456274]
ENSMUSG00000020914	1.43896	0.0102066	Top2a	topoisomerase (DNA) II alpha [Source:MGI Symbol;Acc:MGI:98790]
ENSMUSG00000097464	-1.84365	0.0102356	Gm26736	predicted gene, 26736 [Source:MGI Symbol;Acc:MGI:5477230]
ENSMUSG00000054046	1.20845	0.0102611	Klk13	kallikrein related-peptidase 13 [Source:MGI Symbol;Acc:MGI:3615275]
ENSMUSG00000081648	-1.51782	0.0102897	Gm13423	predicted gene 13423 [Source:MGI Symbol;Acc:MGI:3650165]
ENSMUSG00000033282	0.953936	0.0103332	Rpgrip1l	Rpgrip1-like [Source:MGI Symbol;Acc:MGI:1920563]
ENSMUSG00000001228	1.31881	0.0103833	Uhrf1	ubiquitin-like, containing PHD and RING finger domains, 1 [Source:MGI Symbol;Acc:MGI:1338889]
ENSMUSG00000108626	-2.07865	0.0103881	Gm45018	predicted gene 45018 [Source:MGI Symbol;Acc:MGI:5753594]
ENSMUSG00000020607	0.891823	0.0103945	Fam84a	family with sequence similarity 84, member A [Source:MGI Symbol;Acc:MGI:2145011]
ENSMUSG00000037826	-0.759686	0.0104582	Ppm1k	protein phosphatase 1K (PP2C domain containing) [Source:MGI Symbol;Acc:MGI:2442111]
ENSMUSG00000039699	-1.39299	0.0104991	Batf2	basic leucine zipper transcription factor, ATF-like 2 [Source:MGI Symbol;Acc:MGI:1921731]
ENSMUSG00000059994	-2.01279	0.01051	Fcrl1	Fc receptor-like 1 [Source:MGI Symbol;Acc:MGI:2442862]
ENSMUSG00000049922	0.735133	0.0105107	Slc35c1	solute carrier family 35, member C1 [Source:MGI Symbol;Acc:MGI:2443301]
ENSMUSG00000102448	-2.33328	0.0105214	Gm37101	predicted gene, 37101 [Source:MGI Symbol;Acc:MGI:5610329]
ENSMUSG00000089774	0.958194	0.0105653	Slc5a3	solute carrier family 5 (inositol transporters), member 3 [Source:MGI Symbol;Acc:MGI:1858226]
ENSMUSG00000097814	1.22896	0.0105738	Panct2	pluripotency-associated noncoding transcript 2 [Source:MGI Symbol;Acc:MGI:3643517]
ENSMUSG00000065341	2.99739	0.0105943	Gm25579	predicted gene, 25579 [Source:MGI Symbol;Acc:MGI:5455356]
ENSMUSG00000076547	-2.74835	0.0106004	Igkv4-70	immunoglobulin kappa chain variable 4-70 [Source:MGI Symbol;Acc:MGI:2686348]
ENSMUSG00000037860	-1.20142	0.0106194	Aim2	absent in melanoma 2 [Source:MGI Symbol;Acc:MGI:2686159]
ENSMUSG00000027075	-0.927074	0.0107277	Slc43a1	solute carrier family 43, member 1 [Source:MGI Symbol;Acc:MGI:1931352]
ENSMUSG00000025408	0.825142	0.0107418	Ddit3	DNA-damage inducible transcript 3 [Source:MGI Symbol;Acc:MGI:109247]
ENSMUSG00000036594	-1.19106	0.0107481	H2-Aa	histocompatibility 2, class II antigen A, alpha [Source:MGI Symbol;Acc:MGI:95895]
ENSMUSG00000000861	-1.58903	0.0107485	Bcl11a	B cell CLL/lymphoma 11A (zinc finger protein) [Source:MGI Symbol;Acc:MGI:106190]
ENSMUSG00000006998	0.708216	0.0107719	Psmd2	proteasome (prosome, macropain) 26S subunit, non-ATPase, 2 [Source:MGI Symbol;Acc:MGI:1096584]
ENSMUSG00000107265	-4.3819	0.0107919	Gm15469	predicted gene 15469 [Source:MGI Symbol;Acc:MGI:3705154]
ENSMUSG00000044065	5.40487	0.0108084	Gm9788	predicted pseudogene 9788 [Source:MGI Symbol;Acc:MGI:3704496]
ENSMUSG00000107655	-0.977363	0.0108351	Gm44220	predicted gene, 44220 [Source:MGI Symbol;Acc:MGI:5690612]
ENSMUSG00000006732	0.958723	0.0108371	Mettl1	methyltransferase like 1 [Source:MGI Symbol;Acc:MGI:1339986]
ENSMUSG00000030022	0.849772	0.0108405	Adamts9	a disintegrin-like and metallopeptidase (reprolysin type) with thrombospondin type 1 motif, 9 [Source:MGI Symbol;Acc:MGI:1916320]
ENSMUSG00000049265	-0.715213	0.0108434	Kcnk3	potassium channel, subfamily K, member 3 [Source:MGI Symbol;Acc:MGI:1100509]
ENSMUSG00000095098	-0.685061	0.0108812	Ccdc85b	coiled-coil domain containing 85B [Source:MGI Symbol;Acc:MGI:2147607]
ENSMUSG00000073988	-0.927377	0.0108839	Ttpa	tocopherol (alpha) transfer protein [Source:MGI Symbol;Acc:MGI:1354168]
ENSMUSG00000040264	-1.02241	0.0109059	Gbp2b	guanylate binding protein 2b [Source:MGI Symbol;Acc:MGI:95666]
ENSMUSG00000042109	-1.24982	0.0110172	Csdc2	cold shock domain containing C2, RNA binding [Source:MGI Symbol;Acc:MGI:2146027]
ENSMUSG00000030087	-0.801364	0.0111482	Klf15	Kruppel-like factor 15 [Source:MGI Symbol;Acc:MGI:1929988]
ENSMUSG00000109500	-3.56992	0.0111536	Gm44999	predicted gene 44999 [Source:MGI Symbol;Acc:MGI:5753575]
ENSMUSG00000044229	-1.41524	0.0112078	Nxpe4	neurexophilin and PC-esterase domain family, member 4 [Source:MGI Symbol;Acc:MGI:1924792]
ENSMUSG00000034009	-1.85122	0.0112136	Rxfp1	relaxin/insulin-like family peptide receptor 1 [Source:MGI Symbol;Acc:MGI:2682211]
ENSMUSG00000034796	-1.55925	0.011233	Cpne7	copine VII [Source:MGI Symbol;Acc:MGI:2142747]
ENSMUSG00000020288	1.14346	0.0112745	Ahsa2	AHA1, activator of heat shock protein ATPase 2 [Source:MGI Symbol;Acc:MGI:1916133]
ENSMUSG00000035049	0.847966	0.0112984	Rrp12	ribosomal RNA processing 12 homolog (S. cerevisiae) [Source:MGI Symbol;Acc:MGI:2147437]
ENSMUSG00000050677	1.03406	0.0113144	Ccdc96	coiled-coil domain containing 96 [Source:MGI Symbol;Acc:MGI:1913967]
ENSMUSG00000031584	0.707899	0.0113258	Gsr	glutathione reductase [Source:MGI Symbol;Acc:MGI:95804]
ENSMUSG00000039552	0.810357	0.0113416	Rsph4a	radial spoke head 4 homolog A (Chlamydomonas) [Source:MGI Symbol;Acc:MGI:3027894]
ENSMUSG00000000308	0.726678	0.0113798	Ckmt1	creatine kinase, mitochondrial 1, ubiquitous [Source:MGI Symbol;Acc:MGI:99441]
ENSMUSG00000073293	1.22511	0.0115145	Nudt10	nudix (nucleoside diphosphate linked moiety X)-type motif 10 [Source:MGI Symbol;Acc:MGI:2147931]
ENSMUSG00000068744	1.38211	0.0115634	Psrc1	proline/serine-rich coiled-coil 1 [Source:MGI Symbol;Acc:MGI:1913099]
ENSMUSG00000085269	-1.44545	0.0116064	Gm15777	predicted gene 15777 [Source:MGI Symbol;Acc:MGI:3783219]
ENSMUSG00000094282	1.19617	0.0116369	Cfap73	cilia and flagella associated protein 73 [Source:MGI Symbol;Acc:MGI:3779542]
ENSMUSG00000028777	-2.80442	0.0116397	Gnat3	guanine nucleotide binding protein, alpha transducing 3 [Source:MGI Symbol;Acc:MGI:3588268]
ENSMUSG00000033533	1.59601	0.0116815	Acsm1	acyl-CoA synthetase medium-chain family member 1 [Source:MGI Symbol;Acc:MGI:2152200]
ENSMUSG00000025353	0.964399	0.0116881	Ormdl2	ORM1-like 2 (S. cerevisiae) [Source:MGI Symbol;Acc:MGI:1914094]
ENSMUSG00000024028	1.66565	0.0116925	Tff2	trefoil factor 2 (spasmolytic protein 1) [Source:MGI Symbol;Acc:MGI:1306805]
ENSMUSG00000035692	1.28145	0.0117043	Isg15	ISG15 ubiquitin-like modifier [Source:MGI Symbol;Acc:MGI:1855694]
ENSMUSG00000071398	0.795505	0.0117267	2410004P03Rik	RIKEN cDNA 2410004P03 gene [Source:MGI Symbol;Acc:MGI:1920917]
ENSMUSG00000037337	-1.14986	0.0117316	Map4k1	mitogen-activated protein kinase kinase kinase kinase 1 [Source:MGI Symbol;Acc:MGI:1346882]
ENSMUSG00000090942	-2.09558	0.0117431	F830016B08Rik	RIKEN cDNA F830016B08 gene [Source:MGI Symbol;Acc:MGI:3588218]
ENSMUSG00000014776	0.988624	0.0117539	Nol3	nucleolar protein 3 (apoptosis repressor with CARD domain) [Source:MGI Symbol;Acc:MGI:1925938]
ENSMUSG00000090946	-0.777763	0.0117724	Ccdc71l	coiled-coil domain containing 71 like [Source:MGI Symbol;Acc:MGI:1919373]
ENSMUSG00000029158	-2.15488	0.0118137	Yipf7	Yip1 domain family, member 7 [Source:MGI Symbol;Acc:MGI:1922831]
ENSMUSG00000048574	2.12624	0.0118181	Gm5593	predicted gene 5593 [Source:MGI Symbol;Acc:MGI:3648694]
ENSMUSG00000085345	-5.30185	0.0118343	Gm16064	predicted gene 16064 [Source:MGI Symbol;Acc:MGI:3801956]
ENSMUSG00000099938	-5.30185	0.0118343	C030007H22Rik	RIKEN cDNA C030007H22 gene [Source:MGI Symbol;Acc:MGI:1924581]
ENSMUSG00000060183	-2.25177	0.0118352	Cxcl11	chemokine (C-X-C motif) ligand 11 [Source:MGI Symbol;Acc:MGI:1860203]
ENSMUSG00000020950	-2.37231	0.0118636	Foxg1	forkhead box G1 [Source:MGI Symbol;Acc:MGI:1347464]
ENSMUSG00000049307	0.808693	0.0119384	Fut4	fucosyltransferase 4 [Source:MGI Symbol;Acc:MGI:95594]
ENSMUSG00000076607	-2.81514	0.011957	Igkj4	immunoglobulin kappa joining 4 [Source:MGI Symbol;Acc:MGI:1316692]
ENSMUSG00000050936	1.26915	0.0119605	Gm42743	predicted gene 42743 [Source:MGI Symbol;Acc:MGI:5662880]
ENSMUSG00000093812	3.6225	0.0119677	Gm5627	predicted gene 5627 [Source:MGI Symbol;Acc:MGI:3645308]
ENSMUSG00000103243	3.52756	0.0120943	Lce1d	late cornified envelope 1D [Source:MGI Symbol;Acc:MGI:1916861]
ENSMUSG00000052160	-1.02409	0.0121135	Pld4	phospholipase D family, member 4 [Source:MGI Symbol;Acc:MGI:2144765]
ENSMUSG00000029096	-0.707771	0.0121291	Htra3	HtrA serine peptidase 3 [Source:MGI Symbol;Acc:MGI:1925808]
ENSMUSG00000027559	2.39957	0.0121678	Car3	carbonic anhydrase 3 [Source:MGI Symbol;Acc:MGI:88270]
ENSMUSG00000074398	-1.21063	0.0121939	Gm15441	predicted gene 15441 [Source:MGI Symbol;Acc:MGI:3641753]
ENSMUSG00000004366	-2.80442	0.0122084	Sst	somatostatin [Source:MGI Symbol;Acc:MGI:98326]
ENSMUSG00000030042	0.740921	0.0123088	Pole4	polymerase (DNA-directed), epsilon 4 (p12 subunit) [Source:MGI Symbol;Acc:MGI:1914229]
ENSMUSG00000063628	0.765906	0.0123396	Gm7665	predicted pseudogene 7665 [Source:MGI Symbol;Acc:MGI:3645651]
ENSMUSG00000105542	-2.0809	0.0123404	Gm34248	predicted gene, 34248 [Source:MGI Symbol;Acc:MGI:5593407]
ENSMUSG00000039234	0.682952	0.0124397	Sec24d	Sec24 related gene family, member D (S. cerevisiae) [Source:MGI Symbol;Acc:MGI:1916858]
ENSMUSG00000016028	0.693231	0.0124415	Celsr1	cadherin, EGF LAG seven-pass G-type receptor 1 [Source:MGI Symbol;Acc:MGI:1100883]
ENSMUSG00000108753	-1.54968	0.0124568	Gm45094	predicted gene 45094 [Source:MGI Symbol;Acc:MGI:5753670]
ENSMUSG00000029273	-0.840636	0.0124971	Sult1d1	sulfotransferase family 1D, member 1 [Source:MGI Symbol;Acc:MGI:1926341]
ENSMUSG00000025813	0.987601	0.0125047	Homer2	homer scaffolding protein 2 [Source:MGI Symbol;Acc:MGI:1347354]
ENSMUSG00000087115	-3.77296	0.012569	Pcsk2os2	proprotein convertase subtilisin/kexin type 2, opposite strand 2 [Source:MGI Symbol;Acc:MGI:3649365]
ENSMUSG00000100826	-0.879902	0.0125987	Snhg14	small nucleolar RNA host gene 14 [Source:MGI Symbol;Acc:MGI:1289201]
ENSMUSG00000019883	1.14892	0.0126386	Echdc1	enoyl Coenzyme A hydratase domain containing 1 [Source:MGI Symbol;Acc:MGI:1277169]
ENSMUSG00000034917	0.726945	0.0126838	Tjp3	tight junction protein 3 [Source:MGI Symbol;Acc:MGI:1351650]
ENSMUSG00000070823	-5.45019	0.0126878	Gm1043	predicted gene 1043 [Source:MGI Symbol;Acc:MGI:2685889]
ENSMUSG00000025332	0.676075	0.0127116	Kdm5c	lysine (K)-specific demethylase 5C [Source:MGI Symbol;Acc:MGI:99781]
ENSMUSG00000101639	-1.71923	0.0127464	Gm8597	predicted gene 8597 [Source:MGI Symbol;Acc:MGI:3779808]
ENSMUSG00000028785	-1.77498	0.0127494	Hpca	hippocalcin [Source:MGI Symbol;Acc:MGI:1336200]
ENSMUSG00000056999	0.650503	0.0127499	Ide	insulin degrading enzyme [Source:MGI Symbol;Acc:MGI:96412]
ENSMUSG00000019936	-2.40607	0.0127894	Epyc	epiphycan [Source:MGI Symbol;Acc:MGI:107942]
ENSMUSG00000031626	-1.17384	0.0128339	Sorbs2	sorbin and SH3 domain containing 2 [Source:MGI Symbol;Acc:MGI:1924574]
ENSMUSG00000047562	5.93476	0.0128842	Mmp10	matrix metallopeptidase 10 [Source:MGI Symbol;Acc:MGI:97007]
ENSMUSG00000030870	0.715291	0.0129234	Ubfd1	ubiquitin family domain containing 1 [Source:MGI Symbol;Acc:MGI:107301]
ENSMUSG00000024087	-0.807079	0.0129468	Cyp1b1	cytochrome P450, family 1, subfamily b, polypeptide 1 [Source:MGI Symbol;Acc:MGI:88590]
ENSMUSG00000054966	-1.28392	0.0129755	Lmntd1	lamin tail domain containing 1 [Source:MGI Symbol;Acc:MGI:1921321]
ENSMUSG00000034677	2.48413	0.0129759	Gpr142	G protein-coupled receptor 142 [Source:MGI Symbol;Acc:MGI:2668437]
ENSMUSG00000020713	-2.56767	0.0130283	Gh	growth hormone [Source:MGI Symbol;Acc:MGI:95707]
ENSMUSG00000037974	1.53259	0.0130394	Muc5ac	mucin 5, subtypes A and C, tracheobronchial/gastric [Source:MGI Symbol;Acc:MGI:104697]
ENSMUSG00000028862	-0.897125	0.0130725	Map3k6	mitogen-activated protein kinase kinase kinase 6 [Source:MGI Symbol;Acc:MGI:1855691]
ENSMUSG00000076596	-2.38619	0.0130954	Igkv3-10	immunoglobulin kappa variable 3-10 [Source:MGI Symbol;Acc:MGI:1330821]
ENSMUSG00000035528	2.83785	0.0131082	Npffr2	neuropeptide FF receptor 2 [Source:MGI Symbol;Acc:MGI:1860130]
ENSMUSG00000031551	-1.71571	0.0131472	Ido1	indoleamine 2,3-dioxygenase 1 [Source:MGI Symbol;Acc:MGI:96416]
ENSMUSG00000053801	0.868978	0.0131814	Grwd1	glutamate-rich WD repeat containing 1 [Source:MGI Symbol;Acc:MGI:2141989]
ENSMUSG00000042010	-0.68668	0.0131832	Acacb	acetyl-Coenzyme A carboxylase beta [Source:MGI Symbol;Acc:MGI:2140940]
ENSMUSG00000030785	-1.1065	0.0132319	Cox6a2	cytochrome c oxidase subunit VIa polypeptide 2 [Source:MGI Symbol;Acc:MGI:104649]
ENSMUSG00000037390	3.98941	0.0132997	Muc3	mucin 3, intestinal [Source:MGI Symbol;Acc:MGI:1203527]
ENSMUSG00000037851	0.704343	0.013307	Iars	isoleucine-tRNA synthetase [Source:MGI Symbol;Acc:MGI:2145219]
ENSMUSG00000072902	-2.79317	0.0133211	Gm10435	predicted gene 10435 [Source:MGI Symbol;Acc:MGI:3642820]
ENSMUSG00000037366	0.685461	0.013347	Pafah2	platelet-activating factor acetylhydrolase 2 [Source:MGI Symbol;Acc:MGI:2140321]
ENSMUSG00000001707	0.85241	0.0133633	Eef1e1	eukaryotic translation elongation factor 1 epsilon 1 [Source:MGI Symbol;Acc:MGI:1913393]
ENSMUSG00000031329	-2.11087	0.0133674	Tsx	testis specific X-linked gene [Source:MGI Symbol;Acc:MGI:108118]
ENSMUSG00000050737	0.698521	0.0134122	Ptges	prostaglandin E synthase [Source:MGI Symbol;Acc:MGI:1927593]
ENSMUSG00000066626	2.84749	0.0134588	Gm5121	predicted gene 5121 [Source:MGI Symbol;Acc:MGI:3647258]
ENSMUSG00000036813	-1.07591	0.0134642	Entpd8	ectonucleoside triphosphate diphosphohydrolase 8 [Source:MGI Symbol;Acc:MGI:1919340]
ENSMUSG00000097194	-2.00507	0.0134767	9330175E14Rik	RIKEN cDNA 9330175E14 gene [Source:MGI Symbol;Acc:MGI:2443913]
ENSMUSG00000035296	-1.42082	0.013529	Sgcg	sarcoglycan, gamma (dystrophin-associated glycoprotein) [Source:MGI Symbol;Acc:MGI:1346524]
ENSMUSG00000023132	-1.63174	0.0135512	Gzma	granzyme A [Source:MGI Symbol;Acc:MGI:109266]
ENSMUSG00000053184	3.06688	0.0135551	Spaca3	sperm acrosome associated 3 [Source:MGI Symbol;Acc:MGI:1922872]
ENSMUSG00000030082	0.671054	0.013563	Sec61a1	Sec61 alpha 1 subunit (S. cerevisiae) [Source:MGI Symbol;Acc:MGI:1858417]
ENSMUSG00000035828	-0.810535	0.0135817	Pim3	proviral integration site 3 [Source:MGI Symbol;Acc:MGI:1355297]
ENSMUSG00000037940	1.11643	0.0135856	Inpp4b	inositol polyphosphate-4-phosphatase, type II [Source:MGI Symbol;Acc:MGI:2158925]
ENSMUSG00000104212	3.53643	0.0135993	Gm37986	predicted gene, 37986 [Source:MGI Symbol;Acc:MGI:5611214]
ENSMUSG00000072945	2.05998	0.0136136	Ripply1	ripply transcriptional repressor 1 [Source:MGI Symbol;Acc:MGI:3614797]
ENSMUSG00000061718	0.965452	0.0136253	Ppp1r1b	protein phosphatase 1, regulatory (inhibitor) subunit 1B [Source:MGI Symbol;Acc:MGI:94860]
ENSMUSG00000022657	-1.71241	0.0136549	Cd96	CD96 antigen [Source:MGI Symbol;Acc:MGI:1934368]
ENSMUSG00000026621	-1.6239	0.0136656	2017-03-01	mitochondrial amidoxime reducing component 1 [Source:MGI Symbol;Acc:MGI:1913362]
ENSMUSG00000097189	2.92439	0.0136978	Gm26594	predicted gene, 26594 [Source:MGI Symbol;Acc:MGI:5477088]
ENSMUSG00000071341	-5.45019	0.0137436	Egr4	early growth response 4 [Source:MGI Symbol;Acc:MGI:99252]
ENSMUSG00000076939	-1.84874	0.0137581	Iglv3	immunoglobulin lambda variable 3 [Source:MGI Symbol;Acc:MGI:3645509]
ENSMUSG00000085204	-1.90857	0.0137635	Gm15327	predicted gene 15327 [Source:MGI Symbol;Acc:MGI:3705295]
ENSMUSG00000001588	-1.32441	0.0137912	Acap1	ArfGAP with coiled-coil, ankyrin repeat and PH domains 1 [Source:MGI Symbol;Acc:MGI:2388270]
ENSMUSG00000070366	2.17989	0.0138163	Plpp4	phospholipid phosphatase 4 [Source:MGI Symbol;Acc:MGI:2685936]
ENSMUSG00000058672	0.655001	0.0138709	Tubb2a	tubulin, beta 2A class IIA [Source:MGI Symbol;Acc:MGI:107861]
ENSMUSG00000062727	5.52756	0.0139941	Hist1h2bk	histone cluster 1, H2bk [Source:MGI Symbol;Acc:MGI:2448399]
ENSMUSG00000101173	5.52756	0.0140038	Gm29519	predicted gene 29519 [Source:MGI Symbol;Acc:MGI:5580225]
ENSMUSG00000039062	0.686251	0.0140147	Anpep	alanyl (membrane) aminopeptidase [Source:MGI Symbol;Acc:MGI:5000466]
ENSMUSG00000001247	0.881805	0.0140294	Lsr	lipolysis stimulated lipoprotein receptor [Source:MGI Symbol;Acc:MGI:1927471]
ENSMUSG00000099338	-1.22858	0.0141101	2810030D12Rik	RIKEN cDNA 2810030D12 gene [Source:MGI Symbol;Acc:MGI:1925585]
ENSMUSG00000068748	0.786477	0.0141141	Ptprz1	protein tyrosine phosphatase, receptor type Z, polypeptide 1 [Source:MGI Symbol;Acc:MGI:97816]
ENSMUSG00000050490	0.736682	0.01415	Gm8394	predicted gene 8394 [Source:MGI Symbol;Acc:MGI:3647964]
ENSMUSG00000044177	-1.20393	0.0142396	Wfikkn2	WAP, follistatin/kazal, immunoglobulin, kunitz and netrin domain containing 2 [Source:MGI Symbol;Acc:MGI:2669209]
ENSMUSG00000057465	2.06969	0.0142716	Saa2	serum amyloid A 2 [Source:MGI Symbol;Acc:MGI:98222]
ENSMUSG00000030109	1.57672	0.014289	Slc6a12	solute carrier family 6 (neurotransmitter transporter, betaine/GABA), member 12 [Source:MGI Symbol;Acc:MGI:95628]
ENSMUSG00000028134	-0.780171	0.0143566	Ptbp2	polypyrimidine tract binding protein 2 [Source:MGI Symbol;Acc:MGI:1860489]
ENSMUSG00000026365	-0.756978	0.0143634	Cfh	complement component factor h [Source:MGI Symbol;Acc:MGI:88385]
ENSMUSG00000051457	-1.07142	0.0143756	Spn	sialophorin [Source:MGI Symbol;Acc:MGI:98384]
ENSMUSG00000095771	-2.80442	0.0143827	Igkv14-111	immunoglobulin kappa variable 14-111 [Source:MGI Symbol;Acc:MGI:4439863]
ENSMUSG00000021670	0.664397	0.0144073	Hmgcr	3-hydroxy-3-methylglutaryl-Coenzyme A reductase [Source:MGI Symbol;Acc:MGI:96159]
ENSMUSG00000026831	0.834929	0.0144397	1700007K13Rik	RIKEN cDNA 1700007K13 gene [Source:MGI Symbol;Acc:MGI:1916577]
ENSMUSG00000041889	1.02908	0.0144969	Shisa4	shisa family member 4 [Source:MGI Symbol;Acc:MGI:1924802]
ENSMUSG00000085875	2.10149	0.0145699	Gm12905	predicted gene 12905 [Source:MGI Symbol;Acc:MGI:3702581]
ENSMUSG00000088172	-5.30185	0.0145836	Gm25217	predicted gene, 25217 [Source:MGI Symbol;Acc:MGI:5454994]
ENSMUSG00000022557	0.662123	0.0146286	Bop1	block of proliferation 1 [Source:MGI Symbol;Acc:MGI:1334460]
ENSMUSG00000020758	0.688172	0.0146327	Itgb4	integrin beta 4 [Source:MGI Symbol;Acc:MGI:96613]
ENSMUSG00000056445	-1.10474	0.0146418	Hoxaas2	Hoxa cluster antisense RNA 2 [Source:MGI Symbol;Acc:MGI:1913890]
ENSMUSG00000028691	0.67683	0.0146649	Prdx1	peroxiredoxin 1 [Source:MGI Symbol;Acc:MGI:99523]
ENSMUSG00000052142	-1.19283	0.0147326	Rasal3	RAS protein activator like 3 [Source:MGI Symbol;Acc:MGI:2444128]
ENSMUSG00000034833	-1.51487	0.0147383	Tespa1	thymocyte expressed, positive selection associated 1 [Source:MGI Symbol;Acc:MGI:1914846]
ENSMUSG00000054263	-0.723095	0.0148004	Lifr	leukemia inhibitory factor receptor [Source:MGI Symbol;Acc:MGI:96788]
ENSMUSG00000028392	0.68674	0.0148023	Bspry	B-box and SPRY domain containing [Source:MGI Symbol;Acc:MGI:2177191]
ENSMUSG00000037617	0.972689	0.0148289	Spag1	sperm associated antigen 1 [Source:MGI Symbol;Acc:MGI:1349387]
ENSMUSG00000038600	0.939221	0.0148319	Atp6v0a4	ATPase, H+ transporting, lysosomal V0 subunit A4 [Source:MGI Symbol;Acc:MGI:2153480]
ENSMUSG00000086189	-2.74201	0.0148467	Gm15462	predicted gene 15462 [Source:MGI Symbol;Acc:MGI:3705271]
ENSMUSG00000108601	-1.13653	0.0148732	Gm44645	predicted gene 44645 [Source:MGI Symbol;Acc:MGI:5753221]
ENSMUSG00000060802	-0.77371	0.0148885	B2m	beta-2 microglobulin [Source:MGI Symbol;Acc:MGI:88127]
ENSMUSG00000085511	-2.00339	0.0148896	Gm11738	predicted gene 11738 [Source:MGI Symbol;Acc:MGI:3650365]
ENSMUSG00000082199	-1.41752	0.0148937	Gm15763	predicted gene 15763 [Source:MGI Symbol;Acc:MGI:3783205]
ENSMUSG00000018893	-2.40143	0.0149063	Mb	myoglobin [Source:MGI Symbol;Acc:MGI:96922]
ENSMUSG00000030237	-1.16502	0.014985	Slco1a4	solute carrier organic anion transporter family, member 1a4 [Source:MGI Symbol;Acc:MGI:1351896]
ENSMUSG00000035683	1.71738	0.0149898	Melk	maternal embryonic leucine zipper kinase [Source:MGI Symbol;Acc:MGI:106924]
ENSMUSG00000027831	0.82679	0.015028	Veph1	ventricular zone expressed PH domain-containing 1 [Source:MGI Symbol;Acc:MGI:1920039]
ENSMUSG00000097263	-1.35786	0.01505	Gm26804	predicted gene, 26804 [Source:MGI Symbol;Acc:MGI:5477298]
ENSMUSG00000054418	-1.25474	0.0150782	2900041M22Rik	RIKEN cDNA 2900041M22 gene [Source:MGI Symbol;Acc:MGI:1925653]
ENSMUSG00000075312	0.68067	0.0150796	Gm13597	predicted gene 13597 [Source:MGI Symbol;Acc:MGI:3651139]
ENSMUSG00000042784	0.748964	0.0151665	Muc1	mucin 1, transmembrane [Source:MGI Symbol;Acc:MGI:97231]
ENSMUSG00000106547	-1.31941	0.0152841	B230303O12Rik	RIKEN cDNA B230303O12 gene [Source:MGI Symbol;Acc:MGI:2442644]
ENSMUSG00000082308	-3.67501	0.0153197	Gm15770	predicted gene 15770 [Source:MGI Symbol;Acc:MGI:3783212]
ENSMUSG00000071497	0.997989	0.0153348	Nutf2-ps1	nuclear transport factor 2, pseudogene 1 [Source:MGI Symbol;Acc:MGI:108008]
ENSMUSG00000045312	0.965792	0.0153404	Lhfpl2	lipoma HMGIC fusion partner-like 2 [Source:MGI Symbol;Acc:MGI:2145236]
ENSMUSG00000018569	0.710503	0.0153813	Cldn7	claudin 7 [Source:MGI Symbol;Acc:MGI:1859285]
ENSMUSG00000028896	0.933879	0.015462	Rcc1	regulator of chromosome condensation 1 [Source:MGI Symbol;Acc:MGI:1913989]
ENSMUSG00000001525	0.6756	0.015467	Tubb5	tubulin, beta 5 class I [Source:MGI Symbol;Acc:MGI:107812]
ENSMUSG00000063953	1.07601	0.0154743	Amd2	S-adenosylmethionine decarboxylase 2 [Source:MGI Symbol;Acc:MGI:1333111]
ENSMUSG00000032357	1.11933	0.0155306	Tinag	tubulointerstitial nephritis antigen [Source:MGI Symbol;Acc:MGI:1349477]
ENSMUSG00000022523	-1.50273	0.0155443	Fgf12	fibroblast growth factor 12 [Source:MGI Symbol;Acc:MGI:109183]
ENSMUSG00000002308	0.88266	0.0155587	Cd320	CD320 antigen [Source:MGI Symbol;Acc:MGI:1860083]
ENSMUSG00000020051	-5.58469	0.0155599	Pah	phenylalanine hydroxylase [Source:MGI Symbol;Acc:MGI:97473]
ENSMUSG00000032556	-5.58469	0.0155599	Bfsp2	beaded filament structural protein 2, phakinin [Source:MGI Symbol;Acc:MGI:1333828]
ENSMUSG00000094164	-5.58469	0.0155599	Ighv2-3	immunoglobulin heavy variable 2-3 [Source:MGI Symbol;Acc:MGI:4439872]
ENSMUSG00000052957	-0.751107	0.0155611	Gas1	growth arrest specific 1 [Source:MGI Symbol;Acc:MGI:95655]
ENSMUSG00000095654	-2.38619	0.0155622	Plscr5	phospholipid scramblase family, member 5 [Source:MGI Symbol;Acc:MGI:3779462]
ENSMUSG00000048368	-1.17453	0.0156012	Omd	osteomodulin [Source:MGI Symbol;Acc:MGI:1350918]
ENSMUSG00000032034	-1.50227	0.0156089	Kcnj5	potassium inwardly-rectifying channel, subfamily J, member 5 [Source:MGI Symbol;Acc:MGI:104755]
ENSMUSG00000053137	0.849966	0.0156728	Mapk11	mitogen-activated protein kinase 11 [Source:MGI Symbol;Acc:MGI:1338024]
ENSMUSG00000104515	-1.7293	0.0157674	Gm37163	predicted gene, 37163 [Source:MGI Symbol;Acc:MGI:5610391]
ENSMUSG00000042215	1.08222	0.0158096	Bag2	BCL2-associated athanogene 2 [Source:MGI Symbol;Acc:MGI:1891254]
ENSMUSG00000076258	-0.973031	0.0158258	Gm23935	predicted gene, 23935 [Source:MGI Symbol;Acc:MGI:5453712]
ENSMUSG00000092540	-1.56443	0.0158428	Gm8738	predicted gene 8738 [Source:MGI Symbol;Acc:MGI:3644778]
ENSMUSG00000022122	-0.780589	0.0158812	Ednrb	endothelin receptor type B [Source:MGI Symbol;Acc:MGI:102720]
ENSMUSG00000031960	0.704684	0.0158968	Aars	alanyl-tRNA synthetase [Source:MGI Symbol;Acc:MGI:2384560]
ENSMUSG00000091952	1.07842	0.0159029	Gm17709	predicted gene, 17709 [Source:MGI Symbol;Acc:MGI:4937343]
ENSMUSG00000021313	-1.33457	0.0159505	Ryr2	ryanodine receptor 2, cardiac [Source:MGI Symbol;Acc:MGI:99685]
ENSMUSG00000085591	-2.19132	0.0159701	Gm13479	predicted gene 13479 [Source:MGI Symbol;Acc:MGI:3651869]
ENSMUSG00000021037	0.674901	0.0159872	Ahsa1	AHA1, activator of heat shock protein ATPase 1 [Source:MGI Symbol;Acc:MGI:2387603]
ENSMUSG00000012889	-1.47519	0.016017	Podnl1	podocan-like 1 [Source:MGI Symbol;Acc:MGI:2685352]
ENSMUSG00000032068	0.786674	0.0160384	Plet1	placenta expressed transcript 1 [Source:MGI Symbol;Acc:MGI:1923759]
ENSMUSG00000036980	0.853974	0.0160523	Taf6	TATA-box binding protein associated factor 6 [Source:MGI Symbol;Acc:MGI:109129]
ENSMUSG00000028150	-0.916349	0.0160684	Rorc	RAR-related orphan receptor gamma [Source:MGI Symbol;Acc:MGI:104856]
ENSMUSG00000091421	0.657936	0.0160833	Gm4202	predicted gene 4202 [Source:MGI Symbol;Acc:MGI:3782379]
ENSMUSG00000035033	-2.0901	0.016099	Tbr1	T-box brain gene 1 [Source:MGI Symbol;Acc:MGI:107404]
ENSMUSG00000091580	0.739178	0.0161363	Gm6467	predicted gene 6467 [Source:MGI Symbol;Acc:MGI:3645284]
ENSMUSG00000042684	1.12561	0.0161531	Npl	N-acetylneuraminate pyruvate lyase [Source:MGI Symbol;Acc:MGI:1921341]
ENSMUSG00000046691	0.682247	0.0161532	Chtf8	CTF8, chromosome transmission fidelity factor 8 [Source:MGI Symbol;Acc:MGI:2443370]
ENSMUSG00000099398	1.97996	0.0161657	Ms4a14	membrane-spanning 4-domains, subfamily A, member 14 [Source:MGI Symbol;Acc:MGI:2686122]
ENSMUSG00000046999	-1.50676	0.0162084	1110032F04Rik	RIKEN cDNA 1110032F04 gene [Source:MGI Symbol;Acc:MGI:1915975]
ENSMUSG00000036109	1.05287	0.0162709	Mbnl3	muscleblind-like 3 (Drosophila) [Source:MGI Symbol;Acc:MGI:2444912]
ENSMUSG00000030069	3.53643	0.0163827	Prok2	prokineticin 2 [Source:MGI Symbol;Acc:MGI:1354178]
ENSMUSG00000032011	-1.06482	0.0163879	Thy1	thymus cell antigen 1, theta [Source:MGI Symbol;Acc:MGI:98747]
ENSMUSG00000076934	-1.68112	0.0164001	Iglv1	immunoglobulin lambda variable 1 [Source:MGI Symbol;Acc:MGI:96530]
ENSMUSG00000026104	-0.813719	0.0164588	Stat1	signal transducer and activator of transcription 1 [Source:MGI Symbol;Acc:MGI:103063]
ENSMUSG00000026616	-1.47985	0.0164683	Cr2	complement receptor 2 [Source:MGI Symbol;Acc:MGI:88489]
ENSMUSG00000029802	-0.809159	0.0164847	Abcg2	ATP-binding cassette, sub-family G (WHITE), member 2 [Source:MGI Symbol;Acc:MGI:1347061]
ENSMUSG00000100120	-2.02657	0.0165558	Gm553	predicted gene 553 [Source:MGI Symbol;Acc:MGI:2685399]
ENSMUSG00000085418	-3.67501	0.0165623	Grip1os1	glutamate receptor interacting protein 1, opposite strand 1 [Source:MGI Symbol;Acc:MGI:1922226]
ENSMUSG00000013629	0.70592	0.0165653	Cad	carbamoyl-phosphate synthetase 2, aspartate transcarbamylase, and dihydroorotase [Source:MGI Symbol;Acc:MGI:1916969]
ENSMUSG00000107698	1.61315	0.0165678	Gm44430	predicted gene, 44430 [Source:MGI Symbol;Acc:MGI:5690822]
ENSMUSG00000073405	-1.88029	0.0166085	H2-T-ps	histocompatibility 2, T region locus, pseudogene [Source:MGI Symbol;Acc:MGI:2442805]
ENSMUSG00000108238	-1.92793	0.0166176	Gm43984	predicted gene, 43984 [Source:MGI Symbol;Acc:MGI:5690376]
ENSMUSG00000042087	-1.1871	0.0166527	4933440N22Rik	RIKEN cDNA 4933440N22 gene [Source:MGI Symbol;Acc:MGI:1921721]
ENSMUSG00000105748	-1.62595	0.0166583	Gm43088	predicted gene 43088 [Source:MGI Symbol;Acc:MGI:5663225]
ENSMUSG00000038967	-0.615782	0.0167484	Pdk2	pyruvate dehydrogenase kinase, isoenzyme 2 [Source:MGI Symbol;Acc:MGI:1343087]
ENSMUSG00000042306	0.765858	0.0167803	S100a14	S100 calcium binding protein A14 [Source:MGI Symbol;Acc:MGI:1913416]
ENSMUSG00000018740	0.764013	0.0168011	Slc25a35	solute carrier family 25, member 35 [Source:MGI Symbol;Acc:MGI:1919248]
ENSMUSG00000029811	0.933071	0.0168374	Aoc1	amine oxidase, copper-containing 1 [Source:MGI Symbol;Acc:MGI:1923757]
ENSMUSG00000079225	0.626982	0.0168471	Gm9531	predicted gene 9531 [Source:MGI Symbol;Acc:MGI:3779940]
ENSMUSG00000104736	-3.77296	0.0168681	Gm43146	predicted gene 43146 [Source:MGI Symbol;Acc:MGI:5663283]
ENSMUSG00000088302	-5.30185	0.0168954	Zakit	sterile alpha motif and leucine zipper containing kinase AZK, intronic transcript [Source:MGI Symbol;Acc:MGI:5451945]
ENSMUSG00000074634	1.11622	0.0169206	Tmem267	transmembrane protein 267 [Source:MGI Symbol;Acc:MGI:3648543]
ENSMUSG00000024679	0.946175	0.0169787	Ms4a6d	membrane-spanning 4-domains, subfamily A, member 6D [Source:MGI Symbol;Acc:MGI:1916024]
ENSMUSG00000045232	-3.11101	0.0170642	Rln3	relaxin 3 [Source:MGI Symbol;Acc:MGI:2158015]
ENSMUSG00000004791	0.94873	0.0171008	Pgf	placental growth factor [Source:MGI Symbol;Acc:MGI:105095]
ENSMUSG00000109419	-2.95112	0.0171445	Gm45163	predicted gene 45163 [Source:MGI Symbol;Acc:MGI:5753739]
ENSMUSG00000041827	1.2877	0.0171578	Oasl1	2'-5' oligoadenylate synthetase-like 1 [Source:MGI Symbol;Acc:MGI:2180849]
ENSMUSG00000083327	0.688562	0.0171643	Vcp-rs	valosin containing protein, related sequence [Source:MGI Symbol;Acc:MGI:894298]
ENSMUSG00000026930	-0.697163	0.0171703	Gpsm1	G-protein signalling modulator 1 (AGS3-like, C. elegans) [Source:MGI Symbol;Acc:MGI:1915089]
ENSMUSG00000026303	0.65541	0.0171952	Mlph	melanophilin [Source:MGI Symbol;Acc:MGI:2176380]
ENSMUSG00000085531	-3.11101	0.0172008	Slc36a3os	solute carrier family 36 (proton/amino acid symporter), member 3, opposite strand [Source:MGI Symbol;Acc:MGI:3651340]
ENSMUSG00000025857	0.645192	0.0172152	Dnaaf5	dynein, axonemal assembly factor 5 [Source:MGI Symbol;Acc:MGI:3616079]
ENSMUSG00000044365	-1.02254	0.0172211	Cxxc4	CXXC finger 4 [Source:MGI Symbol;Acc:MGI:2442112]
ENSMUSG00000050921	-1.28482	0.0172284	P2ry10	purinergic receptor P2Y, G-protein coupled 10 [Source:MGI Symbol;Acc:MGI:1926076]
ENSMUSG00000006221	-1.12851	0.0172604	Hspb7	heat shock protein family, member 7 (cardiovascular) [Source:MGI Symbol;Acc:MGI:1352494]
ENSMUSG00000022108	-0.639454	0.0172771	Itm2b	integral membrane protein 2B [Source:MGI Symbol;Acc:MGI:1309517]
ENSMUSG00000018168	-1.39391	0.0172895	Ikzf3	IKAROS family zinc finger 3 [Source:MGI Symbol;Acc:MGI:1342542]
ENSMUSG00000010476	-1.5168	0.0172899	Ebf3	early B cell factor 3 [Source:MGI Symbol;Acc:MGI:894289]
ENSMUSG00000030030	0.871424	0.0173271	1700003E16Rik	RIKEN cDNA 1700003E16 gene [Source:MGI Symbol;Acc:MGI:1919087]
ENSMUSG00000055945	0.695052	0.017329	Prr18	proline rich 18 [Source:MGI Symbol;Acc:MGI:2443403]
ENSMUSG00000026558	0.695605	0.0173727	Uck2	uridine-cytidine kinase 2 [Source:MGI Symbol;Acc:MGI:1931744]
ENSMUSG00000053297	-1.51665	0.0173763	AI854703	expressed sequence AI854703 [Source:MGI Symbol;Acc:MGI:2141510]
ENSMUSG00000041782	1.04665	0.0173886	Lad1	ladinin [Source:MGI Symbol;Acc:MGI:109343]
ENSMUSG00000078502	-1.23673	0.0174219	Gm13212	predicted gene 13212 [Source:MGI Symbol;Acc:MGI:3651014]
ENSMUSG00000031010	0.631163	0.0174222	Usp9x	ubiquitin specific peptidase 9, X chromosome [Source:MGI Symbol;Acc:MGI:894681]
ENSMUSG00000031328	0.637587	0.0174751	Flna	filamin, alpha [Source:MGI Symbol;Acc:MGI:95556]
ENSMUSG00000018171	0.62285	0.0175211	Vmp1	vacuole membrane protein 1 [Source:MGI Symbol;Acc:MGI:1923159]
ENSMUSG00000103015	-2.66499	0.0176006	Gm37549	predicted gene, 37549 [Source:MGI Symbol;Acc:MGI:5610777]
ENSMUSG00000109352	-2.66499	0.0176006	Gm18256	predicted gene, 18256 [Source:MGI Symbol;Acc:MGI:5010441]
ENSMUSG00000031441	0.679263	0.0176072	Atp11a	ATPase, class VI, type 11A [Source:MGI Symbol;Acc:MGI:1354735]
ENSMUSG00000036273	0.678179	0.0176075	Lrrk2	leucine-rich repeat kinase 2 [Source:MGI Symbol;Acc:MGI:1913975]
ENSMUSG00000031841	-0.724248	0.0176439	Cdh13	cadherin 13 [Source:MGI Symbol;Acc:MGI:99551]
ENSMUSG00000031633	-0.86513	0.0176442	Slc25a4	solute carrier family 25 (mitochondrial carrier, adenine nucleotide translocator), member 4 [Source:MGI Symbol;Acc:MGI:1353495]
ENSMUSG00000004951	0.82996	0.0176994	Hspb1	heat shock protein 1 [Source:MGI Symbol;Acc:MGI:96240]
ENSMUSG00000030032	0.912611	0.0177235	Wdr54	WD repeat domain 54 [Source:MGI Symbol;Acc:MGI:1922909]
ENSMUSG00000086554	1.80277	0.0177719	9530034E10Rik	RIKEN cDNA 9530034E10 gene [Source:MGI Symbol;Acc:MGI:1925865]
ENSMUSG00000030738	0.690132	0.017783	Eif3c	eukaryotic translation initiation factor 3, subunit C [Source:MGI Symbol;Acc:MGI:1926966]
ENSMUSG00000103126	-3.02477	0.0178068	Gm37387	predicted gene, 37387 [Source:MGI Symbol;Acc:MGI:5610615]
ENSMUSG00000108239	-3.02477	0.0178068	Gm19434	predicted gene, 19434 [Source:MGI Symbol;Acc:MGI:5011619]
ENSMUSG00000063286	-1.11725	0.0178418	Gm8995	predicted gene 8995 [Source:MGI Symbol;Acc:MGI:3644223]
ENSMUSG00000091269	0.802294	0.0178749	Gm6682	predicted gene 6682 [Source:MGI Symbol;Acc:MGI:3647156]
ENSMUSG00000015314	-1.31402	0.0178769	Slamf6	SLAM family member 6 [Source:MGI Symbol;Acc:MGI:1353620]
ENSMUSG00000045545	1.37696	0.0178917	Krt14	keratin 14 [Source:MGI Symbol;Acc:MGI:96688]
ENSMUSG00000030104	0.635692	0.0179071	Edem1	ER degradation enhancer, mannosidase alpha-like 1 [Source:MGI Symbol;Acc:MGI:2180139]
ENSMUSG00000049612	-1.69564	0.0179137	Omg	oligodendrocyte myelin glycoprotein [Source:MGI Symbol;Acc:MGI:106586]
ENSMUSG00000030591	0.674684	0.0179173	Psmd8	proteasome (prosome, macropain) 26S subunit, non-ATPase, 8 [Source:MGI Symbol;Acc:MGI:1888669]
ENSMUSG00000027861	-1.63472	0.0179195	Casq2	calsequestrin 2 [Source:MGI Symbol;Acc:MGI:1309469]
ENSMUSG00000069910	1.23931	0.0179543	Spdl1	spindle apparatus coiled-coil protein 1 [Source:MGI Symbol;Acc:MGI:1917635]
ENSMUSG00000053411	-0.694676	0.017997	Cbx7	chromobox 7 [Source:MGI Symbol;Acc:MGI:1196439]
ENSMUSG00000036825	0.645539	0.0180145	Ssx2ip	synovial sarcoma, X breakpoint 2 interacting protein [Source:MGI Symbol;Acc:MGI:2139150]
ENSMUSG00000031398	1.06414	0.0180301	Plxna3	plexin A3 [Source:MGI Symbol;Acc:MGI:107683]
ENSMUSG00000063229	0.672127	0.0180692	Ldha	lactate dehydrogenase A [Source:MGI Symbol;Acc:MGI:96759]
ENSMUSG00000037621	-0.726267	0.0181511	Atoh8	atonal bHLH transcription factor 8 [Source:MGI Symbol;Acc:MGI:1918343]
ENSMUSG00000054362	-5.58469	0.0181519	Lexm	lymphocyte expansion molecule [Source:MGI Symbol;Acc:MGI:2681853]
ENSMUSG00000034883	2.56836	0.0182101	Lrr1	leucine rich repeat protein 1 [Source:MGI Symbol;Acc:MGI:1916956]
ENSMUSG00000030255	-0.639848	0.0182615	Sspn	sarcospan [Source:MGI Symbol;Acc:MGI:1353511]
ENSMUSG00000020286	-2.44452	0.0182831	1700093K21Rik	RIKEN cDNA 1700093K21 gene [Source:MGI Symbol;Acc:MGI:1914608]
ENSMUSG00000039672	0.73027	0.0182869	Kcne2	potassium voltage-gated channel, Isk-related subfamily, gene 2 [Source:MGI Symbol;Acc:MGI:1891123]
ENSMUSG00000025473	0.825325	0.0182964	Adam8	a disintegrin and metallopeptidase domain 8 [Source:MGI Symbol;Acc:MGI:107825]
ENSMUSG00000040675	0.976014	0.0183611	Mthfd1l	methylenetetrahydrofolate dehydrogenase (NADP+ dependent) 1-like [Source:MGI Symbol;Acc:MGI:1924836]
ENSMUSG00000031258	-1.32339	0.0184312	Xkrx	X-linked Kx blood group related, X-linked [Source:MGI Symbol;Acc:MGI:3584011]
ENSMUSG00000002055	1.64008	0.0184792	Spag5	sperm associated antigen 5 [Source:MGI Symbol;Acc:MGI:1927470]
ENSMUSG00000086513	-1.6464	0.0185571	9130208D14Rik	RIKEN cDNA 9130208D14 gene [Source:MGI Symbol;Acc:MGI:1924950]
ENSMUSG00000028179	0.841761	0.0186791	Cth	cystathionase (cystathionine gamma-lyase) [Source:MGI Symbol;Acc:MGI:1339968]
ENSMUSG00000040752	-1.31537	0.0187256	Myh6	myosin, heavy polypeptide 6, cardiac muscle, alpha [Source:MGI Symbol;Acc:MGI:97255]
ENSMUSG00000024909	0.658456	0.0187387	Efemp2	epidermal growth factor-containing fibulin-like extracellular matrix protein 2 [Source:MGI Symbol;Acc:MGI:1891209]
ENSMUSG00000026343	1.04096	0.0187466	Gpr39	G protein-coupled receptor 39 [Source:MGI Symbol;Acc:MGI:1918361]
ENSMUSG00000031906	0.865826	0.0187521	Smpd3	sphingomyelin phosphodiesterase 3, neutral [Source:MGI Symbol;Acc:MGI:1927578]
ENSMUSG00000045613	-0.80451	0.0187815	Chrm2	cholinergic receptor, muscarinic 2, cardiac [Source:MGI Symbol;Acc:MGI:88397]
ENSMUSG00000024176	-1.21491	0.0187822	Sox8	SRY (sex determining region Y)-box 8 [Source:MGI Symbol;Acc:MGI:98370]
ENSMUSG00000065564	-1.27001	0.0188008	Mirlet7b	microRNA let7b [Source:MGI Symbol;Acc:MGI:2676794]
ENSMUSG00000103200	-2.38619	0.0188089	Gm37328	predicted gene, 37328 [Source:MGI Symbol;Acc:MGI:5610556]
ENSMUSG00000041119	-0.783299	0.0188635	Pde9a	phosphodiesterase 9A [Source:MGI Symbol;Acc:MGI:1277179]
ENSMUSG00000102970	-3.45656	0.0188725	Gm37349	predicted gene, 37349 [Source:MGI Symbol;Acc:MGI:5610577]
ENSMUSG00000022579	-0.656257	0.0189259	Gpihbp1	GPI-anchored HDL-binding protein 1 [Source:MGI Symbol;Acc:MGI:1915703]
ENSMUSG00000036833	-0.723991	0.0189578	Pnpla7	patatin-like phospholipase domain containing 7 [Source:MGI Symbol;Acc:MGI:2385325]
ENSMUSG00000001334	-1.25095	0.0190406	Fndc5	fibronectin type III domain containing 5 [Source:MGI Symbol;Acc:MGI:1917614]
ENSMUSG00000025488	-1.57176	0.0190655	Cox8b	cytochrome c oxidase subunit VIIIb [Source:MGI Symbol;Acc:MGI:105958]
ENSMUSG00000038295	1.50164	0.0190966	Atg9b	autophagy related 9B [Source:MGI Symbol;Acc:MGI:2685420]
ENSMUSG00000015461	0.65308	0.0191329	Atf6b	activating transcription factor 6 beta [Source:MGI Symbol;Acc:MGI:105121]
ENSMUSG00000002985	-0.626799	0.0191626	Apoe	apolipoprotein E [Source:MGI Symbol;Acc:MGI:88057]
ENSMUSG00000081209	-5.58469	0.0191866	Gm14890	predicted gene 14890 [Source:MGI Symbol;Acc:MGI:3802134]
ENSMUSG00000016319	0.633375	0.0191928	Slc25a5	solute carrier family 25 (mitochondrial carrier, adenine nucleotide translocator), member 5 [Source:MGI Symbol;Acc:MGI:1353496]
ENSMUSG00000097819	-1.41824	0.0192037	Gm26813	predicted gene, 26813 [Source:MGI Symbol;Acc:MGI:5477307]
ENSMUSG00000020775	0.622631	0.0192201	Mrpl38	mitochondrial ribosomal protein L38 [Source:MGI Symbol;Acc:MGI:1926269]
ENSMUSG00000095276	-2.13329	0.0192535	Gfy	golgi-associated olfactory signaling regulator [Source:MGI Symbol;Acc:MGI:2685427]
ENSMUSG00000073492	-1.78097	0.0192661	Gm10521	predicted gene 10521 [Source:MGI Symbol;Acc:MGI:3642358]
ENSMUSG00000000244	-1.20806	0.0192705	Tspan32	tetraspanin 32 [Source:MGI Symbol;Acc:MGI:1350360]
ENSMUSG00000000739	-1.01195	0.0193516	Sult5a1	sulfotransferase family 5A, member 1 [Source:MGI Symbol;Acc:MGI:1931463]
ENSMUSG00000059305	1.70841	0.0193838	Vpreb1	pre-B lymphocyte gene 1 [Source:MGI Symbol;Acc:MGI:98936]
ENSMUSG00000026077	0.886309	0.0193989	Npas2	neuronal PAS domain protein 2 [Source:MGI Symbol;Acc:MGI:109232]
ENSMUSG00000029322	-1.1956	0.0194134	Plac8	placenta-specific 8 [Source:MGI Symbol;Acc:MGI:2445289]
ENSMUSG00000018581	0.885367	0.0194578	Dnah11	dynein, axonemal, heavy chain 11 [Source:MGI Symbol;Acc:MGI:1100864]
ENSMUSG00000101059	-1.45243	0.0194757	Gm4017	predicted gene 4017 [Source:MGI Symbol;Acc:MGI:3782191]
ENSMUSG00000033368	1.82168	0.0194866	Trim69	tripartite motif-containing 69 [Source:MGI Symbol;Acc:MGI:1918178]
ENSMUSG00000021944	-1.19993	0.0195023	Gata4	GATA binding protein 4 [Source:MGI Symbol;Acc:MGI:95664]
ENSMUSG00000025479	1.84409	0.0195099	Cyp2e1	cytochrome P450, family 2, subfamily e, polypeptide 1 [Source:MGI Symbol;Acc:MGI:88607]
ENSMUSG00000006014	-1.19276	0.0195164	Prg4	proteoglycan 4 (megakaryocyte stimulating factor, articular superficial zone protein) [Source:MGI Symbol;Acc:MGI:1891344]
ENSMUSG00000068859	3.44489	0.0196583	Sp9	trans-acting transcription factor 9 [Source:MGI Symbol;Acc:MGI:3574660]
ENSMUSG00000041642	-0.865763	0.0196788	Kif21b	kinesin family member 21B [Source:MGI Symbol;Acc:MGI:109234]
ENSMUSG00000041737	1.94055	0.0197617	Tmem45b	transmembrane protein 45b [Source:MGI Symbol;Acc:MGI:2384574]
ENSMUSG00000026335	-0.696064	0.0197961	Pam	peptidylglycine alpha-amidating monooxygenase [Source:MGI Symbol;Acc:MGI:97475]
ENSMUSG00000042514	-2.13535	0.0198002	Klhl14	kelch-like 14 [Source:MGI Symbol;Acc:MGI:1921249]
ENSMUSG00000085177	-2.32539	0.0198002	Gm11209	predicted gene 11209 [Source:MGI Symbol;Acc:MGI:3650632]
ENSMUSG00000024806	-1.11785	0.0198201	Mlana	melan-A [Source:MGI Symbol;Acc:MGI:108454]
ENSMUSG00000052631	-1.80833	0.0198568	Sh2d6	SH2 domain containing 6 [Source:MGI Symbol;Acc:MGI:1918380]
ENSMUSG00000076586	-2.1571	0.0199031	Igkv8-21	immunoglobulin kappa variable 8-21 [Source:MGI Symbol;Acc:MGI:1330840]
ENSMUSG00000043008	-0.826772	0.0199153	Klhl6	kelch-like 6 [Source:MGI Symbol;Acc:MGI:2686922]
ENSMUSG00000030986	0.638254	0.0199155	Dhx32	DEAH (Asp-Glu-Ala-His) box polypeptide 32 [Source:MGI Symbol;Acc:MGI:2141813]
ENSMUSG00000087516	-1.02322	0.019922	Tbx3os1	T-box 3, opposite strand 1 [Source:MGI Symbol;Acc:MGI:3780472]
ENSMUSG00000103445	-1.48442	0.0199714	Gm36948	predicted gene, 36948 [Source:MGI Symbol;Acc:MGI:5610176]
ENSMUSG00000084013	0.651269	0.0200794	Gm14270	predicted gene 14270 [Source:MGI Symbol;Acc:MGI:3649849]
ENSMUSG00000100147	-1.4055	0.0201177	1700047M11Rik	RIKEN cDNA 1700047M11 gene [Source:MGI Symbol;Acc:MGI:1914580]
ENSMUSG00000104871	-3.45656	0.0202021	Gm42639	predicted gene 42639 [Source:MGI Symbol;Acc:MGI:5662776]
ENSMUSG00000041775	-0.678785	0.0203316	Mapk1ip1	mitogen-activated protein kinase 1 interacting protein 1 [Source:MGI Symbol;Acc:MGI:1916796]
ENSMUSG00000043155	1.28969	0.0203638	Hpdl	4-hydroxyphenylpyruvate dioxygenase-like [Source:MGI Symbol;Acc:MGI:2444646]
ENSMUSG00000071265	2.04706	0.0204189	1700086L19Rik	RIKEN cDNA 1700086L19 gene [Source:MGI Symbol;Acc:MGI:1921534]
ENSMUSG00000107899	-1.38082	0.020438	Gm44069	predicted gene, 44069 [Source:MGI Symbol;Acc:MGI:5690461]
ENSMUSG00000038279	0.712807	0.0204984	Nop2	NOP2 nucleolar protein [Source:MGI Symbol;Acc:MGI:107891]
ENSMUSG00000094534	5.52756	0.0205599	Gm20945	predicted gene, 20945 [Source:MGI Symbol;Acc:MGI:5434300]
ENSMUSG00000096594	-2.42977	0.0205607	Igkv8-19	immunoglobulin kappa variable 8-19 [Source:MGI Symbol;Acc:MGI:1330844]
ENSMUSG00000096632	-2.49936	0.0205607	Igkv9-124	immunoglobulin kappa chain variable 9-124 [Source:MGI Symbol;Acc:MGI:3646892]
ENSMUSG00000104030	-2.02036	0.0206657	5330406M23Rik	RIKEN cDNA 5330406M23 gene [Source:MGI Symbol;Acc:MGI:1923921]
ENSMUSG00000107319	2.00621	0.0206855	Gm42670	predicted gene 42670 [Source:MGI Symbol;Acc:MGI:5662807]
ENSMUSG00000105284	-1.45703	0.0207094	Gm42693	predicted gene 42693 [Source:MGI Symbol;Acc:MGI:5662830]
ENSMUSG00000027248	0.639739	0.0207881	Pdia3	protein disulfide isomerase associated 3 [Source:MGI Symbol;Acc:MGI:95834]
ENSMUSG00000051043	0.70448	0.0207981	Gprc5c	G protein-coupled receptor, family C, group 5, member C [Source:MGI Symbol;Acc:MGI:1917605]
ENSMUSG00000088385	-5.13649	0.0208466	Gm24689	predicted gene, 24689 [Source:MGI Symbol;Acc:MGI:5454466]
ENSMUSG00000034706	0.713757	0.0209424	Dnaic2	dynein, axonemal, intermediate chain 2 [Source:MGI Symbol;Acc:MGI:2685574]
ENSMUSG00000085826	2.92439	0.0210263	Gm15638	predicted gene 15638 [Source:MGI Symbol;Acc:MGI:3783082]
ENSMUSG00000040488	-0.711888	0.0210674	Ltbp4	latent transforming growth factor beta binding protein 4 [Source:MGI Symbol;Acc:MGI:1321395]
ENSMUSG00000039372	0.870807	0.0210767	2017-03-04	membrane-associated ring finger (C3HC4) 4 [Source:MGI Symbol;Acc:MGI:2683550]
ENSMUSG00000058147	2.3349	0.0211945	Xlr3c	X-linked lymphocyte-regulated 3C [Source:MGI Symbol;Acc:MGI:3047103]
ENSMUSG00000091020	1.5332	0.0212146	Gm5828	predicted gene 5828 [Source:MGI Symbol;Acc:MGI:3644176]
ENSMUSG00000031604	0.637573	0.0212349	Msmo1	methylsterol monoxygenase 1 [Source:MGI Symbol;Acc:MGI:1913484]
ENSMUSG00000069011	0.690352	0.0212912	Gm10254	predicted gene 10254 [Source:MGI Symbol;Acc:MGI:3708673]
ENSMUSG00000076937	-1.37745	0.0213098	Iglc2	immunoglobulin lambda constant 2 [Source:MGI Symbol;Acc:MGI:99547]
ENSMUSG00000077557	-5.30185	0.0213155	Gm23706	predicted gene, 23706 [Source:MGI Symbol;Acc:MGI:5453483]
ENSMUSG00000094530	0.628483	0.0213495	Gm21399	predicted gene, 21399 [Source:MGI Symbol;Acc:MGI:5434754]
ENSMUSG00000030111	-2.00339	0.0213573	A2m	alpha-2-macroglobulin [Source:MGI Symbol;Acc:MGI:2449119]
ENSMUSG00000097574	-1.28022	0.0213623	C920006O11Rik	RIKEN cDNA C920006O11 gene [Source:MGI Symbol;Acc:MGI:2443759]
ENSMUSG00000041361	-0.820668	0.0213708	Myzap	myocardial zonula adherens protein [Source:MGI Symbol;Acc:MGI:2142908]
ENSMUSG00000032489	0.739676	0.0213929	Kif9	kinesin family member 9 [Source:MGI Symbol;Acc:MGI:1098237]
ENSMUSG00000026203	0.628217	0.0213962	Dnajb2	DnaJ heat shock protein family (Hsp40) member B2 [Source:MGI Symbol;Acc:MGI:1928739]
ENSMUSG00000031445	1.16325	0.0214402	Proz	protein Z, vitamin K-dependent plasma glycoprotein [Source:MGI Symbol;Acc:MGI:1860488]
ENSMUSG00000083554	2.24915	0.021527	Gm6645	predicted gene 6645 [Source:MGI Symbol;Acc:MGI:3647900]
ENSMUSG00000089804	-0.805086	0.0216077	Gm16136	predicted gene 16136 [Source:MGI Symbol;Acc:MGI:3802137]
ENSMUSG00000031722	0.885122	0.0216157	Hp	haptoglobin [Source:MGI Symbol;Acc:MGI:96211]
ENSMUSG00000046186	1.17736	0.0217035	Cd109	CD109 antigen [Source:MGI Symbol;Acc:MGI:2445221]
ENSMUSG00000037474	1.54889	0.0217216	Dtl	denticleless E3 ubiquitin protein ligase [Source:MGI Symbol;Acc:MGI:1924093]
ENSMUSG00000073073	-1.25826	0.0217296	Gm8098	predicted gene 8098 [Source:MGI Symbol;Acc:MGI:3645749]
ENSMUSG00000024786	-1.43646	0.0217434	Majin	membrane anchored junction protein [Source:MGI Symbol;Acc:MGI:1923913]
ENSMUSG00000026360	-0.62446	0.0217817	Rgs2	regulator of G-protein signaling 2 [Source:MGI Symbol;Acc:MGI:1098271]
ENSMUSG00000017428	0.64014	0.0218334	Psmd11	proteasome (prosome, macropain) 26S subunit, non-ATPase, 11 [Source:MGI Symbol;Acc:MGI:1916327]
ENSMUSG00000040459	-0.65938	0.0218438	Arglu1	arginine and glutamate rich 1 [Source:MGI Symbol;Acc:MGI:2442985]
ENSMUSG00000028410	0.807611	0.0218504	Dnaja1	DnaJ heat shock protein family (Hsp40) member A1 [Source:MGI Symbol;Acc:MGI:1270129]
ENSMUSG00000105326	3.34715	0.0218676	6030400A10Rik	RIKEN cDNA 6030400A10 gene [Source:MGI Symbol;Acc:MGI:1924319]
ENSMUSG00000054727	-3.33354	0.0218825	1700013H16Rik	RIKEN cDNA 1700013H16 gene [Source:MGI Symbol;Acc:MGI:1922764]
ENSMUSG00000083700	-1.37748	0.021907	Gm2986	predicted gene 2986 [Source:MGI Symbol;Acc:MGI:3781164]
ENSMUSG00000045440	-5.30185	0.0219387	Insm2	insulinoma-associated 2 [Source:MGI Symbol;Acc:MGI:1930787]
ENSMUSG00000028494	0.689278	0.0220534	Plin2	perilipin 2 [Source:MGI Symbol;Acc:MGI:87920]
ENSMUSG00000101585	-1.35251	0.0220921	1600010M07Rik	RIKEN cDNA 1600010M07 gene [Source:MGI Symbol;Acc:MGI:1917031]
ENSMUSG00000042851	-0.884158	0.0222033	Zc3h6	zinc finger CCCH type containing 6 [Source:MGI Symbol;Acc:MGI:1926001]
ENSMUSG00000075296	1.71688	0.022218	Aldh3b2	aldehyde dehydrogenase 3 family, member B2 [Source:MGI Symbol;Acc:MGI:2147613]
ENSMUSG00000065714	-2.05484	0.022306	Gm25652	predicted gene, 25652 [Source:MGI Symbol;Acc:MGI:5455429]
ENSMUSG00000106798	-3.45656	0.0223382	Gm43275	predicted gene 43275 [Source:MGI Symbol;Acc:MGI:5663412]
ENSMUSG00000085081	1.36338	0.0223605	Rptoros	regulatory associated protein of MTOR, complex 1, opposite strand [Source:MGI Symbol;Acc:MGI:2442055]
ENSMUSG00000044067	-1.87556	0.0223659	Gpr22	G protein-coupled receptor 22 [Source:MGI Symbol;Acc:MGI:1920260]
ENSMUSG00000090785	-2.13535	0.0223846	Gm17116	predicted gene 17116 [Source:MGI Symbol;Acc:MGI:4937943]
ENSMUSG00000020108	-0.761624	0.0224	Ddit4	DNA-damage-inducible transcript 4 [Source:MGI Symbol;Acc:MGI:1921997]
ENSMUSG00000030336	-1.01286	0.022419	Cd27	CD27 antigen [Source:MGI Symbol;Acc:MGI:88326]
ENSMUSG00000072109	-1.42457	0.0224647	A530040E14Rik	RIKEN cDNA A530040E14 gene [Source:MGI Symbol;Acc:MGI:3612703]
ENSMUSG00000008496	-1.14193	0.0224741	Pou2f2	POU domain, class 2, transcription factor 2 [Source:MGI Symbol;Acc:MGI:101897]
ENSMUSG00000025329	1.44636	0.0224964	Padi1	peptidyl arginine deiminase, type I [Source:MGI Symbol;Acc:MGI:1338893]
ENSMUSG00000020706	0.644129	0.0225349	Ftsj3	FtsJ RNA methyltransferase homolog 3 (E. coli) [Source:MGI Symbol;Acc:MGI:1860295]
ENSMUSG00000063234	2.17591	0.0226113	Gpr84	G protein-coupled receptor 84 [Source:MGI Symbol;Acc:MGI:1934129]
ENSMUSG00000042377	0.89862	0.022722	Fam83g	family with sequence similarity 83, member G [Source:MGI Symbol;Acc:MGI:1916890]
ENSMUSG00000022652	1.47947	0.0227372	Morc1	microrchidia 1 [Source:MGI Symbol;Acc:MGI:1316740]
ENSMUSG00000063260	1.36279	0.022753	Syt10	synaptotagmin X [Source:MGI Symbol;Acc:MGI:1859546]
ENSMUSG00000087579	-2.21538	0.0227726	1500017E21Rik	RIKEN cDNA 1500017E21 gene [Source:MGI Symbol;Acc:MGI:1919243]
ENSMUSG00000046192	0.897176	0.0227831	Iqub	IQ motif and ubiquitin domain containing [Source:MGI Symbol;Acc:MGI:3041159]
ENSMUSG00000025351	0.633806	0.0227985	Cd63	CD63 antigen [Source:MGI Symbol;Acc:MGI:99529]
ENSMUSG00000055301	0.934111	0.0228208	Adh7	alcohol dehydrogenase 7 (class IV), mu or sigma polypeptide [Source:MGI Symbol;Acc:MGI:87926]
ENSMUSG00000065315	-2.66499	0.022852	Gm26064	predicted gene, 26064 [Source:MGI Symbol;Acc:MGI:5455841]
ENSMUSG00000067389	-1.69326	0.0228724	Gm17080	predicted gene 17080 [Source:MGI Symbol;Acc:MGI:4937907]
ENSMUSG00000035896	-2.00631	0.0229504	Rnase1	ribonuclease, RNase A family, 1 (pancreatic) [Source:MGI Symbol;Acc:MGI:97919]
ENSMUSG00000079845	-1.53456	0.0230366	Xlr4a	X-linked lymphocyte-regulated 4A [Source:MGI Symbol;Acc:MGI:3574098]
ENSMUSG00000108053	2.76626	0.0230555	Gm43890	predicted gene, 43890 [Source:MGI Symbol;Acc:MGI:5690282]
ENSMUSG00000032085	0.783713	0.023075	Tagln	transgelin [Source:MGI Symbol;Acc:MGI:106012]
ENSMUSG00000103083	-5.13649	0.0230839	A630035G10Rik	RIKEN cDNA A630035G10 gene [Source:MGI Symbol;Acc:MGI:2444775]
ENSMUSG00000030167	-1.7931	0.023101	Klrc1	killer cell lectin-like receptor subfamily C, member 1 [Source:MGI Symbol;Acc:MGI:1336161]
ENSMUSG00000031372	1.78442	0.0231067	Trex2	three prime repair exonuclease 2 [Source:MGI Symbol;Acc:MGI:1346343]
ENSMUSG00000076522	-1.7466	0.0231358	Igkv16-104	immunoglobulin kappa variable 16-104 [Source:MGI Symbol;Acc:MGI:2685913]
ENSMUSG00000024008	-1.34431	0.0231883	Cpne5	copine V [Source:MGI Symbol;Acc:MGI:2385908]
ENSMUSG00000052188	-1.11638	0.0231961	Gm14964	predicted gene 14964 [Source:MGI Symbol;Acc:MGI:3641621]
ENSMUSG00000023914	1.91469	0.02325	Mep1a	meprin 1 alpha [Source:MGI Symbol;Acc:MGI:96963]
ENSMUSG00000023150	-0.642531	0.0232755	Ivns1abp	influenza virus NS1A binding protein [Source:MGI Symbol;Acc:MGI:2152389]
ENSMUSG00000060989	0.830065	0.0232818	Gm11847	predicted gene 11847 [Source:MGI Symbol;Acc:MGI:3651787]
ENSMUSG00000107290	-3.33354	0.0232877	Gm43282	predicted gene 43282 [Source:MGI Symbol;Acc:MGI:5663419]
ENSMUSG00000027339	0.610835	0.0233682	Rassf2	Ras association (RalGDS/AF-6) domain family member 2 [Source:MGI Symbol;Acc:MGI:2442060]
ENSMUSG00000038775	0.689884	0.0233885	Vill	villin-like [Source:MGI Symbol;Acc:MGI:1201781]
ENSMUSG00000077928	-2.15254	0.0234094	Mir208b	microRNA 208b [Source:MGI Symbol;Acc:MGI:3718461]
ENSMUSG00000001249	0.643169	0.0234358	Hpn	hepsin [Source:MGI Symbol;Acc:MGI:1196620]
ENSMUSG00000076619	-3.56992	0.0234503	Ighj3	immunoglobulin heavy joining 3 [Source:MGI Symbol;Acc:MGI:4439767]
ENSMUSG00000086938	-1.30238	0.0235207	4930481A15Rik	RIKEN cDNA 4930481A15 gene [Source:MGI Symbol;Acc:MGI:1922181]
ENSMUSG00000047909	-0.64445	0.0235528	Ankrd16	ankyrin repeat domain 16 [Source:MGI Symbol;Acc:MGI:2444796]
ENSMUSG00000109203	-1.79826	0.023583	Gm44630	predicted gene 44630 [Source:MGI Symbol;Acc:MGI:5753206]
ENSMUSG00000085876	-1.70672	0.0236513	Gm12409	predicted gene 12409 [Source:MGI Symbol;Acc:MGI:3649923]
ENSMUSG00000027009	-0.881021	0.0236593	Itga4	integrin alpha 4 [Source:MGI Symbol;Acc:MGI:96603]
ENSMUSG00000016256	0.692948	0.0236648	Ctsz	cathepsin Z [Source:MGI Symbol;Acc:MGI:1891190]
ENSMUSG00000070501	-1.9561	0.0237133	Ifi214	interferon activated gene 214 [Source:MGI Symbol;Acc:MGI:3584522]
ENSMUSG00000093985	-1.78738	0.023746	Gm10406	predicted gene 10406 [Source:MGI Symbol;Acc:MGI:3711272]
ENSMUSG00000022389	-0.677899	0.023747	Tef	thyrotroph embryonic factor [Source:MGI Symbol;Acc:MGI:98663]
ENSMUSG00000082070	1.01889	0.0237522	Gm1866	predicted gene 1866 [Source:MGI Symbol;Acc:MGI:3037724]
ENSMUSG00000030043	1.15785	0.0237934	Tacr1	tachykinin receptor 1 [Source:MGI Symbol;Acc:MGI:98475]
ENSMUSG00000020527	0.889854	0.0238617	Myo19	myosin XIX [Source:MGI Symbol;Acc:MGI:1913446]
ENSMUSG00000083339	-3.45656	0.0238617	Gm11693	predicted gene 11693 [Source:MGI Symbol;Acc:MGI:3650932]
ENSMUSG00000004558	-0.68754	0.0238696	Ndrg2	N-myc downstream regulated gene 2 [Source:MGI Symbol;Acc:MGI:1352498]
ENSMUSG00000101970	-0.622375	0.0238737	1810026B05Rik	RIKEN cDNA 1810026B05 gene [Source:MGI Symbol;Acc:MGI:1916420]
ENSMUSG00000019122	0.707264	0.0238986	Ccl9	chemokine (C-C motif) ligand 9 [Source:MGI Symbol;Acc:MGI:104533]
ENSMUSG00000099413	1.35517	0.0239188	Gm17767	predicted gene, 17767 [Source:MGI Symbol;Acc:MGI:5009931]
ENSMUSG00000034858	-0.632717	0.024023	Fam214a	family with sequence similarity 214, member A [Source:MGI Symbol;Acc:MGI:2387648]
ENSMUSG00000086148	2.68019	0.0240475	Gm15271	predicted gene 15271 [Source:MGI Symbol;Acc:MGI:3705206]
ENSMUSG00000045087	-1.54847	0.0241241	S1pr5	sphingosine-1-phosphate receptor 5 [Source:MGI Symbol;Acc:MGI:2150641]
ENSMUSG00000078307	-1.26007	0.0241256	AI593442	expressed sequence AI593442 [Source:MGI Symbol;Acc:MGI:2143099]
ENSMUSG00000108317	-5.45019	0.0241705	Gm44663	predicted gene 44663 [Source:MGI Symbol;Acc:MGI:5753239]
ENSMUSG00000079681	1.59803	0.0241986	Zglp1	zinc finger, GATA-like protein 1 [Source:MGI Symbol;Acc:MGI:3696042]
ENSMUSG00000084198	-2.28781	0.02422	Gm13711	predicted gene 13711 [Source:MGI Symbol;Acc:MGI:3650893]
ENSMUSG00000056260	-0.656993	0.0242659	Lrif1	ligand dependent nuclear receptor interacting factor 1 [Source:MGI Symbol;Acc:MGI:2445214]
ENSMUSG00000085807	1.94494	0.0242885	Ube4bos2	ubiquitination factor E4B, opposite strand 2 [Source:MGI Symbol;Acc:MGI:3651969]
ENSMUSG00000035929	-0.76735	0.0242992	H2-Q4	histocompatibility 2, Q region locus 4 [Source:MGI Symbol;Acc:MGI:95933]
ENSMUSG00000032089	-0.835355	0.0243068	Il10ra	interleukin 10 receptor, alpha [Source:MGI Symbol;Acc:MGI:96538]
ENSMUSG00000037664	0.695044	0.0243112	Cdkn1c	cyclin-dependent kinase inhibitor 1C (P57) [Source:MGI Symbol;Acc:MGI:104564]
ENSMUSG00000028633	0.601367	0.0243487	Ctps	cytidine 5'-triphosphate synthase [Source:MGI Symbol;Acc:MGI:1858304]
ENSMUSG00000100465	1.75551	0.0243808	Gm29264	predicted gene 29264 [Source:MGI Symbol;Acc:MGI:5579970]
ENSMUSG00000030325	-1.9468	0.0244087	Klrb1c	killer cell lectin-like receptor subfamily B member 1C [Source:MGI Symbol;Acc:MGI:107538]
ENSMUSG00000025582	1.39257	0.02445	Nptx1	neuronal pentraxin 1 [Source:MGI Symbol;Acc:MGI:107811]
ENSMUSG00000032193	0.615419	0.0244919	Ldlr	low density lipoprotein receptor [Source:MGI Symbol;Acc:MGI:96765]
ENSMUSG00000032358	1.03978	0.0245431	Fam83b	family with sequence similarity 83, member B [Source:MGI Symbol;Acc:MGI:2685362]
ENSMUSG00000024402	-1.26977	0.0246228	Lta	lymphotoxin A [Source:MGI Symbol;Acc:MGI:104797]
ENSMUSG00000033295	0.588569	0.0246535	Ptprf	protein tyrosine phosphatase, receptor type, F [Source:MGI Symbol;Acc:MGI:102695]
ENSMUSG00000032093	-1.27519	0.0246802	Cd3e	CD3 antigen, epsilon polypeptide [Source:MGI Symbol;Acc:MGI:88332]
ENSMUSG00000019849	0.603922	0.0247076	Prep	prolyl endopeptidase [Source:MGI Symbol;Acc:MGI:1270863]
ENSMUSG00000032271	1.20488	0.0247258	Nnmt	nicotinamide N-methyltransferase [Source:MGI Symbol;Acc:MGI:1099443]
ENSMUSG00000011034	0.984709	0.0247537	Slc5a1	solute carrier family 5 (sodium/glucose cotransporter), member 1 [Source:MGI Symbol;Acc:MGI:107678]
ENSMUSG00000009376	0.616292	0.0247984	Met	met proto-oncogene [Source:MGI Symbol;Acc:MGI:96969]
ENSMUSG00000030470	-1.44419	0.0248266	Csrp3	cysteine and glycine-rich protein 3 [Source:MGI Symbol;Acc:MGI:1330824]
ENSMUSG00000090248	-1.12806	0.0248353	Gm14027	predicted gene 14027 [Source:MGI Symbol;Acc:MGI:3757578]
ENSMUSG00000018774	0.770456	0.0248687	Cd68	CD68 antigen [Source:MGI Symbol;Acc:MGI:88342]
ENSMUSG00000027429	0.590504	0.0248953	Sec23b	SEC23 homolog B, COPII coat complex component [Source:MGI Symbol;Acc:MGI:1350925]
ENSMUSG00000024736	0.88924	0.0248975	Tmem132a	transmembrane protein 132A [Source:MGI Symbol;Acc:MGI:2147810]
ENSMUSG00000096126	2.27419	0.0249019	Gm22307	predicted gene, 22307 [Source:MGI Symbol;Acc:MGI:5452084]
ENSMUSG00000021775	-0.628952	0.0249503	Nr1d2	nuclear receptor subfamily 1, group D, member 2 [Source:MGI Symbol;Acc:MGI:2449205]
ENSMUSG00000038994	-3.67501	0.0249696	Hils1	histone H1-like protein in spermatids 1 [Source:MGI Symbol;Acc:MGI:2136691]
ENSMUSG00000070880	-1.34995	0.025006	Gad1	glutamate decarboxylase 1 [Source:MGI Symbol;Acc:MGI:95632]
ENSMUSG00000022245	-1.70622	0.0250071	Skor1	SKI family transcriptional corepressor 1 [Source:MGI Symbol;Acc:MGI:2443473]
ENSMUSG00000072575	-2.32539	0.025078	Eddm3b	epididymal protein 3B [Source:MGI Symbol;Acc:MGI:2684921]
ENSMUSG00000048988	0.793858	0.0250831	Elfn1	leucine rich repeat and fibronectin type III, extracellular 1 [Source:MGI Symbol;Acc:MGI:2442479]
ENSMUSG00000020961	0.925755	0.0250871	Ston2	stonin 2 [Source:MGI Symbol;Acc:MGI:1918272]
ENSMUSG00000035769	0.929256	0.0251885	Xylb	xylulokinase homolog (H. influenzae) [Source:MGI Symbol;Acc:MGI:2142985]
ENSMUSG00000048852	-1.32151	0.025237	Gm12185	predicted gene 12185 [Source:MGI Symbol;Acc:MGI:3652173]
ENSMUSG00000020686	0.85316	0.0252914	Gas2l2	growth arrest-specific 2 like 2 [Source:MGI Symbol;Acc:MGI:3652048]
ENSMUSG00000022391	0.619297	0.0253343	Rangap1	RAN GTPase activating protein 1 [Source:MGI Symbol;Acc:MGI:103071]
ENSMUSG00000042417	1.26286	0.0253444	Ccno	cyclin O [Source:MGI Symbol;Acc:MGI:2145534]
ENSMUSG00000095493	2.39071	0.0253863	A630023A22Rik	RIKEN cDNA A630023A22 gene [Source:MGI Symbol;Acc:MGI:2145657]
ENSMUSG00000042351	-1.15204	0.0253888	Grap2	GRB2-related adaptor protein 2 [Source:MGI Symbol;Acc:MGI:1333842]
ENSMUSG00000039577	0.861754	0.0254387	Nphp4	nephronophthisis 4 (juvenile) homolog (human) [Source:MGI Symbol;Acc:MGI:2384210]
ENSMUSG00000102160	-3.45656	0.0254688	Gm36944	predicted gene, 36944 [Source:MGI Symbol;Acc:MGI:5610172]
ENSMUSG00000027254	0.82805	0.0255001	Map1a	microtubule-associated protein 1 A [Source:MGI Symbol;Acc:MGI:1306776]
ENSMUSG00000087346	1.65972	0.025594	Gm5699	predicted gene 5699 [Source:MGI Symbol;Acc:MGI:3648192]
ENSMUSG00000037379	0.850328	0.0256197	Spon2	spondin 2, extracellular matrix protein [Source:MGI Symbol;Acc:MGI:1923724]
ENSMUSG00000024359	0.632945	0.025643	Hspa9	heat shock protein 9 [Source:MGI Symbol;Acc:MGI:96245]
ENSMUSG00000032231	0.589869	0.025648	Anxa2	annexin A2 [Source:MGI Symbol;Acc:MGI:88246]
ENSMUSG00000041084	0.60343	0.0257359	Ostc	oligosaccharyltransferase complex subunit (non-catalytic) [Source:MGI Symbol;Acc:MGI:1913607]
ENSMUSG00000026043	0.829993	0.0257373	Col3a1	collagen, type III, alpha 1 [Source:MGI Symbol;Acc:MGI:88453]
ENSMUSG00000020697	0.736244	0.0257468	Lig3	ligase III, DNA, ATP-dependent [Source:MGI Symbol;Acc:MGI:109152]
ENSMUSG00000037263	-2.54131	0.0257791	Aldh3b3	aldehyde dehydrogenase 3 family, member B3 [Source:MGI Symbol;Acc:MGI:1920708]
ENSMUSG00000056758	2.15525	0.0258168	Hmga2	high mobility group AT-hook 2 [Source:MGI Symbol;Acc:MGI:101761]
ENSMUSG00000093256	-2.83509	0.0258279	Gm22933	predicted gene, 22933 [Source:MGI Symbol;Acc:MGI:5452710]
ENSMUSG00000108271	-2.83509	0.0258279	Gm44236	predicted gene, 44236 [Source:MGI Symbol;Acc:MGI:5690628]
ENSMUSG00000040592	-0.862573	0.025916	Cd79b	CD79B antigen [Source:MGI Symbol;Acc:MGI:96431]
ENSMUSG00000036480	3.78063	0.0259196	Prss56	protease, serine 56 [Source:MGI Symbol;Acc:MGI:1916703]
ENSMUSG00000039684	0.934858	0.0259679	Gm5422	predicted pseudogene 5422 [Source:MGI Symbol;Acc:MGI:3643411]
ENSMUSG00000006462	-1.21649	0.0260998	A530013C23Rik	RIKEN cDNA A530013C23 gene [Source:MGI Symbol;Acc:MGI:3041178]
ENSMUSG00000043263	-1.2405	0.0261058	Ifi209	interferon activated gene 209 [Source:MGI Symbol;Acc:MGI:2138243]
ENSMUSG00000103123	-5.13649	0.0261455	Gm37390	predicted gene, 37390 [Source:MGI Symbol;Acc:MGI:5610618]
ENSMUSG00000024827	-1.16009	0.0261522	Gldc	glycine decarboxylase [Source:MGI Symbol;Acc:MGI:1341155]
ENSMUSG00000040729	0.724624	0.0261678	Cep126	centrosomal protein 126 [Source:MGI Symbol;Acc:MGI:2680221]
ENSMUSG00000044748	-1.55234	0.026216	Defb1	defensin beta 1 [Source:MGI Symbol;Acc:MGI:1096878]
ENSMUSG00000109093	1.41653	0.0262161	Gm19950	predicted gene, 19950 [Source:MGI Symbol;Acc:MGI:5012135]
ENSMUSG00000035578	0.747952	0.0262561	Iqcg	IQ motif containing G [Source:MGI Symbol;Acc:MGI:1916957]
ENSMUSG00000024892	0.706666	0.0262705	Pcx	pyruvate carboxylase [Source:MGI Symbol;Acc:MGI:97520]
ENSMUSG00000028348	-1.22817	0.0263704	Murc	muscle-related coiled-coil protein [Source:MGI Symbol;Acc:MGI:1915266]
ENSMUSG00000007034	0.667412	0.0264347	Slc44a4	solute carrier family 44, member 4 [Source:MGI Symbol;Acc:MGI:1917379]
ENSMUSG00000032348	0.623366	0.026444	Gsta4	glutathione S-transferase, alpha 4 [Source:MGI Symbol;Acc:MGI:1309515]
ENSMUSG00000100017	-0.912712	0.0264722	2410022M11Rik	RIKEN cDNA 2410022M11 gene [Source:MGI Symbol;Acc:MGI:1917005]
ENSMUSG00000095478	0.603085	0.0265614	Gm9824	predicted pseudogene 9824 [Source:MGI Symbol;Acc:MGI:3641964]
ENSMUSG00000021609	1.55711	0.0265891	Slc6a3	solute carrier family 6 (neurotransmitter transporter, dopamine), member 3 [Source:MGI Symbol;Acc:MGI:94862]
ENSMUSG00000015962	1.66927	0.0266589	1700016C15Rik	RIKEN cDNA 1700016C15 gene [Source:MGI Symbol;Acc:MGI:1916678]
ENSMUSG00000015970	1.06218	0.0266612	Chdh	choline dehydrogenase [Source:MGI Symbol;Acc:MGI:1860776]
ENSMUSG00000032564	-3.19238	0.026665	Cpne4	copine IV [Source:MGI Symbol;Acc:MGI:1921270]
ENSMUSG00000027555	0.887253	0.0267055	Car13	carbonic anhydrase 13 [Source:MGI Symbol;Acc:MGI:1931322]
ENSMUSG00000003355	0.89523	0.0267527	Fkbp11	FK506 binding protein 11 [Source:MGI Symbol;Acc:MGI:1913370]
ENSMUSG00000102786	-2.83509	0.0267536	Gm38252	predicted gene, 38252 [Source:MGI Symbol;Acc:MGI:5611480]
ENSMUSG00000101746	2.14136	0.0267771	2310043L19Rik	RIKEN cDNA 2310043L19 gene [Source:MGI Symbol;Acc:MGI:1922839]
ENSMUSG00000020891	-2.93305	0.0268067	Alox8	arachidonate 8-lipoxygenase [Source:MGI Symbol;Acc:MGI:1098228]
ENSMUSG00000104466	-2.93305	0.0268067	Gm10513	predicted gene 10513 [Source:MGI Symbol;Acc:MGI:3641888]
ENSMUSG00000022805	0.875212	0.0268231	Maats1	MYCBP-associated, testis expressed 1 [Source:MGI Symbol;Acc:MGI:2443598]
ENSMUSG00000022416	-1.67096	0.0269357	Cacna1i	calcium channel, voltage-dependent, alpha 1I subunit [Source:MGI Symbol;Acc:MGI:2178051]
ENSMUSG00000027692	-0.849425	0.0269539	Tnik	TRAF2 and NCK interacting kinase [Source:MGI Symbol;Acc:MGI:1916264]
ENSMUSG00000025324	0.759122	0.0269606	Atp10a	ATPase, class V, type 10A [Source:MGI Symbol;Acc:MGI:1330809]
ENSMUSG00000035539	0.740618	0.0271406	Ccdc180	coiled-coil domain containing 180 [Source:MGI Symbol;Acc:MGI:2685871]
ENSMUSG00000030994	-1.56652	0.0271575	D7Ertd443e	DNA segment, Chr 7, ERATO Doi 443, expressed [Source:MGI Symbol;Acc:MGI:1196431]
ENSMUSG00000030083	-0.610309	0.0271599	Abtb1	ankyrin repeat and BTB (POZ) domain containing 1 [Source:MGI Symbol;Acc:MGI:1933148]
ENSMUSG00000050106	-0.987635	0.0271776	Tmc8	transmembrane channel-like gene family 8 [Source:MGI Symbol;Acc:MGI:2669037]
ENSMUSG00000047636	2.21081	0.0271841	Cdcp2	CUB domain containing protein 2 [Source:MGI Symbol;Acc:MGI:3045328]
ENSMUSG00000096768	-1.01388	0.0272223	Erdr1	erythroid differentiation regulator 1 [Source:MGI Symbol;Acc:MGI:2384747]
ENSMUSG00000087141	1.02414	0.0272305	Plcxd2	phosphatidylinositol-specific phospholipase C, X domain containing 2 [Source:MGI Symbol;Acc:MGI:3647874]
ENSMUSG00000006642	-0.889585	0.0273104	Tcf23	transcription factor 23 [Source:MGI Symbol;Acc:MGI:1934960]
ENSMUSG00000042345	-1.71104	0.0273186	Ubash3a	ubiquitin associated and SH3 domain containing, A [Source:MGI Symbol;Acc:MGI:1926074]
ENSMUSG00000033900	0.798907	0.0273246	Map9	microtubule-associated protein 9 [Source:MGI Symbol;Acc:MGI:2442208]
ENSMUSG00000050241	-1.5822	0.0273611	Klre1	killer cell lectin-like receptor family E member 1 [Source:MGI Symbol;Acc:MGI:2662547]
ENSMUSG00000085846	-2.58361	0.0274697	Gm15597	predicted gene 15597 [Source:MGI Symbol;Acc:MGI:3783044]
ENSMUSG00000097525	5.27077	0.0275624	Platr31	pluripotency associated transcript 31 [Source:MGI Symbol;Acc:MGI:5477339]
ENSMUSG00000039154	-1.19053	0.0275822	Shd	src homology 2 domain-containing transforming protein D [Source:MGI Symbol;Acc:MGI:1099461]
ENSMUSG00000041168	0.696148	0.0276447	Lonp1	lon peptidase 1, mitochondrial [Source:MGI Symbol;Acc:MGI:1921392]
ENSMUSG00000056978	-2.13535	0.0277173	Hamp2	hepcidin antimicrobial peptide 2 [Source:MGI Symbol;Acc:MGI:2153530]
ENSMUSG00000035849	-1.62567	0.0277514	Krt222	keratin 222 [Source:MGI Symbol;Acc:MGI:2442728]
ENSMUSG00000109032	-1.4106	0.0277632	Gm7972	predicted gene 7972 [Source:MGI Symbol;Acc:MGI:3647337]
ENSMUSG00000037583	-2.83577	0.027768	Nr0b2	nuclear receptor subfamily 0, group B, member 2 [Source:MGI Symbol;Acc:MGI:1346344]
ENSMUSG00000041161	0.824758	0.0278001	Otud3	OTU domain containing 3 [Source:MGI Symbol;Acc:MGI:1920412]
ENSMUSG00000090700	2.05998	0.02781	Cyp4f40	cytochrome P450, family 4, subfamily f, polypeptide 40 [Source:MGI Symbol;Acc:MGI:3645508]
ENSMUSG00000108633	-1.78255	0.0279027	Gm44694	predicted gene 44694 [Source:MGI Symbol;Acc:MGI:5753270]
ENSMUSG00000021134	-0.599892	0.0279675	Srsf5	serine/arginine-rich splicing factor 5 [Source:MGI Symbol;Acc:MGI:98287]
ENSMUSG00000015053	-0.762747	0.027982	Gata2	GATA binding protein 2 [Source:MGI Symbol;Acc:MGI:95662]
ENSMUSG00000021116	0.601841	0.0280106	Eif2s1	eukaryotic translation initiation factor 2, subunit 1 alpha [Source:MGI Symbol;Acc:MGI:95299]
ENSMUSG00000108494	-1.80099	0.0280147	Gm45203	predicted gene 45203 [Source:MGI Symbol;Acc:MGI:5753779]
ENSMUSG00000060572	-0.673242	0.0280242	Mfap2	microfibrillar-associated protein 2 [Source:MGI Symbol;Acc:MGI:99559]
ENSMUSG00000042045	-1.27929	0.0280261	Sln	sarcolipin [Source:MGI Symbol;Acc:MGI:1913652]
ENSMUSG00000026473	-0.668455	0.0280516	Glul	glutamate-ammonia ligase (glutamine synthetase) [Source:MGI Symbol;Acc:MGI:95739]
ENSMUSG00000001095	1.16302	0.0280553	Slc13a2	solute carrier family 13 (sodium-dependent dicarboxylate transporter), member 2 [Source:MGI Symbol;Acc:MGI:1276558]
ENSMUSG00000054412	-2.07455	0.0281377	Gm4793	predicted gene 4793 [Source:MGI Symbol;Acc:MGI:3646955]
ENSMUSG00000105033	-1.82844	0.0281662	Gm43423	predicted gene 43423 [Source:MGI Symbol;Acc:MGI:5663560]
ENSMUSG00000083649	-1.43404	0.0282043	Rasl2-9	RAS-like, family 2, locus 9 [Source:MGI Symbol;Acc:MGI:104605]
ENSMUSG00000084796	-1.38	0.0282828	Mir142hg	Mir142 host gene (non-protein coding) [Source:MGI Symbol;Acc:MGI:1925841]
ENSMUSG00000061802	0.855861	0.0282853	Armc4	armadillo repeat containing 4 [Source:MGI Symbol;Acc:MGI:1922184]
ENSMUSG00000005883	-2.05282	0.0283248	Spo11	SPO11 meiotic protein covalently bound to DSB [Source:MGI Symbol;Acc:MGI:1349669]
ENSMUSG00000023279	-2.19553	0.0284141	Bmp15	bone morphogenetic protein 15 [Source:MGI Symbol;Acc:MGI:1316745]
ENSMUSG00000109176	-1.86136	0.028459	Zfp264	zinc finger protein 264 [Source:MGI Symbol;Acc:MGI:2151059]
ENSMUSG00000011752	0.611176	0.0284616	Pgam1	phosphoglycerate mutase 1 [Source:MGI Symbol;Acc:MGI:97552]
ENSMUSG00000030249	-0.818142	0.0284769	Abcc9	ATP-binding cassette, sub-family C (CFTR/MRP), member 9 [Source:MGI Symbol;Acc:MGI:1352630]
ENSMUSG00000083245	-5.13649	0.0285021	Gm11185	predicted gene 11185 [Source:MGI Symbol;Acc:MGI:3650877]
ENSMUSG00000104868	1.85513	0.0285903	Gm9954	predicted gene 9954 [Source:MGI Symbol;Acc:MGI:3642120]
ENSMUSG00000101702	3.19655	0.028625	1700072G22Rik	RIKEN cDNA 1700072G22 gene [Source:MGI Symbol;Acc:MGI:1920746]
ENSMUSG00000047880	-1.16365	0.0286362	Cxcr5	chemokine (C-X-C motif) receptor 5 [Source:MGI Symbol;Acc:MGI:103567]
ENSMUSG00000000682	-1.00609	0.0286371	Cd52	CD52 antigen [Source:MGI Symbol;Acc:MGI:1346088]
ENSMUSG00000030609	0.604009	0.0286682	Aen	apoptosis enhancing nuclease [Source:MGI Symbol;Acc:MGI:1915298]
ENSMUSG00000083579	2.68019	0.0286781	Gm15538	predicted gene 15538 [Source:MGI Symbol;Acc:MGI:3782986]
ENSMUSG00000108576	-3.45656	0.0287922	Gm44778	predicted gene 44778 [Source:MGI Symbol;Acc:MGI:5753354]
ENSMUSG00000078137	-1.37965	0.028807	Ankrd63	ankyrin repeat domain 63 [Source:MGI Symbol;Acc:MGI:2686183]
ENSMUSG00000048126	0.635695	0.0288938	Col6a3	collagen, type VI, alpha 3 [Source:MGI Symbol;Acc:MGI:88461]
ENSMUSG00000091831	-1.6434	0.028899	Gm4707	predicted gene 4707 [Source:MGI Symbol;Acc:MGI:3782887]
ENSMUSG00000002910	-0.781283	0.0289467	Arrdc2	arrestin domain containing 2 [Source:MGI Symbol;Acc:MGI:1918057]
ENSMUSG00000050534	-5.30185	0.0289886	Htr5b	5-hydroxytryptamine (serotonin) receptor 5B [Source:MGI Symbol;Acc:MGI:96284]
ENSMUSG00000047678	-2.07455	0.0289936	Gpr82	G protein-coupled receptor 82 [Source:MGI Symbol;Acc:MGI:2441734]
ENSMUSG00000074218	-1.30969	0.0289998	Cox7a1	cytochrome c oxidase subunit VIIa 1 [Source:MGI Symbol;Acc:MGI:1316714]
ENSMUSG00000010136	0.685576	0.0290007	Pifo	primary cilia formation [Source:MGI Symbol;Acc:MGI:1923670]
ENSMUSG00000022814	0.71475	0.0290192	Umps	uridine monophosphate synthetase [Source:MGI Symbol;Acc:MGI:1298388]
ENSMUSG00000034919	0.949082	0.0290238	Ttc22	tetratricopeptide repeat domain 22 [Source:MGI Symbol;Acc:MGI:3045307]
ENSMUSG00000023439	-1.88742	0.0291043	Gnb3	guanine nucleotide binding protein (G protein), beta 3 [Source:MGI Symbol;Acc:MGI:95785]
ENSMUSG00000060198	1.16595	0.0291068	Gm11353	predicted gene 11353 [Source:MGI Symbol;Acc:MGI:3649794]
ENSMUSG00000009185	1.83217	0.0291231	Ccl8	chemokine (C-C motif) ligand 8 [Source:MGI Symbol;Acc:MGI:101878]
ENSMUSG00000029848	5.12291	0.0291231	Stra8	stimulated by retinoic acid gene 8 [Source:MGI Symbol;Acc:MGI:107917]
ENSMUSG00000109327	4.95815	0.0291231	Gm44995	predicted gene 44995 [Source:MGI Symbol;Acc:MGI:5753571]
ENSMUSG00000066842	-0.576855	0.0291786	Hmcn1	hemicentin 1 [Source:MGI Symbol;Acc:MGI:2685047]
ENSMUSG00000035181	0.590823	0.0292783	Heatr5a	HEAT repeat containing 5A [Source:MGI Symbol;Acc:MGI:2444133]
ENSMUSG00000022622	-1.15777	0.0293286	Acr	acrosin prepropeptide [Source:MGI Symbol;Acc:MGI:87884]
ENSMUSG00000022742	0.636959	0.0293412	Cpox	coproporphyrinogen oxidase [Source:MGI Symbol;Acc:MGI:104841]
ENSMUSG00000022571	0.774248	0.0293624	Pycrl	pyrroline-5-carboxylate reductase-like [Source:MGI Symbol;Acc:MGI:1913444]
ENSMUSG00000044453	-2.02036	0.0294741	Ffar1	free fatty acid receptor 1 [Source:MGI Symbol;Acc:MGI:2684079]
ENSMUSG00000054659	1.23347	0.0294794	Pm20d2	peptidase M20 domain containing 2 [Source:MGI Symbol;Acc:MGI:2685270]
ENSMUSG00000032607	0.820097	0.0294806	Amt	aminomethyltransferase [Source:MGI Symbol;Acc:MGI:3646700]
ENSMUSG00000093682	2.14136	0.0295753	Gm20681	predicted gene 20681 [Source:MGI Symbol;Acc:MGI:5313128]
ENSMUSG00000104851	-2.00339	0.0295753	E030026E10Rik	RIKEN cDNA E030026E10 gene [Source:MGI Symbol;Acc:MGI:2444788]
ENSMUSG00000027134	0.670127	0.0297566	Lpcat4	lysophosphatidylcholine acyltransferase 4 [Source:MGI Symbol;Acc:MGI:2138993]
ENSMUSG00000028116	-1.45601	0.0298405	Myoz2	myozenin 2 [Source:MGI Symbol;Acc:MGI:1913063]
ENSMUSG00000026587	1.30161	0.0299579	Astn1	astrotactin 1 [Source:MGI Symbol;Acc:MGI:1098567]
ENSMUSG00000029204	-1.07579	0.0300201	Rhoh	ras homolog family member H [Source:MGI Symbol;Acc:MGI:1921984]
ENSMUSG00000075286	-1.46438	0.0302117	Gm1968	predicted gene 1968 [Source:MGI Symbol;Acc:MGI:3584525]
ENSMUSG00000028703	0.6848	0.0302428	Lrrc41	leucine rich repeat containing 41 [Source:MGI Symbol;Acc:MGI:2441984]
ENSMUSG00000085002	-1.18085	0.0303079	Gm12984	predicted gene 12984 [Source:MGI Symbol;Acc:MGI:3651384]
ENSMUSG00000036606	0.586241	0.0303305	Plxnb2	plexin B2 [Source:MGI Symbol;Acc:MGI:2154239]
ENSMUSG00000043079	0.60452	0.0303318	Synpo	synaptopodin [Source:MGI Symbol;Acc:MGI:1099446]
ENSMUSG00000026750	0.597198	0.0303512	Psmb7	proteasome (prosome, macropain) subunit, beta type 7 [Source:MGI Symbol;Acc:MGI:107637]
ENSMUSG00000071342	-1.87442	0.0303601	Lsmem1	leucine-rich single-pass membrane protein 1 [Source:MGI Symbol;Acc:MGI:2685735]
ENSMUSG00000081272	0.59484	0.030378	Gm13509	predicted gene 13509 [Source:MGI Symbol;Acc:MGI:3649640]
ENSMUSG00000096422	-1.78738	0.0304355	Igkv12-44	immunoglobulin kappa variable 12-44 [Source:MGI Symbol;Acc:MGI:4439775]
ENSMUSG00000021298	-1.08573	0.0304425	Gpr132	G protein-coupled receptor 132 [Source:MGI Symbol;Acc:MGI:1890220]
ENSMUSG00000033105	0.570229	0.0304456	Lss	lanosterol synthase [Source:MGI Symbol;Acc:MGI:1336155]
ENSMUSG00000102964	-1.55521	0.0304693	9430034N14Rik	RIKEN cDNA 9430034N14 gene [Source:MGI Symbol;Acc:MGI:2444791]
ENSMUSG00000039103	-0.810367	0.0305511	Nexn	nexilin [Source:MGI Symbol;Acc:MGI:1916060]
ENSMUSG00000020361	0.584707	0.0305874	Hspa4	heat shock protein 4 [Source:MGI Symbol;Acc:MGI:1342292]
ENSMUSG00000094430	1.43306	0.0306161	Gm933	predicted gene 933 [Source:MGI Symbol;Acc:MGI:2685779]
ENSMUSG00000034343	0.617801	0.0307386	Ube2f	ubiquitin-conjugating enzyme E2F (putative) [Source:MGI Symbol;Acc:MGI:1915171]
ENSMUSG00000096753	1.48889	0.0307454	Fam181a	family with sequence similarity 181, member A [Source:MGI Symbol;Acc:MGI:3647570]
ENSMUSG00000050558	-2.73	0.030756	Prokr2	prokineticin receptor 2 [Source:MGI Symbol;Acc:MGI:2181363]
ENSMUSG00000083421	-3.56992	0.0308304	Gm14776	predicted gene 14776 [Source:MGI Symbol;Acc:MGI:3705559]
ENSMUSG00000019916	0.623953	0.0308335	P4ha1	procollagen-proline, 2-oxoglutarate 4-dioxygenase (proline 4-hydroxylase), alpha 1 polypeptide [Source:MGI Symbol;Acc:MGI:97463]
ENSMUSG00000086584	-1.75308	0.030838	Gm12002	predicted gene 12002 [Source:MGI Symbol;Acc:MGI:3651521]
ENSMUSG00000080850	-1.36278	0.0308906	Gm12439	predicted gene 12439 [Source:MGI Symbol;Acc:MGI:3651708]
ENSMUSG00000091997	1.86404	0.030901	Gm6611	predicted gene 6611 [Source:MGI Symbol;Acc:MGI:3645568]
ENSMUSG00000001225	-1.30755	0.0310586	Slc26a3	solute carrier family 26, member 3 [Source:MGI Symbol;Acc:MGI:107181]
ENSMUSG00000094502	-3.11101	0.0310917	Ighv1-69	immunoglobulin heavy variable 1-69 [Source:MGI Symbol;Acc:MGI:4439632]
ENSMUSG00000040276	-1.52677	0.0311432	Pacsin1	protein kinase C and casein kinase substrate in neurons 1 [Source:MGI Symbol;Acc:MGI:1345181]
ENSMUSG00000032911	0.699931	0.0311618	Cspg4	chondroitin sulfate proteoglycan 4 [Source:MGI Symbol;Acc:MGI:2153093]
ENSMUSG00000038067	1.65972	0.0312548	Csf3	colony stimulating factor 3 (granulocyte) [Source:MGI Symbol;Acc:MGI:1339751]
ENSMUSG00000000402	0.635896	0.0312574	Egfl6	EGF-like-domain, multiple 6 [Source:MGI Symbol;Acc:MGI:1858599]
ENSMUSG00000061115	-3.19904	0.0313662	Gm17113	predicted gene 17113 [Source:MGI Symbol;Acc:MGI:4937940]
ENSMUSG00000028334	0.59789	0.0314134	Nans	N-acetylneuraminic acid synthase (sialic acid synthase) [Source:MGI Symbol;Acc:MGI:2149820]
ENSMUSG00000040740	-0.890233	0.0314973	Slc25a34	solute carrier family 25, member 34 [Source:MGI Symbol;Acc:MGI:2686215]
ENSMUSG00000025993	-0.735185	0.031587	Slc40a1	solute carrier family 40 (iron-regulated transporter), member 1 [Source:MGI Symbol;Acc:MGI:1315204]
ENSMUSG00000042608	0.56425	0.0316657	Stk40	serine/threonine kinase 40 [Source:MGI Symbol;Acc:MGI:1921428]
ENSMUSG00000032818	-4.94969	0.0317434	Loxhd1	lipoxygenase homology domains 1 [Source:MGI Symbol;Acc:MGI:1914609]
ENSMUSG00000042719	0.686008	0.0317618	Naa25	N(alpha)-acetyltransferase 25, NatB auxiliary subunit [Source:MGI Symbol;Acc:MGI:2442563]
ENSMUSG00000106845	-2.73	0.0317676	Gm43156	predicted gene 43156 [Source:MGI Symbol;Acc:MGI:5663293]
ENSMUSG00000024862	0.582865	0.0317722	Klc2	kinesin light chain 2 [Source:MGI Symbol;Acc:MGI:107953]
ENSMUSG00000066516	-5.30185	0.0317899	Klk1b21	kallikrein 1-related peptidase b21 [Source:MGI Symbol;Acc:MGI:892022]
ENSMUSG00000105945	-5.30185	0.0317899	Gm43570	predicted gene 43570 [Source:MGI Symbol;Acc:MGI:5663707]
ENSMUSG00000004328	-0.714052	0.031813	Hif3a	hypoxia inducible factor 3, alpha subunit [Source:MGI Symbol;Acc:MGI:1859778]
ENSMUSG00000021798	-1.36418	0.0319163	Ldb3	LIM domain binding 3 [Source:MGI Symbol;Acc:MGI:1344412]
ENSMUSG00000021898	-1.13608	0.0319653	Asb14	ankyrin repeat and SOCS box-containing 14 [Source:MGI Symbol;Acc:MGI:2655107]
ENSMUSG00000086741	-2.44452	0.0319822	Gm15816	predicted gene 15816 [Source:MGI Symbol;Acc:MGI:3802114]
ENSMUSG00000029361	1.48061	0.0320163	Nos1	nitric oxide synthase 1, neuronal [Source:MGI Symbol;Acc:MGI:97360]
ENSMUSG00000105837	-2.35665	0.0320379	Gm35986	predicted gene, 35986 [Source:MGI Symbol;Acc:MGI:5595145]
ENSMUSG00000095567	0.597371	0.0320701	Noc2l	NOC2 like nucleolar associated transcriptional repressor [Source:MGI Symbol;Acc:MGI:1931051]
ENSMUSG00000107813	-1.8501	0.0321295	Gm44434	predicted gene, 44434 [Source:MGI Symbol;Acc:MGI:5690826]
ENSMUSG00000102452	-1.82411	0.0321551	Gm38344	predicted gene, 38344 [Source:MGI Symbol;Acc:MGI:5611572]
ENSMUSG00000043003	0.60921	0.032156	Rasef	RAS and EF hand domain containing [Source:MGI Symbol;Acc:MGI:2448565]
ENSMUSG00000074207	-0.723092	0.0321685	Adh1	alcohol dehydrogenase 1 (class I) [Source:MGI Symbol;Acc:MGI:87921]
ENSMUSG00000104263	-1.78738	0.0321735	9430062P05Rik	RIKEN cDNA 9430062P05 gene [Source:MGI Symbol;Acc:MGI:2441746]
ENSMUSG00000023943	-1.56796	0.0321932	Sult1c1	sulfotransferase family, cytosolic, 1C, member 1 [Source:MGI Symbol;Acc:MGI:102928]
ENSMUSG00000020620	-0.730052	0.0322153	Abca8b	ATP-binding cassette, sub-family A (ABC1), member 8b [Source:MGI Symbol;Acc:MGI:1351668]
ENSMUSG00000043872	1.03601	0.0322353	Zmym1	zinc finger, MYM domain containing 1 [Source:MGI Symbol;Acc:MGI:1915560]
ENSMUSG00000072214	0.837467	0.0323393	2017-09-05	septin 5 [Source:MGI Symbol;Acc:MGI:1195461]
ENSMUSG00000027171	1.20476	0.0323518	Prrg4	proline rich Gla (G-carboxyglutamic acid) 4 (transmembrane) [Source:MGI Symbol;Acc:MGI:2442211]
ENSMUSG00000103646	-1.94469	0.0323845	Gm37706	predicted gene, 37706 [Source:MGI Symbol;Acc:MGI:5610934]
ENSMUSG00000018548	0.586897	0.0323945	Trim37	tripartite motif-containing 37 [Source:MGI Symbol;Acc:MGI:2153072]
ENSMUSG00000090272	-0.970949	0.0323984	Mndal	myeloid nuclear differentiation antigen like [Source:MGI Symbol;Acc:MGI:3780953]
ENSMUSG00000041343	0.693386	0.0324231	Ankrd42	ankyrin repeat domain 42 [Source:MGI Symbol;Acc:MGI:1921095]
ENSMUSG00000098814	-1.52371	0.0324256	Igkv19-93	immunoglobulin kappa chain variable 19-93 [Source:MGI Symbol;Acc:MGI:107617]
ENSMUSG00000024304	-1.13167	0.0324556	Cdh2	cadherin 2 [Source:MGI Symbol;Acc:MGI:88355]
ENSMUSG00000074892	-2.13535	0.0325803	B3galt5	UDP-Gal:betaGlcNAc beta 1,3-galactosyltransferase, polypeptide 5 [Source:MGI Symbol;Acc:MGI:2136878]
ENSMUSG00000025489	-1.17597	0.0325886	Ifitm5	interferon induced transmembrane protein 5 [Source:MGI Symbol;Acc:MGI:1934923]
ENSMUSG00000031980	1.30597	0.0326459	Agt	angiotensinogen (serpin peptidase inhibitor, clade A, member 8) [Source:MGI Symbol;Acc:MGI:87963]
ENSMUSG00000084603	-1.63353	0.0326707	Gm22204	predicted gene, 22204 [Source:MGI Symbol;Acc:MGI:5451981]
ENSMUSG00000031840	-0.579832	0.0326897	Rab3a	RAB3A, member RAS oncogene family [Source:MGI Symbol;Acc:MGI:97843]
ENSMUSG00000030263	-0.933615	0.0327041	Lrmp	lymphoid-restricted membrane protein [Source:MGI Symbol;Acc:MGI:108424]
ENSMUSG00000039963	0.618093	0.0327453	Ccdc40	coiled-coil domain containing 40 [Source:MGI Symbol;Acc:MGI:2443893]
ENSMUSG00000063354	0.686922	0.0327472	Slc39a4	solute carrier family 39 (zinc transporter), member 4 [Source:MGI Symbol;Acc:MGI:1919277]
ENSMUSG00000091297	2.58865	0.0328032	Gm8439	predicted gene 8439 [Source:MGI Symbol;Acc:MGI:3648581]
ENSMUSG00000032083	1.62178	0.0328042	Apoa1	apolipoprotein A-I [Source:MGI Symbol;Acc:MGI:88049]
ENSMUSG00000002007	-1.33179	0.0328172	Srpk3	serine/arginine-rich protein specific kinase 3 [Source:MGI Symbol;Acc:MGI:1891338]
ENSMUSG00000107364	-2.83509	0.0328312	Gm43051	predicted gene 43051 [Source:MGI Symbol;Acc:MGI:5663188]
ENSMUSG00000022262	0.698674	0.0329378	Dnah5	dynein, axonemal, heavy chain 5 [Source:MGI Symbol;Acc:MGI:107718]
ENSMUSG00000024978	0.713317	0.0329902	Gpam	glycerol-3-phosphate acyltransferase, mitochondrial [Source:MGI Symbol;Acc:MGI:109162]
ENSMUSG00000100627	-1.33757	0.0329945	A830008E24Rik	RIKEN cDNA A830008E24 gene [Source:MGI Symbol;Acc:MGI:3041183]
ENSMUSG00000099397	0.616105	0.0330136	Gm7809	predicted gene 7809 [Source:MGI Symbol;Acc:MGI:3643362]
ENSMUSG00000034075	0.5726	0.0330236	Zdhhc5	zinc finger, DHHC domain containing 5 [Source:MGI Symbol;Acc:MGI:1923573]
ENSMUSG00000103527	-1.16311	0.0330576	Gm37261	predicted gene, 37261 [Source:MGI Symbol;Acc:MGI:5610489]
ENSMUSG00000047139	0.59689	0.0330829	Cd24a	CD24a antigen [Source:MGI Symbol;Acc:MGI:88323]
ENSMUSG00000022421	-0.787266	0.0330971	Nptxr	neuronal pentraxin receptor [Source:MGI Symbol;Acc:MGI:1920590]
ENSMUSG00000029248	1.23409	0.0331114	Thegl	theg spermatid protein like [Source:MGI Symbol;Acc:MGI:1919118]
ENSMUSG00000070425	-1.52371	0.0332253	Xntrpc	Xndc1-transient receptor potential cation channel, subfamily C, member 2 readthrough [Source:MGI Symbol;Acc:MGI:5546370]
ENSMUSG00000086233	-1.79134	0.033231	Gm11816	predicted gene 11816 [Source:MGI Symbol;Acc:MGI:3650294]
ENSMUSG00000056367	-1.20545	0.0332439	Actr3b	ARP3 actin-related protein 3B [Source:MGI Symbol;Acc:MGI:2661120]
ENSMUSG00000086096	-1.6563	0.0333901	Gm12688	predicted gene 12688 [Source:MGI Symbol;Acc:MGI:3650434]
ENSMUSG00000027843	-1.09147	0.033411	Ptpn22	protein tyrosine phosphatase, non-receptor type 22 (lymphoid) [Source:MGI Symbol;Acc:MGI:107170]
ENSMUSG00000046470	-0.719187	0.0334247	Sox18	SRY (sex determining region Y)-box 18 [Source:MGI Symbol;Acc:MGI:103559]
ENSMUSG00000029499	-0.810731	0.0334748	Pxmp2	peroxisomal membrane protein 2 [Source:MGI Symbol;Acc:MGI:107487]
ENSMUSG00000027469	1.12317	0.0335046	Tpx2	TPX2, microtubule-associated [Source:MGI Symbol;Acc:MGI:1919369]
ENSMUSG00000032313	1.50076	0.0335435	Tmem266	transmembrane protein 266 [Source:MGI Symbol;Acc:MGI:2142980]
ENSMUSG00000025364	0.590337	0.0335911	Pa2g4	proliferation-associated 2G4 [Source:MGI Symbol;Acc:MGI:894684]
ENSMUSG00000040035	1.01472	0.0336146	Disp2	dispatched homolog 2 (Drosophila) [Source:MGI Symbol;Acc:MGI:2388733]
ENSMUSG00000055660	0.979721	0.0336794	Mettl4	methyltransferase like 4 [Source:MGI Symbol;Acc:MGI:1924031]
ENSMUSG00000039092	1.01957	0.0336984	Sptlc3	serine palmitoyltransferase, long chain base subunit 3 [Source:MGI Symbol;Acc:MGI:2444678]
ENSMUSG00000090638	-5.13649	0.0337108	Gm17028	predicted gene 17028 [Source:MGI Symbol;Acc:MGI:4937855]
ENSMUSG00000104704	-5.13649	0.0337108	Gm43133	predicted gene 43133 [Source:MGI Symbol;Acc:MGI:5663270]
ENSMUSG00000020830	-1.81342	0.0337348	Vmo1	vitelline membrane outer layer 1 homolog (chicken) [Source:MGI Symbol;Acc:MGI:2685587]
ENSMUSG00000038007	-0.587085	0.033735	Acer2	alkaline ceramidase 2 [Source:MGI Symbol;Acc:MGI:1920932]
ENSMUSG00000004952	-0.752085	0.0337695	Rasa4	RAS p21 protein activator 4 [Source:MGI Symbol;Acc:MGI:1858600]
ENSMUSG00000025348	0.613309	0.0337899	Itga7	integrin alpha 7 [Source:MGI Symbol;Acc:MGI:102700]
ENSMUSG00000019942	1.27182	0.033868	Cdk1	cyclin-dependent kinase 1 [Source:MGI Symbol;Acc:MGI:88351]
ENSMUSG00000090110	-0.791116	0.0338687	Cmc4	C-x(9)-C motif containing 4 [Source:MGI Symbol;Acc:MGI:5637812]
ENSMUSG00000086395	-1.06614	0.033937	A630014C17Rik	RIKEN cDNA A630014C17 gene [Source:MGI Symbol;Acc:MGI:3026989]
ENSMUSG00000041798	0.955798	0.0340167	Gck	glucokinase [Source:MGI Symbol;Acc:MGI:1270854]
ENSMUSG00000022407	0.597873	0.0340571	Adsl	adenylosuccinate lyase [Source:MGI Symbol;Acc:MGI:103202]
ENSMUSG00000022385	1.0275	0.0340642	Gtse1	G two S phase expressed protein 1 [Source:MGI Symbol;Acc:MGI:1352755]
ENSMUSG00000031760	1.37441	0.0340834	Mt3	metallothionein 3 [Source:MGI Symbol;Acc:MGI:97173]
ENSMUSG00000043004	-0.655542	0.0341216	Gng2	guanine nucleotide binding protein (G protein), gamma 2 [Source:MGI Symbol;Acc:MGI:102705]
ENSMUSG00000020075	0.550385	0.0341838	Ddx21	DEAD (Asp-Glu-Ala-Asp) box polypeptide 21 [Source:MGI Symbol;Acc:MGI:1860494]
ENSMUSG00000102051	-3.56992	0.0342312	I830127L07Rik	RIKEN cDNA I830127L07 gene [Source:MGI Symbol;Acc:MGI:3612406]
ENSMUSG00000041794	-0.941758	0.0342488	Myrip	myosin VIIA and Rab interacting protein [Source:MGI Symbol;Acc:MGI:2384407]
ENSMUSG00000026617	0.585717	0.0343053	Bpnt1	bisphosphate 3'-nucleotidase 1 [Source:MGI Symbol;Acc:MGI:1338800]
ENSMUSG00000076749	-1.32215	0.0343248	Tcrg-C1	T cell receptor gamma, constant 1 [Source:MGI Symbol;Acc:MGI:98625]
ENSMUSG00000028063	0.555029	0.0343691	Lmna	lamin A [Source:MGI Symbol;Acc:MGI:96794]
ENSMUSG00000081137	-1.07309	0.0344592	BC022960	cDNA sequence BC022960 [Source:MGI Symbol;Acc:MGI:2670977]
ENSMUSG00000061603	-1.19866	0.0344761	Akap6	A kinase (PRKA) anchor protein 6 [Source:MGI Symbol;Acc:MGI:3050566]
ENSMUSG00000048388	-1.00669	0.0344875	Fam171b	family with sequence similarity 171, member B [Source:MGI Symbol;Acc:MGI:2444579]
ENSMUSG00000026774	-1.78588	0.0345327	4931423N10Rik	RIKEN cDNA 4931423N10 gene [Source:MGI Symbol;Acc:MGI:1918231]
ENSMUSG00000081248	-2.06933	0.0345434	Gm13787	predicted gene 13787 [Source:MGI Symbol;Acc:MGI:3650035]
ENSMUSG00000030007	0.564782	0.0345734	Cct7	chaperonin containing Tcp1, subunit 7 (eta) [Source:MGI Symbol;Acc:MGI:107184]
ENSMUSG00000023979	4.95815	0.0345973	Guca1b	guanylate cyclase activator 1B [Source:MGI Symbol;Acc:MGI:1194489]
ENSMUSG00000049511	0.93552	0.0346515	Htr1b	5-hydroxytryptamine (serotonin) receptor 1B [Source:MGI Symbol;Acc:MGI:96274]
ENSMUSG00000031295	-0.653672	0.034654	Phka2	phosphorylase kinase alpha 2 [Source:MGI Symbol;Acc:MGI:97577]
ENSMUSG00000032698	-0.674946	0.0346679	Lmo2	LIM domain only 2 [Source:MGI Symbol;Acc:MGI:102811]
ENSMUSG00000070424	-1.31791	0.0346856	Art5	ADP-ribosyltransferase 5 [Source:MGI Symbol;Acc:MGI:107948]
ENSMUSG00000022951	0.607981	0.0346971	Rcan1	regulator of calcineurin 1 [Source:MGI Symbol;Acc:MGI:1890564]
ENSMUSG00000024986	-0.704786	0.0347191	Hhex	hematopoietically expressed homeobox [Source:MGI Symbol;Acc:MGI:96086]
ENSMUSG00000021364	1.88901	0.0347266	Elovl2	elongation of very long chain fatty acids (FEN1/Elo2, SUR4/Elo3, yeast)-like 2 [Source:MGI Symbol;Acc:MGI:1858960]
ENSMUSG00000038271	-0.681876	0.0347476	Iffo1	intermediate filament family orphan 1 [Source:MGI Symbol;Acc:MGI:2444516]
ENSMUSG00000030351	0.594167	0.0347725	Tspan11	tetraspanin 11 [Source:MGI Symbol;Acc:MGI:1915748]
ENSMUSG00000040812	0.690183	0.0347733	Agbl2	ATP/GTP binding protein-like 2 [Source:MGI Symbol;Acc:MGI:2443254]
ENSMUSG00000045318	-1.58201	0.0347826	Adra2c	adrenergic receptor, alpha 2c [Source:MGI Symbol;Acc:MGI:87936]
ENSMUSG00000102594	-2.05484	0.0348962	Gm38381	predicted gene, 38381 [Source:MGI Symbol;Acc:MGI:5611609]
ENSMUSG00000040197	2.58865	0.0349478	Cd209e	CD209e antigen [Source:MGI Symbol;Acc:MGI:2157948]
ENSMUSG00000047197	-2.73	0.0349478	Gjd3	gap junction protein, delta 3 [Source:MGI Symbol;Acc:MGI:2384150]
ENSMUSG00000025422	-0.996046	0.0349634	Agap2	ArfGAP with GTPase domain, ankyrin repeat and PH domain 2 [Source:MGI Symbol;Acc:MGI:3580016]
ENSMUSG00000019787	-1.56564	0.0350262	Trdn	triadin [Source:MGI Symbol;Acc:MGI:1924007]
ENSMUSG00000067338	-2.83509	0.0350666	Tuba3b	tubulin, alpha 3B [Source:MGI Symbol;Acc:MGI:1095408]
ENSMUSG00000038179	-1.51598	0.0350761	Slamf7	SLAM family member 7 [Source:MGI Symbol;Acc:MGI:1922595]
ENSMUSG00000032968	-0.998003	0.0351184	Inha	inhibin alpha [Source:MGI Symbol;Acc:MGI:96569]
ENSMUSG00000025938	-1.16197	0.035138	Slco5a1	solute carrier organic anion transporter family, member 5A1 [Source:MGI Symbol;Acc:MGI:2443431]
ENSMUSG00000033880	0.595604	0.0351663	Lgals3bp	lectin, galactoside-binding, soluble, 3 binding protein [Source:MGI Symbol;Acc:MGI:99554]
ENSMUSG00000084128	0.559804	0.0352071	Esrp2	epithelial splicing regulatory protein 2 [Source:MGI Symbol;Acc:MGI:1924661]
ENSMUSG00000031635	3.34715	0.0353131	Anxa10	annexin A10 [Source:MGI Symbol;Acc:MGI:1347090]
ENSMUSG00000047879	0.594122	0.0353545	Usp14	ubiquitin specific peptidase 14 [Source:MGI Symbol;Acc:MGI:1928898]
ENSMUSG00000076569	-1.98006	0.0355879	Igkv5-39	immunoglobulin kappa variable 5-39 [Source:MGI Symbol;Acc:MGI:2686255]
ENSMUSG00000003949	-0.70319	0.0356246	Hlf	hepatic leukemia factor [Source:MGI Symbol;Acc:MGI:96108]
ENSMUSG00000010554	0.643468	0.0356416	Mettl16	methyltransferase like 16 [Source:MGI Symbol;Acc:MGI:1914743]
ENSMUSG00000026943	-2.58361	0.0356936	Lcn12	lipocalin 12 [Source:MGI Symbol;Acc:MGI:1924951]
ENSMUSG00000021575	-1.36818	0.0356947	Ahrr	aryl-hydrocarbon receptor repressor [Source:MGI Symbol;Acc:MGI:1333776]
ENSMUSG00000030256	-0.783975	0.0357749	Bhlhe41	basic helix-loop-helix family, member e41 [Source:MGI Symbol;Acc:MGI:1930704]
ENSMUSG00000030930	-0.747021	0.0358529	Chst15	carbohydrate (N-acetylgalactosamine 4-sulfate 6-O) sulfotransferase 15 [Source:MGI Symbol;Acc:MGI:1924840]
ENSMUSG00000085944	2.84749	0.0358982	1700003D09Rik	RIKEN cDNA 1700003D09 gene [Source:MGI Symbol;Acc:MGI:1916588]
ENSMUSG00000073598	1.1113	0.0359675	1700066B19Rik	RIKEN cDNA 1700066B19 gene [Source:MGI Symbol;Acc:MGI:1920699]
ENSMUSG00000041247	0.577174	0.035992	Lamp3	lysosomal-associated membrane protein 3 [Source:MGI Symbol;Acc:MGI:2441659]
ENSMUSG00000038276	-1.37493	0.0360097	Asic3	acid-sensing (proton-gated) ion channel 3 [Source:MGI Symbol;Acc:MGI:2159339]
ENSMUSG00000001056	0.641164	0.0360216	Nhp2	NHP2 ribonucleoprotein [Source:MGI Symbol;Acc:MGI:1098547]
ENSMUSG00000097455	-2.73	0.0360575	Gm26891	predicted gene, 26891 [Source:MGI Symbol;Acc:MGI:5477385]
ENSMUSG00000022766	1.05561	0.0361416	Serpind1	serine (or cysteine) peptidase inhibitor, clade D, member 1 [Source:MGI Symbol;Acc:MGI:96051]
ENSMUSG00000033419	-1.40312	0.0361945	Snap91	synaptosomal-associated protein 91 [Source:MGI Symbol;Acc:MGI:109132]
ENSMUSG00000048473	2.58865	0.0362255	Sult6b2	sulfotransferase family 6B, member 2 [Source:MGI Symbol;Acc:MGI:2685612]
ENSMUSG00000100176	-2.83509	0.0362255	Gm28586	predicted gene 28586 [Source:MGI Symbol;Acc:MGI:5579292]
ENSMUSG00000006711	0.993393	0.0362535	D130043K22Rik	RIKEN cDNA D130043K22 gene [Source:MGI Symbol;Acc:MGI:3036268]
ENSMUSG00000044701	-1.64344	0.036273	Il27	interleukin 27 [Source:MGI Symbol;Acc:MGI:2384409]
ENSMUSG00000037649	-0.682361	0.0362882	H2-DMa	histocompatibility 2, class II, locus DMa [Source:MGI Symbol;Acc:MGI:95921]
ENSMUSG00000062075	0.683108	0.0363059	Lmnb2	lamin B2 [Source:MGI Symbol;Acc:MGI:96796]
ENSMUSG00000025576	-1.04048	0.0363092	Rbfox3	RNA binding protein, fox-1 homolog (C. elegans) 3 [Source:MGI Symbol;Acc:MGI:106368]
ENSMUSG00000106621	5.12291	0.036346	Gm42752	predicted gene 42752 [Source:MGI Symbol;Acc:MGI:5662889]
ENSMUSG00000034088	0.560816	0.0363676	Hdlbp	high density lipoprotein (HDL) binding protein [Source:MGI Symbol;Acc:MGI:99256]
ENSMUSG00000037126	0.858476	0.0363889	Psd	pleckstrin and Sec7 domain containing [Source:MGI Symbol;Acc:MGI:1920978]
ENSMUSG00000045102	-1.12926	0.0363967	Poln	DNA polymerase N [Source:MGI Symbol;Acc:MGI:2675617]
ENSMUSG00000061972	-1.61743	0.0364017	Olfr99	olfactory receptor 99 [Source:MGI Symbol;Acc:MGI:2177482]
ENSMUSG00000034936	-0.745221	0.0364091	Arl4d	ADP-ribosylation factor-like 4D [Source:MGI Symbol;Acc:MGI:1933155]
ENSMUSG00000070047	0.586163	0.036566	Fat1	FAT atypical cadherin 1 [Source:MGI Symbol;Acc:MGI:109168]
ENSMUSG00000099998	0.723664	0.0365728	Gm6501	predicted gene 6501 [Source:MGI Symbol;Acc:MGI:3645570]
ENSMUSG00000000889	-1.79595	0.0365951	Dbh	dopamine beta hydroxylase [Source:MGI Symbol;Acc:MGI:94864]
ENSMUSG00000091639	0.7019	0.0365987	Gm3756	predicted gene 3756 [Source:MGI Symbol;Acc:MGI:3781931]
ENSMUSG00000005696	-1.52051	0.0367236	Sh2d1a	SH2 domain containing 1A [Source:MGI Symbol;Acc:MGI:1328352]
ENSMUSG00000038375	0.576371	0.0367512	Trp53inp2	transformation related protein 53 inducible nuclear protein 2 [Source:MGI Symbol;Acc:MGI:1915978]
ENSMUSG00000079168	1.7789	0.0367546	Cd209g	CD209g antigen [Source:MGI Symbol;Acc:MGI:1917442]
ENSMUSG00000030560	0.566797	0.0367998	Ctsc	cathepsin C [Source:MGI Symbol;Acc:MGI:109553]
ENSMUSG00000056752	0.618105	0.0368533	Dnah9	dynein, axonemal, heavy chain 9 [Source:MGI Symbol;Acc:MGI:1289279]
ENSMUSG00000043154	-0.54925	0.0368546	Ppp2r3a	protein phosphatase 2, regulatory subunit B'', alpha [Source:MGI Symbol;Acc:MGI:2442104]
ENSMUSG00000036390	0.766129	0.0368849	Gadd45a	growth arrest and DNA-damage-inducible 45 alpha [Source:MGI Symbol;Acc:MGI:107799]
ENSMUSG00000052562	5.12291	0.0369044	Slc22a30	solute carrier family 22, member 30 [Source:MGI Symbol;Acc:MGI:2442750]
ENSMUSG00000060098	0.605232	0.0369339	Prmt7	protein arginine N-methyltransferase 7 [Source:MGI Symbol;Acc:MGI:2384879]
ENSMUSG00000085088	-1.30956	0.0369352	4931413K12Rik	RIKEN cDNA 4931413K12 gene [Source:MGI Symbol;Acc:MGI:1918237]
ENSMUSG00000030546	1.69116	0.0370434	Plin1	perilipin 1 [Source:MGI Symbol;Acc:MGI:1890505]
ENSMUSG00000035666	0.574963	0.0370529	Gtf3c4	general transcription factor IIIC, polypeptide 4 [Source:MGI Symbol;Acc:MGI:2138937]
ENSMUSG00000020917	0.551612	0.0371229	Acly	ATP citrate lyase [Source:MGI Symbol;Acc:MGI:103251]
ENSMUSG00000100457	-2.01031	0.0371588	D830032E09Rik	RIKEN cDNA D830032E09 gene [Source:MGI Symbol;Acc:MGI:2442347]
ENSMUSG00000106432	-1.6937	0.0371677	Gm43259	predicted gene 43259 [Source:MGI Symbol;Acc:MGI:5663396]
ENSMUSG00000024437	1.06015	0.037184	Gm8615	predicted pseudogene 8615 [Source:MGI Symbol;Acc:MGI:3647532]
ENSMUSG00000074006	1.43176	0.0372462	Omp	olfactory marker protein [Source:MGI Symbol;Acc:MGI:97436]
ENSMUSG00000060512	0.616579	0.0372634	0610040J01Rik	RIKEN cDNA 0610040J01 gene [Source:MGI Symbol;Acc:MGI:1923511]
ENSMUSG00000081232	0.981526	0.0372658	Gm14373	predicted gene 14373 [Source:MGI Symbol;Acc:MGI:3651800]
ENSMUSG00000077019	-2.3077	0.0374126	Gm22191	predicted gene, 22191 [Source:MGI Symbol;Acc:MGI:5451968]
ENSMUSG00000044986	0.617997	0.0374518	Tst	thiosulfate sulfurtransferase, mitochondrial [Source:MGI Symbol;Acc:MGI:98852]
ENSMUSG00000028655	1.0131	0.0374818	Mfsd2a	major facilitator superfamily domain containing 2A [Source:MGI Symbol;Acc:MGI:1923824]
ENSMUSG00000105843	0.76546	0.037484	Gm42644	predicted gene 42644 [Source:MGI Symbol;Acc:MGI:5662781]
ENSMUSG00000026019	0.787626	0.0375144	Wdr12	WD repeat domain 12 [Source:MGI Symbol;Acc:MGI:1927241]
ENSMUSG00000081046	-2.35575	0.0375186	Gm12846	predicted gene 12846 [Source:MGI Symbol;Acc:MGI:3651461]
ENSMUSG00000048521	-1.30862	0.0375202	Cxcr6	chemokine (C-X-C motif) receptor 6 [Source:MGI Symbol;Acc:MGI:1934582]
ENSMUSG00000000317	0.671063	0.0375234	Bcl6b	B cell CLL/lymphoma 6, member B [Source:MGI Symbol;Acc:MGI:1278332]
ENSMUSG00000025373	0.670533	0.0375643	Rnf41	ring finger protein 41 [Source:MGI Symbol;Acc:MGI:1914838]
ENSMUSG00000062524	-1.50629	0.0376195	Ncr1	natural cytotoxicity triggering receptor 1 [Source:MGI Symbol;Acc:MGI:1336212]
ENSMUSG00000051497	-4.94969	0.0377072	Kcnj16	potassium inwardly-rectifying channel, subfamily J, member 16 [Source:MGI Symbol;Acc:MGI:1314842]
ENSMUSG00000105639	-4.94969	0.0377072	Gm42516	predicted gene 42516 [Source:MGI Symbol;Acc:MGI:5662653]
ENSMUSG00000107640	-4.94969	0.0377072	Gm44119	predicted gene, 44119 [Source:MGI Symbol;Acc:MGI:5690511]
ENSMUSG00000105556	-1.15614	0.0377654	Gm43080	predicted gene 43080 [Source:MGI Symbol;Acc:MGI:5663217]
ENSMUSG00000105660	-3.33354	0.0377922	Gm42975	predicted gene 42975 [Source:MGI Symbol;Acc:MGI:5663112]
ENSMUSG00000056116	-0.609624	0.0378299	H2-T22	histocompatibility 2, T region locus 22 [Source:MGI Symbol;Acc:MGI:95956]
ENSMUSG00000027298	0.597215	0.037878	Tyro3	TYRO3 protein tyrosine kinase 3 [Source:MGI Symbol;Acc:MGI:104294]
ENSMUSG00000100005	-0.872954	0.0378976	B130024G19Rik	RIKEN cDNA B130024G19 gene [Source:MGI Symbol;Acc:MGI:3604353]
ENSMUSG00000087445	-1.06403	0.0379055	Gm14286	predicted gene 14286 [Source:MGI Symbol;Acc:MGI:3650190]
ENSMUSG00000025869	0.658873	0.0379423	Nop16	NOP16 nucleolar protein [Source:MGI Symbol;Acc:MGI:107862]
ENSMUSG00000041828	-0.639982	0.0379601	Abca8a	ATP-binding cassette, sub-family A (ABC1), member 8a [Source:MGI Symbol;Acc:MGI:2386846]
ENSMUSG00000038180	1.44172	0.0379684	Spag4	sperm associated antigen 4 [Source:MGI Symbol;Acc:MGI:2444120]
ENSMUSG00000031786	0.650091	0.0379769	Drc7	dynein regulatory complex subunit 7 [Source:MGI Symbol;Acc:MGI:2685616]
ENSMUSG00000030278	1.2908	0.0380265	Cidec	cell death-inducing DFFA-like effector c [Source:MGI Symbol;Acc:MGI:95585]
ENSMUSG00000028909	-0.62405	0.0380266	Ptpru	protein tyrosine phosphatase, receptor type, U [Source:MGI Symbol;Acc:MGI:1321151]
ENSMUSG00000061232	-0.68187	0.0380324	H2-K1	histocompatibility 2, K1, K region [Source:MGI Symbol;Acc:MGI:95904]
ENSMUSG00000052819	2.01726	0.0380463	Best2	bestrophin 2 [Source:MGI Symbol;Acc:MGI:2387588]
ENSMUSG00000026734	2.46372	0.0382271	4921504E06Rik	RIKEN cDNA 4921504E06 gene [Source:MGI Symbol;Acc:MGI:1918087]
ENSMUSG00000083306	-1.64344	0.0382497	Gm13868	predicted gene 13868 [Source:MGI Symbol;Acc:MGI:3651789]
ENSMUSG00000067780	0.954902	0.038434	Pi15	peptidase inhibitor 15 [Source:MGI Symbol;Acc:MGI:1934659]
ENSMUSG00000080972	-1.70053	0.0384578	Gm16061	predicted gene 16061 [Source:MGI Symbol;Acc:MGI:3801920]
ENSMUSG00000029075	-1.02651	0.0385082	Tnfrsf4	tumor necrosis factor receptor superfamily, member 4 [Source:MGI Symbol;Acc:MGI:104512]
ENSMUSG00000042426	0.577303	0.0385378	Dhx29	DEAH (Asp-Glu-Ala-His) box polypeptide 29 [Source:MGI Symbol;Acc:MGI:2145374]
ENSMUSG00000027261	-1.71517	0.0386062	Hao1	hydroxyacid oxidase 1, liver [Source:MGI Symbol;Acc:MGI:96011]
ENSMUSG00000006313	-1.06894	0.0386116	Upk1a	uroplakin 1A [Source:MGI Symbol;Acc:MGI:98911]
ENSMUSG00000001143	0.630672	0.0386157	Lman2l	lectin, mannose-binding 2-like [Source:MGI Symbol;Acc:MGI:2443010]
ENSMUSG00000049744	-1.01159	0.038677	Arhgap15	Rho GTPase activating protein 15 [Source:MGI Symbol;Acc:MGI:1923367]
ENSMUSG00000048218	-0.605506	0.0386904	Amigo2	adhesion molecule with Ig like domain 2 [Source:MGI Symbol;Acc:MGI:2145995]
ENSMUSG00000005540	1.38071	0.0387052	Fcer2a	Fc receptor, IgE, low affinity II, alpha polypeptide [Source:MGI Symbol;Acc:MGI:95497]
ENSMUSG00000070000	-1.01475	0.0388576	Fcho1	FCH domain only 1 [Source:MGI Symbol;Acc:MGI:1921265]
ENSMUSG00000030871	0.786392	0.0389044	Ears2	glutamyl-tRNA synthetase 2, mitochondrial [Source:MGI Symbol;Acc:MGI:1914667]
ENSMUSG00000027004	-1.35733	0.0389103	Frzb	frizzled-related protein [Source:MGI Symbol;Acc:MGI:892032]
ENSMUSG00000020185	1.1205	0.0389203	E2f7	E2F transcription factor 7 [Source:MGI Symbol;Acc:MGI:1289147]
ENSMUSG00000010175	-1.00661	0.0389829	Prox1	prospero homeobox 1 [Source:MGI Symbol;Acc:MGI:97772]
ENSMUSG00000090386	-0.88958	0.0390407	Mir99ahg	Mir99a and Mirlet7c-1 host gene (non-protein coding) [Source:MGI Symbol;Acc:MGI:1919929]
ENSMUSG00000040972	2.042	0.0390795	Igsf21	immunoglobulin superfamily, member 21 [Source:MGI Symbol;Acc:MGI:2681842]
ENSMUSG00000061039	-0.984257	0.0391074	Olfr920	olfactory receptor 920 [Source:MGI Symbol;Acc:MGI:3030754]
ENSMUSG00000031161	0.650415	0.039123	Hdac6	histone deacetylase 6 [Source:MGI Symbol;Acc:MGI:1333752]
ENSMUSG00000006576	-0.710186	0.0393871	Slc4a3	solute carrier family 4 (anion exchanger), member 3 [Source:MGI Symbol;Acc:MGI:109350]
ENSMUSG00000044268	0.750311	0.0394062	Gm4895	predicted gene 4895 [Source:MGI Symbol;Acc:MGI:3648582]
ENSMUSG00000061517	1.11325	0.0394474	Sox21	SRY (sex determining region Y)-box 21 [Source:MGI Symbol;Acc:MGI:2654070]
ENSMUSG00000022015	-1.42042	0.0394678	Tnfsf11	tumor necrosis factor (ligand) superfamily, member 11 [Source:MGI Symbol;Acc:MGI:1100089]
ENSMUSG00000088549	-2.73	0.0395408	Gm24959	predicted gene, 24959 [Source:MGI Symbol;Acc:MGI:5454736]
ENSMUSG00000053797	3.2423	0.0395531	Krt16	keratin 16 [Source:MGI Symbol;Acc:MGI:96690]
ENSMUSG00000053070	0.764388	0.0395871	9230110C19Rik	RIKEN cDNA 9230110C19 gene [Source:MGI Symbol;Acc:MGI:3045346]
ENSMUSG00000047517	1.38074	0.0396309	Dmbt1	deleted in malignant brain tumors 1 [Source:MGI Symbol;Acc:MGI:106210]
ENSMUSG00000022844	0.719554	0.039645	Pdia5	protein disulfide isomerase associated 5 [Source:MGI Symbol;Acc:MGI:1919849]
ENSMUSG00000093759	-1.0866	0.039659	Scarletltr	Scarletltr, erythroid developmental long intergenic non-protein coding transcript [Source:MGI Symbol;Acc:MGI:1924064]
ENSMUSG00000062822	-0.525832	0.0396729	4833420G17Rik	RIKEN cDNA 4833420G17 gene [Source:MGI Symbol;Acc:MGI:1914642]
ENSMUSG00000026525	0.98523	0.0396732	Opn3	opsin 3 [Source:MGI Symbol;Acc:MGI:1338022]
ENSMUSG00000025478	-1.59649	0.0396914	Dpysl4	dihydropyrimidinase-like 4 [Source:MGI Symbol;Acc:MGI:1349764]
ENSMUSG00000025754	2.84749	0.039721	Agbl1	ATP/GTP binding protein-like 1 [Source:MGI Symbol;Acc:MGI:3646469]
ENSMUSG00000065669	-1.8751	0.039721	Gm22581	predicted gene, 22581 [Source:MGI Symbol;Acc:MGI:5452358]
ENSMUSG00000043498	-1.94469	0.0397281	9330132A10Rik	RIKEN cDNA 9330132A10 gene [Source:MGI Symbol;Acc:MGI:2442380]
ENSMUSG00000096039	2.39316	0.0397281	D830030K20Rik	RIKEN cDNA D830030K20 gene [Source:MGI Symbol;Acc:MGI:2443830]
ENSMUSG00000090061	1.22074	0.039757	Nwd2	NACHT and WD repeat domain containing 2 [Source:MGI Symbol;Acc:MGI:1920464]
ENSMUSG00000028837	0.582387	0.0397684	Psmb2	proteasome (prosome, macropain) subunit, beta type 2 [Source:MGI Symbol;Acc:MGI:1347045]
ENSMUSG00000053216	2.39071	0.0397715	Btn2a2	butyrophilin, subfamily 2, member A2 [Source:MGI Symbol;Acc:MGI:3606486]
ENSMUSG00000002768	0.5764	0.03978	Mea1	male enhanced antigen 1 [Source:MGI Symbol;Acc:MGI:96957]
ENSMUSG00000005779	0.613437	0.039801	Psmb4	proteasome (prosome, macropain) subunit, beta type 4 [Source:MGI Symbol;Acc:MGI:1098257]
ENSMUSG00000026581	-0.91584	0.0399328	Sell	selectin, lymphocyte [Source:MGI Symbol;Acc:MGI:98279]
ENSMUSG00000041046	-0.818741	0.0399711	Ramp3	receptor (calcitonin) activity modifying protein 3 [Source:MGI Symbol;Acc:MGI:1860292]
ENSMUSG00000021939	0.57559	0.0400013	Ctsb	cathepsin B [Source:MGI Symbol;Acc:MGI:88561]
ENSMUSG00000019579	0.572842	0.0400601	Mydgf	myeloid derived growth factor [Source:MGI Symbol;Acc:MGI:2156020]
ENSMUSG00000006715	-0.682814	0.0401036	Gmnn	geminin [Source:MGI Symbol;Acc:MGI:1927344]
ENSMUSG00000030577	-1.03701	0.0401567	Cd22	CD22 antigen [Source:MGI Symbol;Acc:MGI:88322]
ENSMUSG00000027377	0.713138	0.0402009	Mall	mal, T cell differentiation protein-like [Source:MGI Symbol;Acc:MGI:2385152]
ENSMUSG00000083678	0.654774	0.0402289	Gm12989	predicted gene 12989 [Source:MGI Symbol;Acc:MGI:3652245]
ENSMUSG00000055170	-2.14213	0.0402462	Ifng	interferon gamma [Source:MGI Symbol;Acc:MGI:107656]
ENSMUSG00000054065	0.600219	0.0404226	Pkp3	plakophilin 3 [Source:MGI Symbol;Acc:MGI:1891830]
ENSMUSG00000086598	-1.84155	0.0404397	Btbd18	BTB (POZ) domain containing 18 [Source:MGI Symbol;Acc:MGI:3650217]
ENSMUSG00000031340	-0.836563	0.0404855	Gabre	gamma-aminobutyric acid (GABA) A receptor, subunit epsilon [Source:MGI Symbol;Acc:MGI:1330235]
ENSMUSG00000028378	0.612373	0.0405048	Ptgr1	prostaglandin reductase 1 [Source:MGI Symbol;Acc:MGI:1914353]
ENSMUSG00000026390	1.03497	0.0405751	Marco	macrophage receptor with collagenous structure [Source:MGI Symbol;Acc:MGI:1309998]
ENSMUSG00000019971	0.691819	0.0405806	Cep290	centrosomal protein 290 [Source:MGI Symbol;Acc:MGI:2384917]
ENSMUSG00000059674	1.23087	0.0406191	Cdh24	cadherin-like 24 [Source:MGI Symbol;Acc:MGI:1928330]
ENSMUSG00000038917	0.984826	0.0407231	3930402G23Rik	RIKEN cDNA 3930402G23 gene [Source:MGI Symbol;Acc:MGI:1921277]
ENSMUSG00000056429	0.545381	0.0407857	Tgoln1	trans-golgi network protein [Source:MGI Symbol;Acc:MGI:105080]
ENSMUSG00000086283	-0.970712	0.0407942	2810433D01Rik	RIKEN cDNA 2810433D01 gene [Source:MGI Symbol;Acc:MGI:1924382]
ENSMUSG00000021078	2.11229	0.0408792	Tomm20l	translocase of outer mitochondrial membrane 20 homolog (yeast)-like [Source:MGI Symbol;Acc:MGI:1922516]
ENSMUSG00000028932	0.579145	0.0409153	Psmc2	proteasome (prosome, macropain) 26S subunit, ATPase 2 [Source:MGI Symbol;Acc:MGI:109555]
ENSMUSG00000021238	-0.565211	0.0409524	Aldh6a1	aldehyde dehydrogenase family 6, subfamily A1 [Source:MGI Symbol;Acc:MGI:1915077]
ENSMUSG00000022367	1.313	0.0409621	Has2	hyaluronan synthase 2 [Source:MGI Symbol;Acc:MGI:107821]
ENSMUSG00000052214	0.55079	0.0410302	Opa3	optic atrophy 3 [Source:MGI Symbol;Acc:MGI:2686271]
ENSMUSG00000003868	0.553676	0.0410683	Ruvbl2	RuvB-like protein 2 [Source:MGI Symbol;Acc:MGI:1342299]
ENSMUSG00000081217	-2.40565	0.0410742	Gm15268	predicted gene 15268 [Source:MGI Symbol;Acc:MGI:3708116]
ENSMUSG00000083192	2.39071	0.0410843	Rpl31-ps12	ribosomal protein L31, pseudogene 1 2 [Source:MGI Symbol;Acc:MGI:3645866]
ENSMUSG00000084571	-4.94969	0.0410983	n-R5s201	nuclear encoded rRNA 5S 201 [Source:MGI Symbol;Acc:MGI:4422066]
ENSMUSG00000040354	0.5633	0.041101	Mars	methionine-tRNA synthetase [Source:MGI Symbol;Acc:MGI:1345633]
ENSMUSG00000037849	-3.45656	0.0411324	Ifi206	interferon activated gene 206 [Source:MGI Symbol;Acc:MGI:3646410]
ENSMUSG00000026678	-0.612741	0.0411584	Rgs5	regulator of G-protein signaling 5 [Source:MGI Symbol;Acc:MGI:1098434]
ENSMUSG00000017412	-1.04655	0.0411776	Cacnb4	calcium channel, voltage-dependent, beta 4 subunit [Source:MGI Symbol;Acc:MGI:103301]
ENSMUSG00000096943	-1.73107	0.0412897	Gm26721	predicted gene, 26721 [Source:MGI Symbol;Acc:MGI:5477215]
ENSMUSG00000044749	-0.95957	0.0413194	Abca6	ATP-binding cassette, sub-family A (ABC1), member 6 [Source:MGI Symbol;Acc:MGI:1923434]
ENSMUSG00000043993	-0.739946	0.0413442	2900052L18Rik	RIKEN cDNA 2900052L18 gene [Source:MGI Symbol;Acc:MGI:1924085]
ENSMUSG00000027933	0.55008	0.0414316	Ints3	integrator complex subunit 3 [Source:MGI Symbol;Acc:MGI:2140050]
ENSMUSG00000007646	1.02492	0.0414636	Rad51c	RAD51 paralog C [Source:MGI Symbol;Acc:MGI:2150020]
ENSMUSG00000052769	-1.31455	0.0414794	Gm9889	predicted gene 9889 [Source:MGI Symbol;Acc:MGI:3642568]
ENSMUSG00000025572	-0.616052	0.0415096	Tmc6	transmembrane channel-like gene family 6 [Source:MGI Symbol;Acc:MGI:1098686]
ENSMUSG00000094250	-4.94969	0.0415488	Gm4479	predicted gene 4479 [Source:MGI Symbol;Acc:MGI:3782663]
ENSMUSG00000100274	-4.94969	0.0415488	1700006F04Rik	RIKEN cDNA 1700006F04 gene [Source:MGI Symbol;Acc:MGI:1922682]
ENSMUSG00000024175	0.632252	0.0417046	Tekt4	tektin 4 [Source:MGI Symbol;Acc:MGI:1919090]
ENSMUSG00000022325	0.863676	0.0417414	Pop1	processing of precursor 1, ribonuclease P/MRP family, (S. cerevisiae) [Source:MGI Symbol;Acc:MGI:1914974]
ENSMUSG00000037548	-0.924222	0.0417951	H2-DMb2	histocompatibility 2, class II, locus Mb2 [Source:MGI Symbol;Acc:MGI:95923]
ENSMUSG00000083796	-2.27962	0.0418211	Gm13369	predicted gene 13369 [Source:MGI Symbol;Acc:MGI:3651010]
ENSMUSG00000004356	0.566967	0.0418936	Utp20	UTP20 small subunit processome component [Source:MGI Symbol;Acc:MGI:1917933]
ENSMUSG00000106534	3.12923	0.0419221	Gm6366	predicted gene 6366 [Source:MGI Symbol;Acc:MGI:3646411]
ENSMUSG00000038175	-0.7462	0.0419597	Mylip	myosin regulatory light chain interacting protein [Source:MGI Symbol;Acc:MGI:2388271]
ENSMUSG00000053898	-0.573333	0.0419929	Ech1	enoyl coenzyme A hydratase 1, peroxisomal [Source:MGI Symbol;Acc:MGI:1858208]
ENSMUSG00000020434	1.10768	0.0421187	4921536K21Rik	RIKEN cDNA 4921536K21 gene [Source:MGI Symbol;Acc:MGI:1914680]
ENSMUSG00000040125	-5.45019	0.0421425	Gpr26	G protein-coupled receptor 26 [Source:MGI Symbol;Acc:MGI:2441758]
ENSMUSG00000094322	-5.45019	0.0421425	Ighv9-4	immunoglobulin heavy variable 9-4 [Source:MGI Symbol;Acc:MGI:3646379]
ENSMUSG00000103546	-1.59496	0.0421776	Gm37666	predicted gene, 37666 [Source:MGI Symbol;Acc:MGI:5610894]
ENSMUSG00000025461	-1.19552	0.0422518	Cd163l1	CD163 molecule-like 1 [Source:MGI Symbol;Acc:MGI:2443796]
ENSMUSG00000022602	1.13526	0.0422954	Arc	activity regulated cytoskeletal-associated protein [Source:MGI Symbol;Acc:MGI:88067]
ENSMUSG00000020024	0.549206	0.0422975	Cep83	centrosomal protein 83 [Source:MGI Symbol;Acc:MGI:1924298]
ENSMUSG00000053522	1.17599	0.0423413	Lgals7	lectin, galactose binding, soluble 7 [Source:MGI Symbol;Acc:MGI:1316742]
ENSMUSG00000079190	1.82578	0.0423692	AC133103.1
ENSMUSG00000032322	-0.91242	0.0424319	Pstpip1	proline-serine-threonine phosphatase-interacting protein 1 [Source:MGI Symbol;Acc:MGI:1321396]
ENSMUSG00000035365	1.45798	0.0424441	Parpbp	PARP1 binding protein [Source:MGI Symbol;Acc:MGI:1922567]
ENSMUSG00000048191	-1.38108	0.0424488	Muc6	mucin 6, gastric [Source:MGI Symbol;Acc:MGI:2663233]
ENSMUSG00000005763	-1.04898	0.0424529	Cd247	CD247 antigen [Source:MGI Symbol;Acc:MGI:88334]
ENSMUSG00000022040	-1.10109	0.0425051	Ephx2	epoxide hydrolase 2, cytoplasmic [Source:MGI Symbol;Acc:MGI:99500]
ENSMUSG00000008601	0.579749	0.042599	Rab25	RAB25, member RAS oncogene family [Source:MGI Symbol;Acc:MGI:1858203]
ENSMUSG00000084088	1.52507	0.0426086	Gm12941	predicted gene 12941 [Source:MGI Symbol;Acc:MGI:3650501]
ENSMUSG00000084383	-1.60619	0.0426086	Gm13370	predicted gene 13370 [Source:MGI Symbol;Acc:MGI:3651012]
ENSMUSG00000005583	-0.585755	0.0428029	Mef2c	myocyte enhancer factor 2C [Source:MGI Symbol;Acc:MGI:99458]
ENSMUSG00000050578	1.32908	0.042845	Mmp13	matrix metallopeptidase 13 [Source:MGI Symbol;Acc:MGI:1340026]
ENSMUSG00000047945	0.71555	0.0428593	Marcksl1	MARCKS-like 1 [Source:MGI Symbol;Acc:MGI:97143]
ENSMUSG00000106073	-1.19053	0.0428916	Gm42892	predicted gene 42892 [Source:MGI Symbol;Acc:MGI:5663029]
ENSMUSG00000031736	-0.83653	0.0429268	Crnde	colorectal neoplasia differentially expressed (non-protein coding) [Source:MGI Symbol;Acc:MGI:1918546]
ENSMUSG00000065608	-1.27203	0.0429798	Mirlet7c-2	microRNA let7c-2 [Source:MGI Symbol;Acc:MGI:3619050]
ENSMUSG00000090050	-1.79746	0.0430023	Gm16339	predicted gene 16339 [Source:MGI Symbol;Acc:MGI:3840123]
ENSMUSG00000097474	-3.19904	0.0430105	Gm26584	predicted gene, 26584 [Source:MGI Symbol;Acc:MGI:5477078]
ENSMUSG00000009487	4.77212	0.043031	Otog	otogelin [Source:MGI Symbol;Acc:MGI:1202064]
ENSMUSG00000081169	4.77212	0.043031	Gm12551	predicted gene 12551 [Source:MGI Symbol;Acc:MGI:3651664]
ENSMUSG00000095712	4.77212	0.043031	Gm26465	predicted gene, 26465 [Source:MGI Symbol;Acc:MGI:5456242]
ENSMUSG00000103985	-4.94969	0.043031	Gm37446	predicted gene, 37446 [Source:MGI Symbol;Acc:MGI:5610674]
ENSMUSG00000053441	-1.10762	0.043058	Adamts19	a disintegrin-like and metallopeptidase (reprolysin type) with thrombospondin type 1 motif, 19 [Source:MGI Symbol;Acc:MGI:2442875]
ENSMUSG00000002500	-1.56459	0.0431835	Rpl3l	ribosomal protein L3-like [Source:MGI Symbol;Acc:MGI:1913461]
ENSMUSG00000082480	2.49091	0.0432635	Gm11687	predicted gene 11687 [Source:MGI Symbol;Acc:MGI:3652085]
ENSMUSG00000039323	-0.618954	0.0433989	Igfbp2	insulin-like growth factor binding protein 2 [Source:MGI Symbol;Acc:MGI:96437]
ENSMUSG00000105741	1.25998	0.0435252	C79130	expressed sequence C79130 [Source:MGI Symbol;Acc:MGI:2141307]
ENSMUSG00000087557	-2.07455	0.0435348	Gm15869	predicted gene 15869 [Source:MGI Symbol;Acc:MGI:3801861]
ENSMUSG00000030996	-1.30544	0.0435385	Art1	ADP-ribosyltransferase 1 [Source:MGI Symbol;Acc:MGI:107511]
ENSMUSG00000073102	0.637871	0.0436291	Drc1	dynein regulatory complex subunit 1 [Source:MGI Symbol;Acc:MGI:2685906]
ENSMUSG00000024155	-1.60812	0.0436512	Meiob	meiosis specific with OB domains [Source:MGI Symbol;Acc:MGI:1922428]
ENSMUSG00000103845	1.55949	0.0436512	Gm19026	predicted gene, 19026 [Source:MGI Symbol;Acc:MGI:5011211]
ENSMUSG00000056155	-1.71104	0.043683	Nanos3	nanos homolog 3 (Drosophila) [Source:MGI Symbol;Acc:MGI:2675387]
ENSMUSG00000061353	-0.57484	0.0436915	Cxcl12	chemokine (C-X-C motif) ligand 12 [Source:MGI Symbol;Acc:MGI:103556]
ENSMUSG00000032946	-0.52639	0.0436935	Rasgrp2	RAS, guanyl releasing protein 2 [Source:MGI Symbol;Acc:MGI:1333849]
ENSMUSG00000105746	1.09706	0.0437701	Gm43595	predicted gene 43595 [Source:MGI Symbol;Acc:MGI:5663732]
ENSMUSG00000036449	-4.94969	0.0437928	Lcn8	lipocalin 8 [Source:MGI Symbol;Acc:MGI:2135945]
ENSMUSG00000030954	1.82226	0.0437938	Gp2	glycoprotein 2 (zymogen granule membrane) [Source:MGI Symbol;Acc:MGI:1914383]
ENSMUSG00000029086	0.623478	0.0438089	Prom1	prominin 1 [Source:MGI Symbol;Acc:MGI:1100886]
ENSMUSG00000045968	-1.00862	0.0438218	Teddm2	transmembrane epididymal family member 2 [Source:MGI Symbol;Acc:MGI:1923273]
ENSMUSG00000045813	-5.13649	0.0438428	Gm9801	predicted gene 9801 [Source:MGI Symbol;Acc:MGI:3647139]
ENSMUSG00000040969	0.564738	0.043852	Arhgef38	Rho guanine nucleotide exchange factor (GEF) 38 [Source:MGI Symbol;Acc:MGI:1924919]
ENSMUSG00000036564	-0.949083	0.0438583	Ndrg4	N-myc downstream regulated gene 4 [Source:MGI Symbol;Acc:MGI:2384590]
ENSMUSG00000024587	0.568941	0.0438942	Nars	asparaginyl-tRNA synthetase [Source:MGI Symbol;Acc:MGI:1917473]
ENSMUSG00000024399	-0.956727	0.0439173	Ltb	lymphotoxin B [Source:MGI Symbol;Acc:MGI:104796]
ENSMUSG00000048078	1.18741	0.0439196	Tenm4	teneurin transmembrane protein 4 [Source:MGI Symbol;Acc:MGI:2447063]
ENSMUSG00000020059	-0.991393	0.0439381	Sycp3	synaptonemal complex protein 3 [Source:MGI Symbol;Acc:MGI:109542]
ENSMUSG00000033361	0.582741	0.0440734	Prrg3	proline rich Gla (G-carboxyglutamic acid) 3 (transmembrane) [Source:MGI Symbol;Acc:MGI:2685214]
ENSMUSG00000104520	-1.4044	0.0440764	Gm37336	predicted gene, 37336 [Source:MGI Symbol;Acc:MGI:5610564]
ENSMUSG00000045201	-1.71641	0.0440791	Lrrc3b	leucine rich repeat containing 3B [Source:MGI Symbol;Acc:MGI:2384996]
ENSMUSG00000022227	-1.30981	0.0440877	Mcpt1	mast cell protease 1 [Source:MGI Symbol;Acc:MGI:96937]
ENSMUSG00000047773	1.0715	0.044095	4932411E22Rik	ankyrin-repeat and fibronectin type III domain containing 1 [Source:MGI Symbol;Acc:MGI:2686021]
ENSMUSG00000097652	-1.71241	0.0441049	Mhrt	myosin heavy chain associated RNA transcript [Source:MGI Symbol;Acc:MGI:3642848]
ENSMUSG00000100975	-0.849524	0.044132	Gm28875	predicted gene 28875 [Source:MGI Symbol;Acc:MGI:5579581]
ENSMUSG00000103085	-1.89008	0.0441569	Gm38120	predicted gene, 38120 [Source:MGI Symbol;Acc:MGI:5611348]
ENSMUSG00000091475	-1.01939	0.0442807	2810468N07Rik	RIKEN cDNA 2810468N07 gene [Source:MGI Symbol;Acc:MGI:1920084]
ENSMUSG00000049103	-0.809229	0.0442924	Ccr2	chemokine (C-C motif) receptor 2 [Source:MGI Symbol;Acc:MGI:106185]
ENSMUSG00000025916	0.945156	0.0443109	Ppp1r42	protein phosphatase 1, regulatory subunit 42 [Source:MGI Symbol;Acc:MGI:1921138]
ENSMUSG00000006143	1.59803	0.0443849	Upk3bl	uroplakin 3B-like [Source:MGI Symbol;Acc:MGI:1916915]
ENSMUSG00000028386	-2.63374	0.0443916	Slc46a2	solute carrier family 46, member 2 [Source:MGI Symbol;Acc:MGI:1353616]
ENSMUSG00000030859	-1.52868	0.0445654	Fam24a	family with sequence similarity 24, member A [Source:MGI Symbol;Acc:MGI:1915473]
ENSMUSG00000074731	-4.94969	0.0445688	Zfp345	zinc finger protein 345 [Source:MGI Symbol;Acc:MGI:3652219]
ENSMUSG00000058368	5.27077	0.0445775	Krtap21-1	keratin associated protein 21-1 [Source:MGI Symbol;Acc:MGI:2157767]
ENSMUSG00000020889	-0.681961	0.0445993	Nr1d1	nuclear receptor subfamily 1, group D, member 1 [Source:MGI Symbol;Acc:MGI:2444210]
ENSMUSG00000001700	0.672947	0.0446362	Gramd3	GRAM domain containing 3 [Source:MGI Symbol;Acc:MGI:1914815]
ENSMUSG00000026904	-1.05511	0.0446514	Slc4a10	solute carrier family 4, sodium bicarbonate cotransporter-like, member 10 [Source:MGI Symbol;Acc:MGI:2150150]
ENSMUSG00000086298	-1.46277	0.044652	Gm11716	predicted gene 11716 [Source:MGI Symbol;Acc:MGI:3649215]
ENSMUSG00000021187	0.540077	0.0446727	Tc2n	tandem C2 domains, nuclear [Source:MGI Symbol;Acc:MGI:1921663]
ENSMUSG00000050587	-1.05763	0.0446794	Lrrc4c	leucine rich repeat containing 4C [Source:MGI Symbol;Acc:MGI:2442636]
ENSMUSG00000037035	0.70603	0.0446943	Inhbb	inhibin beta-B [Source:MGI Symbol;Acc:MGI:96571]
ENSMUSG00000084218	-2.61665	0.0447168	Gm8145	predicted gene 8145 [Source:MGI Symbol;Acc:MGI:3644272]
ENSMUSG00000106494	-4.94969	0.0447985	Igkv2-107	immunoglobulin kappa variable 2-107 [Source:MGI Symbol;Acc:MGI:3645630]
ENSMUSG00000054181	-1.08319	0.044812	A930012O16Rik	RIKEN cDNA A930012O16 gene [Source:MGI Symbol;Acc:MGI:2442255]
ENSMUSG00000049134	-1.14606	0.0448379	Nrap	nebulin-related anchoring protein [Source:MGI Symbol;Acc:MGI:1098765]
ENSMUSG00000034675	0.759298	0.0448591	Dbn1	drebrin 1 [Source:MGI Symbol;Acc:MGI:1931838]
ENSMUSG00000022875	2.14451	0.044931	Kng1	kininogen 1 [Source:MGI Symbol;Acc:MGI:1097705]
ENSMUSG00000001039	0.660061	0.0449353	B9d1	B9 protein domain 1 [Source:MGI Symbol;Acc:MGI:1351471]
ENSMUSG00000031422	0.531236	0.0449508	Morf4l2	mortality factor 4 like 2 [Source:MGI Symbol;Acc:MGI:1927167]
ENSMUSG00000045136	1.02949	0.044953	Tubb2b	tubulin, beta 2B class IIB [Source:MGI Symbol;Acc:MGI:1920960]
ENSMUSG00000029697	-1.79403	0.045033	Fezf1	Fez family zinc finger 1 [Source:MGI Symbol;Acc:MGI:1920441]
ENSMUSG00000027610	0.554822	0.0450751	Gss	glutathione synthetase [Source:MGI Symbol;Acc:MGI:95852]
ENSMUSG00000026245	0.584849	0.0451076	Farsb	phenylalanyl-tRNA synthetase, beta subunit [Source:MGI Symbol;Acc:MGI:1346035]
ENSMUSG00000095007	-2.58361	0.0451218	Igkv12-41	immunoglobulin kappa chain variable 12-41 [Source:MGI Symbol;Acc:MGI:4439772]
ENSMUSG00000101958	1.60933	0.0451409	Gm19085	predicted gene, 19085 [Source:MGI Symbol;Acc:MGI:5011270]
ENSMUSG00000028115	0.798584	0.0451492	Bnipl	BCL2/adenovirus E1B 19kD interacting protein like [Source:MGI Symbol;Acc:MGI:2384749]
ENSMUSG00000070877	0.763941	0.0451787	Ldlrad1	low density lipoprotein receptor class A domain containing 1 [Source:MGI Symbol;Acc:MGI:3652166]
ENSMUSG00000076556	-1.56796	0.0452432	Igkv4-57	immunoglobulin kappa variable 4-57 [Source:MGI Symbol;Acc:MGI:2685035]
ENSMUSG00000041248	3.12923	0.0452573	Kcnj1	potassium inwardly-rectifying channel, subfamily J, member 1 [Source:MGI Symbol;Acc:MGI:1927248]
ENSMUSG00000073406	-1.24075	0.0452956	H2-Bl	histocompatibility 2, blastocyst [Source:MGI Symbol;Acc:MGI:892004]
ENSMUSG00000037005	-0.832766	0.0453444	Xpnpep2	X-prolyl aminopeptidase (aminopeptidase P) 2, membrane-bound [Source:MGI Symbol;Acc:MGI:2180001]
ENSMUSG00000032036	-1.02139	0.0453965	Kirrel3	kin of IRRE like 3 (Drosophila) [Source:MGI Symbol;Acc:MGI:1914953]
ENSMUSG00000041358	1.99691	0.0454422	Nutm1	NUT midline carcinoma, family member 1 [Source:MGI Symbol;Acc:MGI:2661384]
ENSMUSG00000026024	0.706107	0.0455051	Als2	amyotrophic lateral sclerosis 2 (juvenile) [Source:MGI Symbol;Acc:MGI:1921268]
ENSMUSG00000090389	0.876781	0.0455182	Gm7236	predicted gene 7236 [Source:MGI Symbol;Acc:MGI:3646628]
ENSMUSG00000040165	-1.17856	0.0456146	Cd209c	CD209c antigen [Source:MGI Symbol;Acc:MGI:2157945]
ENSMUSG00000032936	-1.41672	0.0456231	Camkv	CaM kinase-like vesicle-associated [Source:MGI Symbol;Acc:MGI:2384296]
ENSMUSG00000106317	-0.960774	0.0456373	Gm43848	predicted gene 43848 [Source:MGI Symbol;Acc:MGI:5663985]
ENSMUSG00000073676	0.827802	0.0456484	Hspe1	heat shock protein 1 (chaperonin 10) [Source:MGI Symbol;Acc:MGI:104680]
ENSMUSG00000044757	0.941095	0.045815	Gm6430	predicted gene 6430 [Source:MGI Symbol;Acc:MGI:3648857]
ENSMUSG00000076604	-5.30185	0.0458464	Igkj1	immunoglobulin kappa joining 1 [Source:MGI Symbol;Acc:MGI:1316689]
ENSMUSG00000092408	-5.30185	0.0458464	Vhl-ps1	von Hippel-Lindau tumor suppressor-like, pseudogene 1 [Source:MGI Symbol;Acc:MGI:3051121]
ENSMUSG00000090164	-1.20381	0.0458901	BC035044	cDNA sequence BC035044 [Source:MGI Symbol;Acc:MGI:2448540]
ENSMUSG00000028438	0.913998	0.0459617	Kif24	kinesin family member 24 [Source:MGI Symbol;Acc:MGI:1918345]
ENSMUSG00000106139	-1.07813	0.0460469	Gm43194	predicted gene 43194 [Source:MGI Symbol;Acc:MGI:5663331]
ENSMUSG00000025202	1.25745	0.0460612	Scd3	stearoyl-coenzyme A desaturase 3 [Source:MGI Symbol;Acc:MGI:1353437]
ENSMUSG00000008193	-1.19835	0.0460931	Spib	Spi-B transcription factor (Spi-1/PU.1 related) [Source:MGI Symbol;Acc:MGI:892986]
ENSMUSG00000025931	0.542824	0.0461126	Paqr8	progestin and adipoQ receptor family member VIII [Source:MGI Symbol;Acc:MGI:1921479]
ENSMUSG00000014592	-0.602204	0.0461436	Camta1	calmodulin binding transcription activator 1 [Source:MGI Symbol;Acc:MGI:2140230]
ENSMUSG00000087360	-3.19904	0.0461528	Gm15104	predicted gene 15104 [Source:MGI Symbol;Acc:MGI:3705199]
ENSMUSG00000103970	-3.19904	0.0461528	Gm37678	predicted gene, 37678 [Source:MGI Symbol;Acc:MGI:5610906]
ENSMUSG00000027596	-4.94969	0.0461645	a	nonagouti [Source:MGI Symbol;Acc:MGI:87853]
ENSMUSG00000080478	4.95815	0.0461645	Snord23	small nucleolar RNA, C/D box 23 [Source:MGI Symbol;Acc:MGI:3819529]
ENSMUSG00000030798	-1.28243	0.0461981	Cd37	CD37 antigen [Source:MGI Symbol;Acc:MGI:88330]
ENSMUSG00000021624	-1.17234	0.0462211	Cd180	CD180 antigen [Source:MGI Symbol;Acc:MGI:1194924]
ENSMUSG00000055323	-0.853946	0.0462449	Gm9967	predicted gene 9967 [Source:MGI Symbol;Acc:MGI:3704300]
ENSMUSG00000055978	1.16356	0.0462659	Fut2	fucosyltransferase 2 [Source:MGI Symbol;Acc:MGI:109374]
ENSMUSG00000033966	0.751654	0.046325	Cdkl4	cyclin-dependent kinase-like 4 [Source:MGI Symbol;Acc:MGI:3587025]
ENSMUSG00000085192	-1.68534	0.046335	Gm12195	predicted gene 12195 [Source:MGI Symbol;Acc:MGI:3651100]
ENSMUSG00000104094	-1.3991	0.0463415	Gm37314	predicted gene, 37314 [Source:MGI Symbol;Acc:MGI:5610542]
ENSMUSG00000081058	1.09019	0.0463983	Hist2h3c2	histone cluster 2, H3c2 [Source:MGI Symbol;Acc:MGI:2448357]
ENSMUSG00000103216	-3.19904	0.0464165	Gm37248	predicted gene, 37248 [Source:MGI Symbol;Acc:MGI:5610476]
ENSMUSG00000019832	0.737821	0.0466018	Rab32	RAB32, member RAS oncogene family [Source:MGI Symbol;Acc:MGI:1915094]
ENSMUSG00000046598	0.968978	0.0466069	Bdh1	3-hydroxybutyrate dehydrogenase, type 1 [Source:MGI Symbol;Acc:MGI:1919161]
ENSMUSG00000020017	0.942338	0.0466103	Hal	histidine ammonia lyase [Source:MGI Symbol;Acc:MGI:96010]
ENSMUSG00000032359	0.561844	0.0466451	Ctsh	cathepsin H [Source:MGI Symbol;Acc:MGI:107285]
ENSMUSG00000036196	-1.09771	0.0466646	Slc26a8	solute carrier family 26, member 8 [Source:MGI Symbol;Acc:MGI:2385046]
ENSMUSG00000104904	-1.45991	0.0466879	Gm43082	predicted gene 43082 [Source:MGI Symbol;Acc:MGI:5663219]
ENSMUSG00000080875	0.708809	0.0467543	Gm7332	predicted gene 7332 [Source:MGI Symbol;Acc:MGI:3643344]
ENSMUSG00000001098	0.527621	0.0467632	Kctd10	potassium channel tetramerisation domain containing 10 [Source:MGI Symbol;Acc:MGI:2141207]
ENSMUSG00000026278	0.648382	0.0468274	Bok	BCL2-related ovarian killer [Source:MGI Symbol;Acc:MGI:1858494]
ENSMUSG00000093306	-1.31852	0.0468439	Gm23802	predicted gene, 23802 [Source:MGI Symbol;Acc:MGI:5453579]
ENSMUSG00000033774	1.36469	0.0469059	Npbwr1	neuropeptides B/W receptor 1 [Source:MGI Symbol;Acc:MGI:891989]
ENSMUSG00000040387	0.913329	0.046964	Klhl32	kelch-like 32 [Source:MGI Symbol;Acc:MGI:3612790]
ENSMUSG00000027797	0.797436	0.0469807	Dclk1	doublecortin-like kinase 1 [Source:MGI Symbol;Acc:MGI:1330861]
ENSMUSG00000101951	-4.94969	0.0469848	Gm28721	predicted gene 28721 [Source:MGI Symbol;Acc:MGI:5579427]
ENSMUSG00000103024	-2.58361	0.0470121	Gm37685	predicted gene, 37685 [Source:MGI Symbol;Acc:MGI:5610913]
ENSMUSG00000085532	-1.62928	0.0470237	B430319H21Rik	RIKEN cDNA B430319H21 gene [Source:MGI Symbol;Acc:MGI:1925099]
ENSMUSG00000106880	-1.98006	0.0470239	4930425K10Rik	RIKEN cDNA 4930425K10 gene [Source:MGI Symbol;Acc:MGI:1921115]
ENSMUSG00000074676	0.933371	0.0470514	Foxs1	forkhead box S1 [Source:MGI Symbol;Acc:MGI:95546]
ENSMUSG00000050840	-1.86093	0.0471014	Cdh20	cadherin 20 [Source:MGI Symbol;Acc:MGI:1346069]
ENSMUSG00000015243	-0.580522	0.0471598	Abca1	ATP-binding cassette, sub-family A (ABC1), member 1 [Source:MGI Symbol;Acc:MGI:99607]
ENSMUSG00000064225	-1.65628	0.047192	Paqr9	progestin and adipoQ receptor family member IX [Source:MGI Symbol;Acc:MGI:1922802]
ENSMUSG00000037852	-0.587848	0.0471956	Cpe	carboxypeptidase E [Source:MGI Symbol;Acc:MGI:101932]
ENSMUSG00000071192	-1.08862	0.0472085	Wfikkn1	WAP, FS, Ig, KU, and NTR-containing protein 1 [Source:MGI Symbol;Acc:MGI:2670967]
ENSMUSG00000085152	2.49091	0.0472362	Gm11496	predicted gene 11496 [Source:MGI Symbol;Acc:MGI:3649410]
ENSMUSG00000037458	0.548649	0.0472896	Azin1	antizyme inhibitor 1 [Source:MGI Symbol;Acc:MGI:1859169]
ENSMUSG00000107211	0.697519	0.0473859	Gm5864	predicted gene 5864 [Source:MGI Symbol;Acc:MGI:3648579]
ENSMUSG00000026249	0.577073	0.0474124	Serpine2	serine (or cysteine) peptidase inhibitor, clade E, member 2 [Source:MGI Symbol;Acc:MGI:101780]
ENSMUSG00000024948	-0.522645	0.0474502	Map4k2	mitogen-activated protein kinase kinase kinase kinase 2 [Source:MGI Symbol;Acc:MGI:1346883]
ENSMUSG00000050164	-1.2544	0.0475736	Mchr1	melanin-concentrating hormone receptor 1 [Source:MGI Symbol;Acc:MGI:2180756]
ENSMUSG00000079379	-1.59496	0.0475894	Gm3242	predicted gene 3242 [Source:MGI Symbol;Acc:MGI:3781420]
ENSMUSG00000048230	2.01745	0.0477347	Fbxo43	F-box protein 43 [Source:MGI Symbol;Acc:MGI:1926053]
ENSMUSG00000038770	4.95815	0.047795	Kpna7	karyopherin alpha 7 (importin alpha 8) [Source:MGI Symbol;Acc:MGI:2141165]
ENSMUSG00000091705	-1.33816	0.0478043	H2-Q2	histocompatibility 2, Q region locus 2 [Source:MGI Symbol;Acc:MGI:95931]
ENSMUSG00000055811	4.77212	0.0478205	Cldn17	claudin 17 [Source:MGI Symbol;Acc:MGI:2652030]
ENSMUSG00000073052	4.77212	0.0478205	D130052B06Rik	RIKEN cDNA D130052B06 gene [Source:MGI Symbol;Acc:MGI:2685092]
ENSMUSG00000022364	0.859868	0.0478591	Tbc1d31	TBC1 domain family, member 31 [Source:MGI Symbol;Acc:MGI:2684931]
ENSMUSG00000031527	0.630399	0.0478854	Eri1	exoribonuclease 1 [Source:MGI Symbol;Acc:MGI:1914526]
ENSMUSG00000036225	0.751913	0.0479322	Kctd1	potassium channel tetramerisation domain containing 1 [Source:MGI Symbol;Acc:MGI:1918269]
ENSMUSG00000020572	-0.619184	0.0479394	Nampt	nicotinamide phosphoribosyltransferase [Source:MGI Symbol;Acc:MGI:1929865]
ENSMUSG00000053783	0.645082	0.0479748	1700016K19Rik	RIKEN cDNA 1700016K19 gene [Source:MGI Symbol;Acc:MGI:1921480]
ENSMUSG00000074607	-0.736124	0.0480341	Tox2	TOX high mobility group box family member 2 [Source:MGI Symbol;Acc:MGI:3611233]
ENSMUSG00000058006	0.618481	0.0480505	Mdn1	midasin AAA ATPase 1 [Source:MGI Symbol;Acc:MGI:1926159]
ENSMUSG00000028539	0.983868	0.048078	Artn	artemin [Source:MGI Symbol;Acc:MGI:1333791]
ENSMUSG00000086638	1.27287	0.0480923	4930405A21Rik	RIKEN cDNA 4930405A21 gene [Source:MGI Symbol;Acc:MGI:1922096]
ENSMUSG00000025551	-1.16747	0.0481031	Fgf14	fibroblast growth factor 14 [Source:MGI Symbol;Acc:MGI:109189]
ENSMUSG00000006205	-0.530976	0.0481669	Htra1	HtrA serine peptidase 1 [Source:MGI Symbol;Acc:MGI:1929076]
ENSMUSG00000095609	-1.47022	0.0482316	Gm21188	predicted gene, 21188 [Source:MGI Symbol;Acc:MGI:5434543]
ENSMUSG00000060962	0.566415	0.048405	Dmkn	dermokine [Source:MGI Symbol;Acc:MGI:1920962]
ENSMUSG00000026395	-0.671999	0.0484401	Ptprc	protein tyrosine phosphatase, receptor type, C [Source:MGI Symbol;Acc:MGI:97810]
ENSMUSG00000030218	0.656104	0.0484481	Mgp	matrix Gla protein [Source:MGI Symbol;Acc:MGI:96976]
ENSMUSG00000069808	0.657178	0.0485271	Fam57a	family with sequence similarity 57, member A [Source:MGI Symbol;Acc:MGI:2151840]
ENSMUSG00000050234	-0.554586	0.048591	Gja4	gap junction protein, alpha 4 [Source:MGI Symbol;Acc:MGI:95715]
ENSMUSG00000029641	0.613703	0.048633	Rasl11a	RAS-like, family 11, member A [Source:MGI Symbol;Acc:MGI:1916145]
ENSMUSG00000043496	-0.808819	0.0486501	Tril	TLR4 interactor with leucine-rich repeats [Source:MGI Symbol;Acc:MGI:1914123]
ENSMUSG00000086600	4.77212	0.0486719	C030005K06Rik	RIKEN cDNA C030005K06 gene [Source:MGI Symbol;Acc:MGI:1925945]
ENSMUSG00000086863	-1.6828	0.0486741	Gm15543	predicted gene 15543 [Source:MGI Symbol;Acc:MGI:3782992]
ENSMUSG00000027589	-0.535741	0.0487181	Pcmtd2	protein-L-isoaspartate (D-aspartate) O-methyltransferase domain containing 2 [Source:MGI Symbol;Acc:MGI:1923927]
ENSMUSG00000035121	-0.944172	0.0487397	Neil2	nei like 2 (E. coli) [Source:MGI Symbol;Acc:MGI:2686058]
ENSMUSG00000048582	-2.03441	0.0487502	Gja3	gap junction protein, alpha 3 [Source:MGI Symbol;Acc:MGI:95714]
ENSMUSG00000039632	0.747338	0.0488287	Ccdc151	coiled-coil domain containing 151 [Source:MGI Symbol;Acc:MGI:1924859]
ENSMUSG00000031480	-0.55894	0.0488388	Thsd1	thrombospondin, type I, domain 1 [Source:MGI Symbol;Acc:MGI:1929096]
ENSMUSG00000030157	-0.520775	0.0488417	Clec2d	C-type lectin domain family 2, member d [Source:MGI Symbol;Acc:MGI:2135589]
ENSMUSG00000032921	-2.05282	0.0488553	Odf4	outer dense fiber of sperm tails 4 [Source:MGI Symbol;Acc:MGI:2182079]
ENSMUSG00000089808	1.83863	0.0488553	Gm7241	predicted pseudogene 7241 [Source:MGI Symbol;Acc:MGI:3646637]
ENSMUSG00000042198	-0.564616	0.0489313	Chchd7	coiled-coil-helix-coiled-coil-helix domain containing 7 [Source:MGI Symbol;Acc:MGI:1913683]
ENSMUSG00000042622	0.528586	0.0489704	Maff	v-maf musculoaponeurotic fibrosarcoma oncogene family, protein F (avian) [Source:MGI Symbol;Acc:MGI:96910]
ENSMUSG00000051107	-0.937329	0.0489771	Gm15440	predicted gene 15440 [Source:MGI Symbol;Acc:MGI:3642353]
ENSMUSG00000094320	-1.35114	0.0489985	Gm13202	predicted gene 13202 [Source:MGI Symbol;Acc:MGI:3649942]
ENSMUSG00000078161	0.569651	0.0490121	Erich3	glutamate rich 3 [Source:MGI Symbol;Acc:MGI:1919095]
ENSMUSG00000104913	0.557115	0.0490361	Gm6560	predicted gene 6560 [Source:MGI Symbol;Acc:MGI:3646204]
ENSMUSG00000009646	-1.29027	0.0491845	Pla2g12b	phospholipase A2, group XIIB [Source:MGI Symbol;Acc:MGI:1917086]
ENSMUSG00000023089	-0.604025	0.0492403	Ndufa5	NADH dehydrogenase (ubiquinone) 1 alpha subcomplex, 5 [Source:MGI Symbol;Acc:MGI:1915452]
ENSMUSG00000041552	-1.79746	0.049243	Ptchd1	patched domain containing 1 [Source:MGI Symbol;Acc:MGI:2685233]
ENSMUSG00000027566	0.637504	0.0492594	Psma7	proteasome (prosome, macropain) subunit, alpha type 7 [Source:MGI Symbol;Acc:MGI:1347070]
ENSMUSG00000024981	0.536496	0.0492664	Acsl5	acyl-CoA synthetase long-chain family member 5 [Source:MGI Symbol;Acc:MGI:1919129]
ENSMUSG00000107529	-1.62192	0.0492731	Gm44291	predicted gene, 44291 [Source:MGI Symbol;Acc:MGI:5690683]
ENSMUSG00000080662	-3.56992	0.0493003	Mir1b	microRNA 1b [Source:MGI Symbol;Acc:MGI:3783373]
ENSMUSG00000085643	-3.56992	0.0493003	Gm12519	predicted gene 12519 [Source:MGI Symbol;Acc:MGI:3652272]
ENSMUSG00000043456	-1.4896	0.0493362	Zfp536	zinc finger protein 536 [Source:MGI Symbol;Acc:MGI:1926102]
ENSMUSG00000106588	-3.19904	0.0494223	Gm17590	predicted gene, 17590 [Source:MGI Symbol;Acc:MGI:4937224]
ENSMUSG00000076672	-2.93305	0.0494384	Ighv3-6	immunoglobulin heavy variable 3-6 [Source:MGI Symbol;Acc:MGI:4439856]
ENSMUSG00000024521	-0.648571	0.0494766	Pmaip1	phorbol-12-myristate-13-acetate-induced protein 1 [Source:MGI Symbol;Acc:MGI:1930146]
ENSMUSG00000085468	4.77212	0.0495395	Gm15343	predicted gene 15343 [Source:MGI Symbol;Acc:MGI:3705126]
ENSMUSG00000030583	0.508924	0.049606	Sipa1l3	signal-induced proliferation-associated 1 like 3 [Source:MGI Symbol;Acc:MGI:1921456]
ENSMUSG00000101660	2.14651	0.0496091	Gm18666	predicted gene, 18666 [Source:MGI Symbol;Acc:MGI:5010851]
ENSMUSG00000096647	0.736178	0.0496303	Gm6223	predicted gene 6223 [Source:MGI Symbol;Acc:MGI:3646615]
ENSMUSG00000021610	0.554348	0.049631	Clptm1l	CLPTM1-like [Source:MGI Symbol;Acc:MGI:2442892]
ENSMUSG00000097462	-0.776386	0.0496994	9530026P05Rik	RIKEN cDNA 9530026P05 gene [Source:MGI Symbol;Acc:MGI:1924659]
ENSMUSG00000046818	0.820689	0.0497211	Ddit4l	DNA-damage-inducible transcript 4-like [Source:MGI Symbol;Acc:MGI:1920534]
ENSMUSG00000045954	-0.690627	0.049734	Sdpr	serum deprivation response [Source:MGI Symbol;Acc:MGI:99513]
ENSMUSG00000058135	-0.558397	0.0497991	Gstm1	glutathione S-transferase, mu 1 [Source:MGI Symbol;Acc:MGI:95860]
[truncated: 3 more rows]
