# Supplementary material for: Inhibition of EGFR Signaling Protects from Mucormycosis
Source: mBio. 2018 Aug 14;9(4):e01384-18. doi: 10.1128/mBio.01384-18 (PMC6094478; doi:10.1128/mBio.01384-18)
Supplement: TABLE S3 [file mbo004184021st3.xlsx]

## Sheet: edgeR_g5_vs_g6.de_genes.annot.t
Supplementary Table 3. Differentially expressed host genes after 24 hours of infection
Values represent log (base 2) fold change of infection/ uninfected, time matched control.
Gene ID	logFC	p.value	Gene Symbol	Annotation Notes
ENSMUSG00000018893	-6.90525	2.135e-08	Mb	myoglobin [Source:MGI Symbol;Acc:MGI:96922]
ENSMUSG00000059741	-8.08614	1.26121e-07	Myl3	myosin, light polypeptide 3 [Source:MGI Symbol;Acc:MGI:97268]
ENSMUSG00000013936	-9.47888	3.23105e-07	Myl2	myosin, light polypeptide 2, regulatory, cardiac, slow [Source:MGI Symbol;Acc:MGI:97272]
ENSMUSG00000022577	8.16116	4.59246e-07	Ly6h	lymphocyte antigen 6 complex, locus H [Source:MGI Symbol;Acc:MGI:1346030]
ENSMUSG00000061808	8.59282	1.43528e-06	Ttr	transthyretin [Source:MGI Symbol;Acc:MGI:98865]
ENSMUSG00000020713	9.58204	1.44222e-06	Gh	growth hormone [Source:MGI Symbol;Acc:MGI:95707]
ENSMUSG00000039278	8.16936	1.46106e-06	Pcsk1n	proprotein convertase subtilisin/kexin type 1 inhibitor [Source:MGI Symbol;Acc:MGI:1353431]
ENSMUSG00000032936	8.26761	1.52669e-06	Camkv	CaM kinase-like vesicle-associated [Source:MGI Symbol;Acc:MGI:2384296]
ENSMUSG00000067879	7.72621	1.5357e-06	3110035E14Rik	RIKEN cDNA 3110035E14 gene [Source:MGI Symbol;Acc:MGI:1924232]
ENSMUSG00000004366	8.91834	1.60101e-06	Sst	somatostatin [Source:MGI Symbol;Acc:MGI:98326]
ENSMUSG00000023236	7.13381	1.61918e-06	Scg5	secretogranin V [Source:MGI Symbol;Acc:MGI:98289]
ENSMUSG00000022658	8.24523	1.68414e-06	Tagln3	transgelin 3 [Source:MGI Symbol;Acc:MGI:1926784]
ENSMUSG00000070880	7.16598	1.69489e-06	Gad1	glutamate decarboxylase 1 [Source:MGI Symbol;Acc:MGI:95632]
ENSMUSG00000027581	7.99702	1.72456e-06	Stmn3	stathmin-like 3 [Source:MGI Symbol;Acc:MGI:1277137]
ENSMUSG00000029211	7.01181	1.77125e-06	Gabra4	gamma-aminobutyric acid (GABA) A receptor, subunit alpha 4 [Source:MGI Symbol;Acc:MGI:95616]
ENSMUSG00000071658	7.14969	1.80381e-06	Gng3	guanine nucleotide binding protein (G protein), gamma 3 [Source:MGI Symbol;Acc:MGI:102704]
ENSMUSG00000007021	7.35857	1.9137e-06	Syngr3	synaptogyrin 3 [Source:MGI Symbol;Acc:MGI:1341881]
ENSMUSG00000055078	9.16531	2.23713e-06	Gabra5	gamma-aminobutyric acid (GABA) A receptor, subunit alpha 5 [Source:MGI Symbol;Acc:MGI:95617]
ENSMUSG00000032174	6.94064	2.288e-06	Icam5	intercellular adhesion molecule 5, telencephalin [Source:MGI Symbol;Acc:MGI:109430]
ENSMUSG00000025468	7.88639	2.35271e-06	Caly	calcyon neuron-specific vesicular protein [Source:MGI Symbol;Acc:MGI:1915816]
ENSMUSG00000033981	7.94757	2.45772e-06	Gria2	glutamate receptor, ionotropic, AMPA2 (alpha 2) [Source:MGI Symbol;Acc:MGI:95809]
ENSMUSG00000039533	7.40015	2.52843e-06	Mmd2	monocyte to macrophage differentiation-associated 2 [Source:MGI Symbol;Acc:MGI:1922354]
ENSMUSG00000029712	9.01683	2.55261e-06	Actl6b	actin-like 6B [Source:MGI Symbol;Acc:MGI:1933548]
ENSMUSG00000030898	11.6881	2.66083e-06	Cckbr	cholecystokinin B receptor [Source:MGI Symbol;Acc:MGI:99479]
ENSMUSG00000001260	9.58584	2.77484e-06	Gabrg1	gamma-aminobutyric acid (GABA) A receptor, subunit gamma 1 [Source:MGI Symbol;Acc:MGI:103156]
ENSMUSG00000049612	6.71345	2.8482e-06	Omg	oligodendrocyte myelin glycoprotein [Source:MGI Symbol;Acc:MGI:106586]
ENSMUSG00000020660	7.13646	2.982e-06	Pomc	pro-opiomelanocortin-alpha [Source:MGI Symbol;Acc:MGI:97742]
ENSMUSG00000058589	7.16321	3.00382e-06	Anks1b	ankyrin repeat and sterile alpha motif domain containing 1B [Source:MGI Symbol;Acc:MGI:1924781]
ENSMUSG00000041141	7.78887	3.13484e-06	Pnmal1	PNMA-like 1 [Source:MGI Symbol;Acc:MGI:1918941]
ENSMUSG00000026787	6.48519	3.19024e-06	Gad2	glutamic acid decarboxylase 2 [Source:MGI Symbol;Acc:MGI:95634]
ENSMUSG00000028785	8.71365	3.36611e-06	Hpca	hippocalcin [Source:MGI Symbol;Acc:MGI:1336200]
ENSMUSG00000056296	7.40575	3.40702e-06	Synpr	synaptoporin [Source:MGI Symbol;Acc:MGI:1919253]
ENSMUSG00000060240	6.17795	3.43715e-06	Cend1	cell cycle exit and neuronal differentiation 1 [Source:MGI Symbol;Acc:MGI:1929898]
ENSMUSG00000029223	6.31615	3.54589e-06	Uchl1	ubiquitin carboxy-terminal hydrolase L1 [Source:MGI Symbol;Acc:MGI:103149]
ENSMUSG00000032118	6.54943	3.75259e-06	Fez1	fasciculation and elongation protein zeta 1 (zygin I) [Source:MGI Symbol;Acc:MGI:2670976]
ENSMUSG00000024403	5.78495	3.92636e-06	Atp6v1g2	ATPase, H+ transporting, lysosomal V1 subunit G2 [Source:MGI Symbol;Acc:MGI:1913487]
ENSMUSG00000018865	7.91474	3.97196e-06	Sult4a1	sulfotransferase family 4A, member 1 [Source:MGI Symbol;Acc:MGI:1888971]
ENSMUSG00000020297	7.43555	3.97519e-06	Nsg2	neuron specific gene family member 2 [Source:MGI Symbol;Acc:MGI:1202070]
ENSMUSG00000020932	5.97806	4.00431e-06	Gfap	glial fibrillary acidic protein [Source:MGI Symbol;Acc:MGI:95697]
ENSMUSG00000032517	8.59315	4.10011e-06	Mobp	myelin-associated oligodendrocytic basic protein [Source:MGI Symbol;Acc:MGI:108511]
ENSMUSG00000054423	7.21325	4.11951e-06	Cadps	Ca2+-dependent secretion activator [Source:MGI Symbol;Acc:MGI:1350922]
ENSMUSG00000024873	5.8441	4.27724e-06	Cnih2	cornichon family AMPA receptor auxiliary protein 2 [Source:MGI Symbol;Acc:MGI:1277225]
ENSMUSG00000046093	6.5132	4.38919e-06	Hpcal4	hippocalcin-like 4 [Source:MGI Symbol;Acc:MGI:2157521]
ENSMUSG00000042078	7.582	4.62038e-06	Svop	SV2 related protein [Source:MGI Symbol;Acc:MGI:1915916]
ENSMUSG00000010803	7.77012	4.65335e-06	Gabra1	gamma-aminobutyric acid (GABA) A receptor, subunit alpha 1 [Source:MGI Symbol;Acc:MGI:95613]
ENSMUSG00000062444	7.0282	4.83317e-06	Ap3b2	adaptor-related protein complex 3, beta 2 subunit [Source:MGI Symbol;Acc:MGI:1100869]
ENSMUSG00000024261	7.15598	4.93809e-06	Syt4	synaptotagmin IV [Source:MGI Symbol;Acc:MGI:101759]
ENSMUSG00000055430	6.19576	4.98596e-06	Nap1l5	nucleosome assembly protein 1-like 5 [Source:MGI Symbol;Acc:MGI:1923555]
ENSMUSG00000045776	-8.82586	5.00015e-06	Lrtm1	leucine-rich repeats and transmembrane domains 1 [Source:MGI Symbol;Acc:MGI:2442106]
ENSMUSG00000032482	6.65836	5.00195e-06	Cspg5	chondroitin sulfate proteoglycan 5 [Source:MGI Symbol;Acc:MGI:1352747]
ENSMUSG00000059213	7.36546	5.0108e-06	Ddn	dendrin [Source:MGI Symbol;Acc:MGI:108101]
ENSMUSG00000027273	7.87156	5.04086e-06	Snap25	synaptosomal-associated protein 25 [Source:MGI Symbol;Acc:MGI:98331]
ENSMUSG00000031760	6.59295	5.15066e-06	Mt3	metallothionein 3 [Source:MGI Symbol;Acc:MGI:97173]
ENSMUSG00000022619	6.86312	5.16124e-06	Mapk8ip2	mitogen-activated protein kinase 8 interacting protein 2 [Source:MGI Symbol;Acc:MGI:1926555]
ENSMUSG00000082229	6.70497	5.47178e-06	Nap1l2	nucleosome assembly protein 1-like 2 [Source:MGI Symbol;Acc:MGI:106654]
ENSMUSG00000037126	5.45183	5.517e-06	Psd	pleckstrin and Sec7 domain containing [Source:MGI Symbol;Acc:MGI:1920978]
ENSMUSG00000050121	9.24875	5.70278e-06	Opalin	oligodendrocytic myelin paranodal and inner loop protein [Source:MGI Symbol;Acc:MGI:2657025]
ENSMUSG00000027400	8.30226	6.11593e-06	Pdyn	prodynorphin [Source:MGI Symbol;Acc:MGI:97535]
ENSMUSG00000027834	5.69999	6.28325e-06	Serpini1	serine (or cysteine) peptidase inhibitor, clade I, member 1 [Source:MGI Symbol;Acc:MGI:1194506]
ENSMUSG00000090071	7.2834	6.29073e-06	Cdk5r2	cyclin-dependent kinase 5, regulatory subunit 2 (p39) [Source:MGI Symbol;Acc:MGI:1330828]
ENSMUSG00000048978	7.6192	6.31644e-06	Nrsn1	neurensin 1 [Source:MGI Symbol;Acc:MGI:894662]
ENSMUSG00000030226	7.68344	6.45622e-06	Lmo3	LIM domain only 3 [Source:MGI Symbol;Acc:MGI:102810]
ENSMUSG00000027220	6.31062	6.49535e-06	Syt13	synaptotagmin XIII [Source:MGI Symbol;Acc:MGI:1933945]
ENSMUSG00000022208	6.42417	6.65669e-06	Jph4	junctophilin 4 [Source:MGI Symbol;Acc:MGI:2443113]
ENSMUSG00000027419	7.25348	6.71318e-06	Pcsk2	proprotein convertase subtilisin/kexin type 2 [Source:MGI Symbol;Acc:MGI:97512]
ENSMUSG00000033615	6.14117	6.90015e-06	Cplx1	complexin 1 [Source:MGI Symbol;Acc:MGI:104727]
ENSMUSG00000021342	9.94171	6.90133e-06	Prl	prolactin [Source:MGI Symbol;Acc:MGI:97762]
ENSMUSG00000030854	7.57888	7.09363e-06	Ptpn5	protein tyrosine phosphatase, non-receptor type 5 [Source:MGI Symbol;Acc:MGI:97807]
ENSMUSG00000007944	7.863	7.12016e-06	Ttc9b	tetratricopeptide repeat domain 9B [Source:MGI Symbol;Acc:MGI:1920282]
ENSMUSG00000061723	-4.67784	7.28566e-06	Tnnt3	troponin T3, skeletal, fast [Source:MGI Symbol;Acc:MGI:109550]
ENSMUSG00000050711	6.68839	7.32272e-06	Scg2	secretogranin II [Source:MGI Symbol;Acc:MGI:103033]
ENSMUSG00000031144	5.4115	7.39197e-06	Syp	synaptophysin [Source:MGI Symbol;Acc:MGI:98467]
ENSMUSG00000037727	8.50168	7.44041e-06	Avp	arginine vasopressin [Source:MGI Symbol;Acc:MGI:88121]
ENSMUSG00000037747	6.44756	7.50009e-06	Phyhipl	phytanoyl-CoA hydroxylase interacting protein-like [Source:MGI Symbol;Acc:MGI:1918161]
ENSMUSG00000078958	11.2395	8.03827e-06	Atp6ap1l	ATPase, H+ transporting, lysosomal accessory protein 1-like [Source:MGI Symbol;Acc:MGI:3648665]
ENSMUSG00000032503	8.25	8.25211e-06	Arpp21	cyclic AMP-regulated phosphoprotein, 21 [Source:MGI Symbol;Acc:MGI:107562]
ENSMUSG00000068696	5.52053	8.3046e-06	Gpr88	G-protein coupled receptor 88 [Source:MGI Symbol;Acc:MGI:1927653]
ENSMUSG00000049583	7.54664	8.42758e-06	Grm5	glutamate receptor, metabotropic 5 [Source:MGI Symbol;Acc:MGI:1351342]
ENSMUSG00000057897	6.3742	8.4775e-06	Camk2b	calcium/calmodulin-dependent protein kinase II, beta [Source:MGI Symbol;Acc:MGI:88257]
ENSMUSG00000031428	5.86139	8.54449e-06	Zcchc18	zinc finger, CCHC domain containing 18 [Source:MGI Symbol;Acc:MGI:1914245]
ENSMUSG00000029120	5.77666	8.63999e-06	Ppp2r2c	protein phosphatase 2, regulatory subunit B, gamma [Source:MGI Symbol;Acc:MGI:2442660]
ENSMUSG00000032101	7.02484	8.80509e-06	Ddx25	DEAD (Asp-Glu-Ala-Asp) box polypeptide 25 [Source:MGI Symbol;Acc:MGI:1353582]
ENSMUSG00000037428	7.46026	8.83171e-06	Vgf	VGF nerve growth factor inducible [Source:MGI Symbol;Acc:MGI:1343180]
ENSMUSG00000048834	6.06913	8.94298e-06	Vstm2a	V-set and transmembrane domain containing 2A [Source:MGI Symbol;Acc:MGI:2384826]
ENSMUSG00000019232	6.67132	9.25016e-06	Etnppl	ethanolamine phosphate phospholyase [Source:MGI Symbol;Acc:MGI:1919010]
ENSMUSG00000028222	7.96896	9.31819e-06	Calb1	calbindin 1 [Source:MGI Symbol;Acc:MGI:88248]
ENSMUSG00000074657	6.44424	9.3695e-06	Kif5a	kinesin family member 5A [Source:MGI Symbol;Acc:MGI:109564]
ENSMUSG00000034000	11.0827	1.01447e-05	Neu4	sialidase 4 [Source:MGI Symbol;Acc:MGI:2661364]
ENSMUSG00000027894	5.99873	1.01851e-05	Slc6a17	solute carrier family 6 (neurotransmitter transporter), member 17 [Source:MGI Symbol;Acc:MGI:2442535]
ENSMUSG00000030683	5.23946	1.05435e-05	Sez6l2	seizure related 6 homolog like 2 [Source:MGI Symbol;Acc:MGI:2385295]
ENSMUSG00000022212	7.9427	1.05615e-05	Cpne6	copine VI [Source:MGI Symbol;Acc:MGI:1334445]
ENSMUSG00000039838	6.86451	1.11569e-05	Slc45a1	solute carrier family 45, member 1 [Source:MGI Symbol;Acc:MGI:2653235]
ENSMUSG00000003872	5.93799	1.12692e-05	Lin7b	lin-7 homolog B (C. elegans) [Source:MGI Symbol;Acc:MGI:1330858]
ENSMUSG00000032532	6.89743	1.13419e-05	Cck	cholecystokinin [Source:MGI Symbol;Acc:MGI:88297]
ENSMUSG00000029861	5.73819	1.15366e-05	Fam131b	family with sequence similarity 131, member B [Source:MGI Symbol;Acc:MGI:1923406]
ENSMUSG00000018451	5.64444	1.17094e-05	6330403K07Rik	RIKEN cDNA 6330403K07 gene [Source:MGI Symbol;Acc:MGI:1918001]
ENSMUSG00000004267	5.40912	1.18629e-05	Eno2	enolase 2, gamma neuronal [Source:MGI Symbol;Acc:MGI:95394]
ENSMUSG00000044667	6.10899	1.20786e-05	Plppr4	phospholipid phosphatase related 4 [Source:MGI Symbol;Acc:MGI:106530]
ENSMUSG00000035653	9.04763	1.22689e-05	Lrfn5	leucine rich repeat and fibronectin type III domain containing 5 [Source:MGI Symbol;Acc:MGI:2144814]
ENSMUSG00000026959	5.72687	1.22781e-05	Grin1	glutamate receptor, ionotropic, NMDA1 (zeta 1) [Source:MGI Symbol;Acc:MGI:95819]
ENSMUSG00000037217	6.02653	1.26934e-05	Syn1	synapsin I [Source:MGI Symbol;Acc:MGI:98460]
ENSMUSG00000036766	5.727	1.31627e-05	Dner	delta/notch-like EGF repeat containing [Source:MGI Symbol;Acc:MGI:2152889]
ENSMUSG00000036699	5.7295	1.32867e-05	Zcchc12	zinc finger, CCHC domain containing 12 [Source:MGI Symbol;Acc:MGI:1919943]
ENSMUSG00000033726	7.38543	1.33419e-05	Emx1	empty spiracles homeobox 1 [Source:MGI Symbol;Acc:MGI:95387]
ENSMUSG00000017390	4.94319	1.34216e-05	Aldoc	aldolase C, fructose-bisphosphate [Source:MGI Symbol;Acc:MGI:101863]
ENSMUSG00000022342	7.44695	1.35432e-05	Kcnv1	potassium channel, subfamily V, member 1 [Source:MGI Symbol;Acc:MGI:1914748]
ENSMUSG00000057455	8.27355	1.3789e-05	Rit2	Ras-like without CAAX 2 [Source:MGI Symbol;Acc:MGI:108054]
ENSMUSG00000022456	6.32153	1.37966e-05	2017-09-03	septin 3 [Source:MGI Symbol;Acc:MGI:1345148]
ENSMUSG00000035864	6.47695	1.38017e-05	Syt1	synaptotagmin I [Source:MGI Symbol;Acc:MGI:99667]
ENSMUSG00000039717	6.25802	1.38154e-05	Ralyl	RALY RNA binding protein-like [Source:MGI Symbol;Acc:MGI:1924147]
ENSMUSG00000009075	6.55644	1.38743e-05	Cabp7	calcium binding protein 7 [Source:MGI Symbol;Acc:MGI:2183437]
ENSMUSG00000027270	7.77073	1.4262e-05	Lamp5	lysosomal-associated membrane protein family, member 5 [Source:MGI Symbol;Acc:MGI:1923411]
ENSMUSG00000022044	6.84124	1.45039e-05	Stmn4	stathmin-like 4 [Source:MGI Symbol;Acc:MGI:1931224]
ENSMUSG00000044117	7.19542	1.45813e-05	2900011O08Rik	RIKEN cDNA 2900011O08 gene [Source:MGI Symbol;Acc:MGI:1914504]
ENSMUSG00000034891	8.41313	1.46298e-05	Sncb	synuclein, beta [Source:MGI Symbol;Acc:MGI:1889011]
ENSMUSG00000027965	9.37543	1.46359e-05	Olfm3	olfactomedin 3 [Source:MGI Symbol;Acc:MGI:2387329]
ENSMUSG00000025425	7.55938	1.48755e-05	St8sia5	ST8 alpha-N-acetyl-neuraminide alpha-2,8-sialyltransferase 5 [Source:MGI Symbol;Acc:MGI:109243]
ENSMUSG00000030428	5.60131	1.52355e-05	Ttyh1	tweety family member 1 [Source:MGI Symbol;Acc:MGI:1889007]
ENSMUSG00000034730	6.44165	1.53506e-05	Adgrb1	adhesion G protein-coupled receptor B1 [Source:MGI Symbol;Acc:MGI:1933736]
ENSMUSG00000068099	8.45971	1.53879e-05	1500009C09Rik	RIKEN cDNA 1500009C09 gene [Source:MGI Symbol;Acc:MGI:1923755]
ENSMUSG00000004031	6.96698	1.55983e-05	Brinp2	bone morphogenic protein/retinoic acid inducible neural-specific 2 [Source:MGI Symbol;Acc:MGI:2443333]
ENSMUSG00000022454	7.45307	1.56517e-05	Nell2	NEL-like 2 [Source:MGI Symbol;Acc:MGI:1858510]
ENSMUSG00000049100	6.61784	1.57467e-05	Pcdh10	protocadherin 10 [Source:MGI Symbol;Acc:MGI:1338042]
ENSMUSG00000025738	4.7816	1.66554e-05	Fbxl16	F-box and leucine-rich repeat protein 16 [Source:MGI Symbol;Acc:MGI:2448488]
ENSMUSG00000060424	8.85133	1.6985e-05	Pantr1	POU domain, class 3, transcription factor 3 adjacent noncoding transcript 1 [Source:MGI Symbol;Acc:MGI:1913547]
ENSMUSG00000044216	7.83291	1.71704e-05	Kcnj4	potassium inwardly-rectifying channel, subfamily J, member 4 [Source:MGI Symbol;Acc:MGI:104743]
ENSMUSG00000036815	8.57144	1.76068e-05	Dpp10	dipeptidylpeptidase 10 [Source:MGI Symbol;Acc:MGI:2442409]
ENSMUSG00000030672	-4.41268	1.76207e-05	Mylpf	myosin light chain, phosphorylatable, fast skeletal muscle [Source:MGI Symbol;Acc:MGI:97273]
ENSMUSG00000029348	5.64258	1.82993e-05	Asphd2	aspartate beta-hydroxylase domain containing 2 [Source:MGI Symbol;Acc:MGI:1920148]
ENSMUSG00000025400	11.0636	1.873e-05	Tac2	tachykinin 2 [Source:MGI Symbol;Acc:MGI:98476]
ENSMUSG00000027525	6.12622	1.9117e-05	Phactr3	phosphatase and actin regulator 3 [Source:MGI Symbol;Acc:MGI:1921439]
ENSMUSG00000020436	8.45108	1.93187e-05	Gabrg2	gamma-aminobutyric acid (GABA) A receptor, subunit gamma 2 [Source:MGI Symbol;Acc:MGI:95623]
ENSMUSG00000032773	5.79518	1.93398e-05	Chrm1	cholinergic receptor, muscarinic 1, CNS [Source:MGI Symbol;Acc:MGI:88396]
ENSMUSG00000043419	5.02216	1.94098e-05	Chd3os	chromodomain helicase DNA binding protein 3, opposite strand [Source:MGI Symbol;Acc:MGI:1915359]
ENSMUSG00000070304	5.74179	1.95051e-05	Scn2b	sodium channel, voltage-gated, type II, beta [Source:MGI Symbol;Acc:MGI:106921]
ENSMUSG00000028488	5.16532	1.95908e-05	Sh3gl2	SH3-domain GRB2-like 2 [Source:MGI Symbol;Acc:MGI:700009]
ENSMUSG00000048895	5.28896	1.97167e-05	Cdk5r1	cyclin-dependent kinase 5, regulatory subunit 1 (p35) [Source:MGI Symbol;Acc:MGI:101764]
ENSMUSG00000108616	10.494	2.03419e-05	Gm35040	predicted gene, 35040 [Source:MGI Symbol;Acc:MGI:5594199]
ENSMUSG00000040495	6.98035	2.03622e-05	Chrm4	cholinergic receptor, muscarinic 4 [Source:MGI Symbol;Acc:MGI:88399]
ENSMUSG00000060780	6.85407	2.03893e-05	Lrrtm1	leucine rich repeat transmembrane neuronal 1 [Source:MGI Symbol;Acc:MGI:2389173]
ENSMUSG00000017943	6.72565	2.09867e-05	Gdap1l1	ganglioside-induced differentiation-associated protein 1-like 1 [Source:MGI Symbol;Acc:MGI:2385163]
ENSMUSG00000029608	7.27176	2.16334e-05	Rph3a	rabphilin 3A [Source:MGI Symbol;Acc:MGI:102788]
ENSMUSG00000040694	-4.38823	2.17155e-05	Apobec2	apolipoprotein B mRNA editing enzyme, catalytic polypeptide 2 [Source:MGI Symbol;Acc:MGI:1343178]
ENSMUSG00000033569	7.6441	2.20713e-05	Adgrb3	adhesion G protein-coupled receptor B3 [Source:MGI Symbol;Acc:MGI:2441837]
ENSMUSG00000025889	5.47453	2.21352e-05	Snca	synuclein, alpha [Source:MGI Symbol;Acc:MGI:1277151]
ENSMUSG00000036949	6.79725	2.24834e-05	Slc39a12	solute carrier family 39 (zinc transporter), member 12 [Source:MGI Symbol;Acc:MGI:2139274]
ENSMUSG00000071234	8.62975	2.25349e-05	Syndig1l	synapse differentiation inducing 1 like [Source:MGI Symbol;Acc:MGI:2685107]
ENSMUSG00000033316	6.15166	2.29852e-05	Galnt9	UDP-N-acetyl-alpha-D-galactosamine:polypeptide N-acetylgalactosaminyltransferase 9 [Source:MGI Symbol;Acc:MGI:2677965]
ENSMUSG00000030500	7.94693	2.38537e-05	Slc17a6	solute carrier family 17 (sodium-dependent inorganic phosphate cotransporter), member 6 [Source:MGI Symbol;Acc:MGI:2156052]
ENSMUSG00000053192	4.48668	2.39601e-05	Mllt11	myeloid/lymphoid or mixed-lineage leukemia; translocated to, 11 [Source:MGI Symbol;Acc:MGI:1929671]
ENSMUSG00000059361	7.82591	2.40671e-05	Nrsn2	neurensin 2 [Source:MGI Symbol;Acc:MGI:2684969]
ENSMUSG00000042388	6.13611	2.41269e-05	Dlgap3	discs, large (Drosophila) homolog-associated protein 3 [Source:MGI Symbol;Acc:MGI:3039563]
ENSMUSG00000028351	4.95071	2.42286e-05	Brinp1	bone morphogenic protein/retinoic acid inducible neural specific 1 [Source:MGI Symbol;Acc:MGI:1928478]
ENSMUSG00000007594	6.42348	2.45527e-05	Hapln4	hyaluronan and proteoglycan link protein 4 [Source:MGI Symbol;Acc:MGI:2679531]
ENSMUSG00000029054	7.29401	2.51642e-05	Gabrd	gamma-aminobutyric acid (GABA) A receptor, subunit delta [Source:MGI Symbol;Acc:MGI:95622]
ENSMUSG00000028176	7.80876	2.53597e-05	Lrrc7	leucine rich repeat containing 7 [Source:MGI Symbol;Acc:MGI:2676665]
ENSMUSG00000003279	5.9031	2.56247e-05	Dlgap1	discs, large (Drosophila) homolog-associated protein 1 [Source:MGI Symbol;Acc:MGI:1346065]
ENSMUSG00000044912	7.29499	2.6262e-05	Syt16	synaptotagmin XVI [Source:MGI Symbol;Acc:MGI:2673872]
ENSMUSG00000000560	8.07888	2.70885e-05	Gabra2	gamma-aminobutyric acid (GABA) A receptor, subunit alpha 2 [Source:MGI Symbol;Acc:MGI:95614]
ENSMUSG00000040907	4.69021	2.76071e-05	Atp1a3	ATPase, Na+/K+ transporting, alpha 3 polypeptide [Source:MGI Symbol;Acc:MGI:88107]
ENSMUSG00000097023	8.00508	2.80616e-05	Mir9-3hg	Mir9-3 host gene [Source:MGI Symbol;Acc:MGI:2142071]
ENSMUSG00000042182	6.04128	2.8183e-05	Bend6	BEN domain containing 6 [Source:MGI Symbol;Acc:MGI:2444572]
ENSMUSG00000019831	4.96718	2.82895e-05	Wasf1	WAS protein family, member 1 [Source:MGI Symbol;Acc:MGI:1890563]
ENSMUSG00000063063	6.82508	2.87527e-05	Ctnna2	catenin (cadherin associated protein), alpha 2 [Source:MGI Symbol;Acc:MGI:88275]
ENSMUSG00000029757	5.00118	2.88257e-05	Dync1i1	dynein cytoplasmic 1 intermediate chain 1 [Source:MGI Symbol;Acc:MGI:107743]
ENSMUSG00000039059	6.41986	2.9077e-05	Hrh3	histamine receptor H3 [Source:MGI Symbol;Acc:MGI:2139279]
ENSMUSG00000000247	9.16276	2.97507e-05	Lhx2	LIM homeobox protein 2 [Source:MGI Symbol;Acc:MGI:96785]
ENSMUSG00000061762	7.82736	2.97761e-05	Tac1	tachykinin 1 [Source:MGI Symbol;Acc:MGI:98474]
ENSMUSG00000028876	8.46308	3.02327e-05	Epha10	Eph receptor A10 [Source:MGI Symbol;Acc:MGI:3586824]
ENSMUSG00000037625	5.78506	3.05928e-05	Cldn11	claudin 11 [Source:MGI Symbol;Acc:MGI:106925]
ENSMUSG00000028020	6.84119	3.0621e-05	Glrb	glycine receptor, beta subunit [Source:MGI Symbol;Acc:MGI:95751]
ENSMUSG00000004933	4.57875	3.10296e-05	Matk	megakaryocyte-associated tyrosine kinase [Source:MGI Symbol;Acc:MGI:99259]
ENSMUSG00000052584	5.07081	3.10514e-05	Serp2	stress-associated endoplasmic reticulum protein family member 2 [Source:MGI Symbol;Acc:MGI:1919911]
ENSMUSG00000054162	5.9064	3.13251e-05	Spock3	sparc/osteonectin, cwcv and kazal-like domains proteoglycan 3 [Source:MGI Symbol;Acc:MGI:1920152]
ENSMUSG00000031097	-4.70713	3.16969e-05	Tnni2	troponin I, skeletal, fast 2 [Source:MGI Symbol;Acc:MGI:105070]
ENSMUSG00000053025	6.66629	3.19084e-05	Sv2b	synaptic vesicle glycoprotein 2 b [Source:MGI Symbol;Acc:MGI:1927338]
ENSMUSG00000026764	5.36849	3.20509e-05	Kif5c	kinesin family member 5C [Source:MGI Symbol;Acc:MGI:1098269]
ENSMUSG00000062380	6.22404	3.20762e-05	Tubb3	tubulin, beta 3 class III [Source:MGI Symbol;Acc:MGI:107813]
ENSMUSG00000043388	6.36216	3.22545e-05	Tmem130	transmembrane protein 130 [Source:MGI Symbol;Acc:MGI:3607706]
ENSMUSG00000046523	7.19157	3.24792e-05	Kctd4	potassium channel tetramerisation domain containing 4 [Source:MGI Symbol;Acc:MGI:1914766]
ENSMUSG00000048304	7.69565	3.30116e-05	Slitrk3	SLIT and NTRK-like family, member 3 [Source:MGI Symbol;Acc:MGI:2679447]
ENSMUSG00000045471	7.98547	3.30496e-05	Hcrt	hypocretin [Source:MGI Symbol;Acc:MGI:1202306]
ENSMUSG00000024617	5.08258	3.31547e-05	Camk2a	calcium/calmodulin-dependent protein kinase II alpha [Source:MGI Symbol;Acc:MGI:88256]
ENSMUSG00000026904	5.06414	3.32318e-05	Slc4a10	solute carrier family 4, sodium bicarbonate cotransporter-like, member 10 [Source:MGI Symbol;Acc:MGI:2150150]
ENSMUSG00000042532	6.14265	3.34922e-05	Golga7b	golgi autoantigen, golgin subfamily a, 7B [Source:MGI Symbol;Acc:MGI:1918396]
ENSMUSG00000032356	4.26523	3.37147e-05	Rasgrf1	RAS protein-specific guanine nucleotide-releasing factor 1 [Source:MGI Symbol;Acc:MGI:99694]
ENSMUSG00000021478	7.34403	3.41519e-05	Drd1	dopamine receptor D1 [Source:MGI Symbol;Acc:MGI:99578]
ENSMUSG00000046204	7.02165	3.45375e-05	Pnma2	paraneoplastic antigen MA2 [Source:MGI Symbol;Acc:MGI:2444129]
ENSMUSG00000006575	4.55984	3.47137e-05	Rundc3a	RUN domain containing 3A [Source:MGI Symbol;Acc:MGI:1858752]
ENSMUSG00000027438	4.09045	3.48412e-05	Napb	N-ethylmaleimide sensitive fusion protein attachment protein beta [Source:MGI Symbol;Acc:MGI:104562]
ENSMUSG00000071862	5.49133	3.49868e-05	Lrrtm2	leucine rich repeat transmembrane neuronal 2 [Source:MGI Symbol;Acc:MGI:2389174]
ENSMUSG00000045994	6.86299	3.53964e-05	B3gat1	beta-1,3-glucuronyltransferase 1 (glucuronosyltransferase P) [Source:MGI Symbol;Acc:MGI:1924148]
ENSMUSG00000051062	8.46493	3.58046e-05	Fbll1	fibrillarin-like 1 [Source:MGI Symbol;Acc:MGI:3034689]
ENSMUSG00000022055	6.92833	3.60173e-05	Nefl	neurofilament, light polypeptide [Source:MGI Symbol;Acc:MGI:97313]
ENSMUSG00000050967	5.56484	3.6063e-05	Creg2	cellular repressor of E1A-stimulated genes 2 [Source:MGI Symbol;Acc:MGI:1928333]
ENSMUSG00000020428	8.72594	3.81456e-05	Gabra6	gamma-aminobutyric acid (GABA) A receptor, subunit alpha 6 [Source:MGI Symbol;Acc:MGI:95618]
ENSMUSG00000094002	10.554	3.81526e-05	Gm9866	predicted gene 9866 [Source:MGI Symbol;Acc:MGI:3643118]
ENSMUSG00000026514	5.98818	3.85176e-05	Cnih3	cornichon family AMPA receptor auxiliary protein 3 [Source:MGI Symbol;Acc:MGI:1920228]
ENSMUSG00000072214	4.25888	3.86395e-05	2017-09-05	septin 5 [Source:MGI Symbol;Acc:MGI:1195461]
ENSMUSG00000031425	4.87735	4.00785e-05	Plp1	proteolipid protein (myelin) 1 [Source:MGI Symbol;Acc:MGI:97623]
ENSMUSG00000030310	7.21032	4.01955e-05	Slc6a1	solute carrier family 6 (neurotransmitter transporter, GABA), member 1 [Source:MGI Symbol;Acc:MGI:95627]
ENSMUSG00000025582	4.36188	4.22525e-05	Nptx1	neuronal pentraxin 1 [Source:MGI Symbol;Acc:MGI:107811]
ENSMUSG00000029121	5.18879	4.3219e-05	Crmp1	collapsin response mediator protein 1 [Source:MGI Symbol;Acc:MGI:107793]
ENSMUSG00000038583	-4.23284	4.34857e-05	Pln	phospholamban [Source:MGI Symbol;Acc:MGI:97622]
ENSMUSG00000027603	4.3656	4.37949e-05	Ggt7	gamma-glutamyltransferase 7 [Source:MGI Symbol;Acc:MGI:1913385]
ENSMUSG00000039913	6.80832	4.40113e-05	Pak7	p21 protein (Cdc42/Rac)-activated kinase 7 [Source:MGI Symbol;Acc:MGI:1920334]
ENSMUSG00000033208	5.12011	4.41202e-05	S100b	S100 protein, beta polypeptide, neural [Source:MGI Symbol;Acc:MGI:98217]
ENSMUSG00000029151	7.18326	4.41536e-05	Slc30a3	solute carrier family 30 (zinc transporter), member 3 [Source:MGI Symbol;Acc:MGI:1345280]
ENSMUSG00000097604	7.25608	4.42586e-05	Gm17322	predicted gene, 17322 [Source:MGI Symbol;Acc:MGI:4936956]
ENSMUSG00000100252	9.00155	4.4269e-05	Mir124-2hg	Mir124-2 host gene (non-protein coding) [Source:MGI Symbol;Acc:MGI:1917691]
ENSMUSG00000021071	5.1933	4.61505e-05	Trim9	tripartite motif-containing 9 [Source:MGI Symbol;Acc:MGI:2137354]
ENSMUSG00000020704	6.20702	4.66021e-05	Asic2	acid-sensing (proton-gated) ion channel 2 [Source:MGI Symbol;Acc:MGI:1100867]
ENSMUSG00000022296	7.47561	4.66583e-05	Baalc	brain and acute leukemia, cytoplasmic [Source:MGI Symbol;Acc:MGI:1928704]
ENSMUSG00000074892	6.49263	4.69465e-05	B3galt5	UDP-Gal:betaGlcNAc beta 1,3-galactosyltransferase, polypeptide 5 [Source:MGI Symbol;Acc:MGI:2136878]
ENSMUSG00000078591	7.54164	4.71763e-05	Hs3st4	heparan sulfate (glucosamine) 3-O-sulfotransferase 4 [Source:MGI Symbol;Acc:MGI:1333792]
ENSMUSG00000097156	6.4967	4.7453e-05	Gm3764	predicted gene 3764 [Source:MGI Symbol;Acc:MGI:3781938]
ENSMUSG00000078307	4.83393	4.75667e-05	AI593442	expressed sequence AI593442 [Source:MGI Symbol;Acc:MGI:2143099]
ENSMUSG00000033676	6.8256	4.82489e-05	Gabrb3	gamma-aminobutyric acid (GABA) A receptor, subunit beta 3 [Source:MGI Symbol;Acc:MGI:95621]
ENSMUSG00000069227	5.92053	4.83108e-05	Gprin1	G protein-regulated inducer of neurite outgrowth 1 [Source:MGI Symbol;Acc:MGI:1349455]
ENSMUSG00000006651	4.23837	4.87567e-05	Aplp1	amyloid beta (A4) precursor-like protein 1 [Source:MGI Symbol;Acc:MGI:88046]
ENSMUSG00000050334	6.40635	4.89281e-05	C130071C03Rik	RIKEN cDNA C130071C03 gene [Source:MGI Symbol;Acc:MGI:2443574]
ENSMUSG00000025318	5.98291	4.90372e-05	Jph3	junctophilin 3 [Source:MGI Symbol;Acc:MGI:1891497]
ENSMUSG00000091636	8.47289	5.05382e-05	Akain1	A kinase (PRKA) anchor inhibitor 1 [Source:MGI Symbol;Acc:MGI:2444600]
ENSMUSG00000035131	8.9672	5.09105e-05	Brinp3	bone morphogenetic protein/retinoic acid inducible neural specific 3 [Source:MGI Symbol;Acc:MGI:2443035]
ENSMUSG00000026830	6.12457	5.22906e-05	Ermn	ermin, ERM-like protein [Source:MGI Symbol;Acc:MGI:1925017]
ENSMUSG00000056854	10.1956	5.31106e-05	Pou3f4	POU domain, class 3, transcription factor 4 [Source:MGI Symbol;Acc:MGI:101894]
ENSMUSG00000026424	5.37938	5.31191e-05	Gpr37l1	G protein-coupled receptor 37-like 1 [Source:MGI Symbol;Acc:MGI:1928503]
ENSMUSG00000042401	6.64032	5.33107e-05	Crtac1	cartilage acidic protein 1 [Source:MGI Symbol;Acc:MGI:1920082]
ENSMUSG00000037843	7.37583	5.33742e-05	Vstm2l	V-set and transmembrane domain containing 2-like [Source:MGI Symbol;Acc:MGI:2685537]
ENSMUSG00000026080	5.37167	5.36259e-05	Chst10	carbohydrate sulfotransferase 10 [Source:MGI Symbol;Acc:MGI:2138283]
ENSMUSG00000021087	4.0414	5.39005e-05	Rtn1	reticulon 1 [Source:MGI Symbol;Acc:MGI:1933947]
ENSMUSG00000027022	-4.67568	5.39262e-05	Xirp2	xin actin-binding repeat containing 2 [Source:MGI Symbol;Acc:MGI:2685198]
ENSMUSG00000027350	4.96457	5.40065e-05	Chgb	chromogranin B [Source:MGI Symbol;Acc:MGI:88395]
ENSMUSG00000025777	6.15428	5.41491e-05	Gdap1	ganglioside-induced differentiation-associated-protein 1 [Source:MGI Symbol;Acc:MGI:1338002]
ENSMUSG00000031224	6.35394	5.45651e-05	Magee2	melanoma antigen, family E, 2 [Source:MGI Symbol;Acc:MGI:2148316]
ENSMUSG00000048022	5.8097	5.49843e-05	Tmem229a	transmembrane protein 229A [Source:MGI Symbol;Acc:MGI:2442812]
ENSMUSG00000043670	6.59781	5.51283e-05	Diras1	DIRAS family, GTP-binding RAS-like 1 [Source:MGI Symbol;Acc:MGI:2183442]
ENSMUSG00000085007	6.52371	5.52474e-05	Gm11549	predicted gene 11549 [Source:MGI Symbol;Acc:MGI:3650339]
ENSMUSG00000044349	3.7258	5.5258e-05	Snhg11	small nucleolar RNA host gene 11 [Source:MGI Symbol;Acc:MGI:2441845]
ENSMUSG00000019785	8.4411	5.58325e-05	Clvs2	clavesin 2 [Source:MGI Symbol;Acc:MGI:2443223]
ENSMUSG00000039058	4.52923	5.6087e-05	Ak5	adenylate kinase 5 [Source:MGI Symbol;Acc:MGI:2677491]
ENSMUSG00000074968	5.32411	5.67671e-05	Ano3	anoctamin 3 [Source:MGI Symbol;Acc:MGI:3613666]
ENSMUSG00000061576	4.48712	5.6969e-05	Dpp6	dipeptidylpeptidase 6 [Source:MGI Symbol;Acc:MGI:94921]
ENSMUSG00000032181	5.58848	5.70003e-05	Scg3	secretogranin III [Source:MGI Symbol;Acc:MGI:103032]
ENSMUSG00000074736	6.4683	5.71731e-05	Syndig1	synapse differentiation inducing 1 [Source:MGI Symbol;Acc:MGI:3702158]
ENSMUSG00000032011	4.49031	5.74562e-05	Thy1	thymus cell antigen 1, theta [Source:MGI Symbol;Acc:MGI:98747]
ENSMUSG00000041468	8.87588	5.76591e-05	Gpr12	G-protein coupled receptor 12 [Source:MGI Symbol;Acc:MGI:101909]
ENSMUSG00000036907	6.12485	5.77927e-05	C1ql2	complement component 1, q subcomponent-like 2 [Source:MGI Symbol;Acc:MGI:3032521]
ENSMUSG00000041607	4.23768	5.86362e-05	Mbp	myelin basic protein [Source:MGI Symbol;Acc:MGI:96925]
ENSMUSG00000025020	6.18591	5.96172e-05	Slit1	slit homolog 1 (Drosophila) [Source:MGI Symbol;Acc:MGI:1315203]
ENSMUSG00000048240	4.04852	6.00165e-05	Gng7	guanine nucleotide binding protein (G protein), gamma 7 [Source:MGI Symbol;Acc:MGI:95787]
ENSMUSG00000025909	8.11219	6.0826e-05	Sntg1	syntrophin, gamma 1 [Source:MGI Symbol;Acc:MGI:1918346]
ENSMUSG00000024502	6.55077	6.13042e-05	Jakmip2	janus kinase and microtubule interacting protein 2 [Source:MGI Symbol;Acc:MGI:1923467]
ENSMUSG00000031409	5.97404	6.14961e-05	Tceal6	transcription elongation factor A (SII)-like 6 [Source:MGI Symbol;Acc:MGI:1923939]
ENSMUSG00000056222	6.63358	6.17838e-05	Spock1	sparc/osteonectin, cwcv and kazal-like domains proteoglycan 1 [Source:MGI Symbol;Acc:MGI:105371]
ENSMUSG00000025892	6.22137	6.17932e-05	Gria4	glutamate receptor, ionotropic, AMPA4 (alpha 4) [Source:MGI Symbol;Acc:MGI:95811]
ENSMUSG00000040164	6.08787	6.18334e-05	Kcns1	K+ voltage-gated channel, subfamily S, 1 [Source:MGI Symbol;Acc:MGI:1197019]
ENSMUSG00000043498	6.54603	6.22136e-05	9330132A10Rik	RIKEN cDNA 9330132A10 gene [Source:MGI Symbol;Acc:MGI:2442380]
ENSMUSG00000056306	7.25051	6.22807e-05	Sertm1	serine rich and transmembrane domain containing 1 [Source:MGI Symbol;Acc:MGI:3607715]
ENSMUSG00000053310	3.86799	6.24733e-05	Nrgn	neurogranin [Source:MGI Symbol;Acc:MGI:1927184]
ENSMUSG00000070570	5.60724	6.28667e-05	Slc17a7	solute carrier family 17 (sodium-dependent inorganic phosphate cotransporter), member 7 [Source:MGI Symbol;Acc:MGI:1920211]
ENSMUSG00000028137	4.58052	6.30077e-05	Celf3	CUGBP, Elav-like family member 3 [Source:MGI Symbol;Acc:MGI:1926034]
ENSMUSG00000036357	10.0532	6.52236e-05	Gpr101	G protein-coupled receptor 101 [Source:MGI Symbol;Acc:MGI:2685211]
ENSMUSG00000026247	6.6153	6.52465e-05	Ecel1	endothelin converting enzyme-like 1 [Source:MGI Symbol;Acc:MGI:1343461]
ENSMUSG00000040373	6.17104	6.57489e-05	Cacng5	calcium channel, voltage-dependent, gamma subunit 5 [Source:MGI Symbol;Acc:MGI:2157946]
ENSMUSG00000021301	6.21682	6.63135e-05	Hecw1	HECT, C2 and WW domain containing E3 ubiquitin protein ligase 1 [Source:MGI Symbol;Acc:MGI:2444115]
ENSMUSG00000056895	5.01811	6.69736e-05	Hist3h2ba	histone cluster 3, H2ba [Source:MGI Symbol;Acc:MGI:1925553]
ENSMUSG00000035033	6.20829	6.705e-05	Tbr1	T-box brain gene 1 [Source:MGI Symbol;Acc:MGI:107404]
ENSMUSG00000030399	-4.20895	6.72753e-05	Ckm	creatine kinase, muscle [Source:MGI Symbol;Acc:MGI:88413]
ENSMUSG00000038805	8.16208	6.7679e-05	Six3	sine oculis-related homeobox 3 [Source:MGI Symbol;Acc:MGI:102764]
ENSMUSG00000030519	5.40526	6.78895e-05	Apba2	amyloid beta (A4) precursor protein-binding, family A, member 2 [Source:MGI Symbol;Acc:MGI:1261791]
ENSMUSG00000041078	6.69474	6.80407e-05	Grid1	glutamate receptor, ionotropic, delta 1 [Source:MGI Symbol;Acc:MGI:95812]
ENSMUSG00000045573	4.40738	6.83423e-05	Penk	preproenkephalin [Source:MGI Symbol;Acc:MGI:104629]
ENSMUSG00000027513	-4.55315	6.87541e-05	Pck1	phosphoenolpyruvate carboxykinase 1, cytosolic [Source:MGI Symbol;Acc:MGI:97501]
ENSMUSG00000036564	5.02843	6.88918e-05	Ndrg4	N-myc downstream regulated gene 4 [Source:MGI Symbol;Acc:MGI:2384590]
ENSMUSG00000030376	4.97231	6.91157e-05	Slc8a2	solute carrier family 8 (sodium/calcium exchanger), member 2 [Source:MGI Symbol;Acc:MGI:107996]
ENSMUSG00000054667	9.4827	6.92571e-05	Irs4	insulin receptor substrate 4 [Source:MGI Symbol;Acc:MGI:1338009]
ENSMUSG00000049036	5.58014	6.9943e-05	Tmem121	transmembrane protein 121 [Source:MGI Symbol;Acc:MGI:1916445]
ENSMUSG00000052581	6.99611	7.04948e-05	Lrrtm4	leucine rich repeat transmembrane neuronal 4 [Source:MGI Symbol;Acc:MGI:2389180]
ENSMUSG00000054459	3.95635	7.06211e-05	Vsnl1	visinin-like 1 [Source:MGI Symbol;Acc:MGI:1349453]
ENSMUSG00000028528	4.10302	7.0845e-05	Dnajc6	DnaJ heat shock protein family (Hsp40) member C6 [Source:MGI Symbol;Acc:MGI:1919935]
ENSMUSG00000036510	6.80763	7.19033e-05	Cdh8	cadherin 8 [Source:MGI Symbol;Acc:MGI:107434]
ENSMUSG00000041014	8.58934	7.20026e-05	Nrg3	neuregulin 3 [Source:MGI Symbol;Acc:MGI:1097165]
ENSMUSG00000051747	-3.56368	7.28135e-05	Ttn	titin [Source:MGI Symbol;Acc:MGI:98864]
ENSMUSG00000034336	6.9753	7.29905e-05	Ina	internexin neuronal intermediate filament protein, alpha [Source:MGI Symbol;Acc:MGI:96568]
ENSMUSG00000076439	5.4537	7.32179e-05	Mog	myelin oligodendrocyte glycoprotein [Source:MGI Symbol;Acc:MGI:97435]
ENSMUSG00000031654	7.08895	7.33025e-05	Cbln1	cerebellin 1 precursor protein [Source:MGI Symbol;Acc:MGI:88281]
ENSMUSG00000003657	7.83035	7.34158e-05	Calb2	calbindin 2 [Source:MGI Symbol;Acc:MGI:101914]
ENSMUSG00000044024	5.5774	7.39427e-05	Rell2	RELT-like 2 [Source:MGI Symbol;Acc:MGI:1918044]
ENSMUSG00000003469	4.67508	7.4031e-05	Phyhip	phytanoyl-CoA hydroxylase interacting protein [Source:MGI Symbol;Acc:MGI:1860417]
ENSMUSG00000042846	6.74845	7.53024e-05	Lrrtm3	leucine rich repeat transmembrane neuronal 3 [Source:MGI Symbol;Acc:MGI:2389177]
ENSMUSG00000097615	9.94979	7.54339e-05	Gm2061	predicted gene 2061 [Source:MGI Symbol;Acc:MGI:3780228]
ENSMUSG00000030046	-4.8416	7.63944e-05	Bmp10	bone morphogenetic protein 10 [Source:MGI Symbol;Acc:MGI:1338820]
ENSMUSG00000056972	9.14055	7.71459e-05	Magel2	melanoma antigen, family L, 2 [Source:MGI Symbol;Acc:MGI:1351648]
ENSMUSG00000030307	7.40785	7.75703e-05	Slc6a11	solute carrier family 6 (neurotransmitter transporter, GABA), member 11 [Source:MGI Symbol;Acc:MGI:95630]
ENSMUSG00000024647	7.20977	7.84515e-05	Cbln2	cerebellin 2 precursor protein [Source:MGI Symbol;Acc:MGI:88282]
ENSMUSG00000097248	8.05363	7.99082e-05	Gm2694	predicted gene 2694 [Source:MGI Symbol;Acc:MGI:3780864]
ENSMUSG00000045034	5.82323	8.02151e-05	Ankrd34b	ankyrin repeat domain 34B [Source:MGI Symbol;Acc:MGI:2443245]
ENSMUSG00000047897	9.90135	8.09641e-05	Ripply2	ripply transcriptional repressor 2 [Source:MGI Symbol;Acc:MGI:2685968]
ENSMUSG00000043441	9.46614	8.30314e-05	Gpr149	G protein-coupled receptor 149 [Source:MGI Symbol;Acc:MGI:2443628]
ENSMUSG00000056812	6.11078	8.33276e-05	St8sia3	ST8 alpha-N-acetyl-neuraminide alpha-2,8-sialyltransferase 3 [Source:MGI Symbol;Acc:MGI:106019]
ENSMUSG00000029838	4.62667	8.37861e-05	Ptn	pleiotrophin [Source:MGI Symbol;Acc:MGI:97804]
ENSMUSG00000038916	6.20001	8.42106e-05	Soga3	SOGA family member 3 [Source:MGI Symbol;Acc:MGI:1914662]
ENSMUSG00000021259	4.13968	8.49016e-05	Cyp46a1	cytochrome P450, family 46, subfamily a, polypeptide 1 [Source:MGI Symbol;Acc:MGI:1341877]
ENSMUSG00000067860	9.34458	8.58044e-05	Zic3	zinc finger protein of the cerebellum 3 [Source:MGI Symbol;Acc:MGI:106676]
ENSMUSG00000078235	8.45936	8.61778e-05	Fam43b	family with sequence similarity 43, member B [Source:MGI Symbol;Acc:MGI:3651622]
ENSMUSG00000036422	6.2345	8.70199e-05	Pcdh8	protocadherin 8 [Source:MGI Symbol;Acc:MGI:1306800]
ENSMUSG00000028172	9.73161	8.82301e-05	Tacr3	tachykinin receptor 3 [Source:MGI Symbol;Acc:MGI:892968]
ENSMUSG00000047259	9.73161	8.82301e-05	Mc4r	melanocortin 4 receptor [Source:MGI Symbol;Acc:MGI:99457]
ENSMUSG00000040722	3.90113	8.86421e-05	Scamp5	secretory carrier membrane protein 5 [Source:MGI Symbol;Acc:MGI:1928948]
ENSMUSG00000027827	4.26742	8.93671e-05	Kcnab1	potassium voltage-gated channel, shaker-related subfamily, beta member 1 [Source:MGI Symbol;Acc:MGI:109155]
ENSMUSG00000025422	3.28342	8.96286e-05	Agap2	ArfGAP with GTPase domain, ankyrin repeat and PH domain 2 [Source:MGI Symbol;Acc:MGI:3580016]
ENSMUSG00000045318	5.19522	9.00532e-05	Adra2c	adrenergic receptor, alpha 2c [Source:MGI Symbol;Acc:MGI:87936]
ENSMUSG00000085067	9.71769	9.00804e-05	Gm15631	predicted gene 15631 [Source:MGI Symbol;Acc:MGI:3783075]
ENSMUSG00000045733	5.75823	9.02041e-05	Sprn	shadow of prion protein [Source:MGI Symbol;Acc:MGI:3582583]
ENSMUSG00000005089	3.9088	9.28975e-05	Slc1a2	solute carrier family 1 (glial high affinity glutamate transporter), member 2 [Source:MGI Symbol;Acc:MGI:101931]
ENSMUSG00000022112	5.92682	9.3652e-05	Gpc5	glypican 5 [Source:MGI Symbol;Acc:MGI:1194894]
ENSMUSG00000099696	7.49048	9.37561e-05	2900052N01Rik	RIKEN cDNA 2900052N01 gene [Source:MGI Symbol;Acc:MGI:1920290]
ENSMUSG00000034701	8.27803	9.70419e-05	Neurod1	neurogenic differentiation 1 [Source:MGI Symbol;Acc:MGI:1339708]
ENSMUSG00000029755	6.50158	9.78268e-05	Dlx5	distal-less homeobox 5 [Source:MGI Symbol;Acc:MGI:101926]
ENSMUSG00000031104	4.8678	9.78423e-05	Rab33a	RAB33A, member RAS oncogene family [Source:MGI Symbol;Acc:MGI:109493]
ENSMUSG00000006764	6.40685	9.89312e-05	Tph2	tryptophan hydroxylase 2 [Source:MGI Symbol;Acc:MGI:2651811]
ENSMUSG00000066392	6.43264	9.9227e-05	Nrxn3	neurexin III [Source:MGI Symbol;Acc:MGI:1096389]
ENSMUSG00000063297	5.73052	0.000100855	Luzp2	leucine zipper protein 2 [Source:MGI Symbol;Acc:MGI:1889615]
ENSMUSG00000050663	8.33884	0.000102035	Trhde	TRH-degrading enzyme [Source:MGI Symbol;Acc:MGI:2384311]
ENSMUSG00000079657	5.32908	0.000102166	Rab26	RAB26, member RAS oncogene family [Source:MGI Symbol;Acc:MGI:2443284]
ENSMUSG00000034825	4.50688	0.00010244	Nrip3	nuclear receptor interacting protein 3 [Source:MGI Symbol;Acc:MGI:1925843]
ENSMUSG00000021194	4.73974	0.000103308	Chga	chromogranin A [Source:MGI Symbol;Acc:MGI:88394]
ENSMUSG00000039106	8.3277	0.000103488	Htr5a	5-hydroxytryptamine (serotonin) receptor 5A [Source:MGI Symbol;Acc:MGI:96283]
ENSMUSG00000027301	5.77388	0.000103695	Oxt	oxytocin [Source:MGI Symbol;Acc:MGI:97453]
ENSMUSG00000102215	9.60875	0.000105582	Gm2464	predicted gene 2464 [Source:MGI Symbol;Acc:MGI:3780631]
ENSMUSG00000020333	5.7414	0.000105886	Acsl6	acyl-CoA synthetase long-chain family member 6 [Source:MGI Symbol;Acc:MGI:894291]
ENSMUSG00000049176	5.60591	0.000106616	Frmpd4	FERM and PDZ domain containing 4 [Source:MGI Symbol;Acc:MGI:3042378]
ENSMUSG00000035383	8.19863	0.000107983	Pmch	pro-melanin-concentrating hormone [Source:MGI Symbol;Acc:MGI:97629]
ENSMUSG00000027797	3.88979	0.000108351	Dclk1	doublecortin-like kinase 1 [Source:MGI Symbol;Acc:MGI:1330861]
ENSMUSG00000048385	6.42671	0.000108742	Scrt1	scratch family zinc finger 1 [Source:MGI Symbol;Acc:MGI:2176606]
ENSMUSG00000040276	5.91543	0.000108799	Pacsin1	protein kinase C and casein kinase substrate in neurons 1 [Source:MGI Symbol;Acc:MGI:1345181]
ENSMUSG00000047013	5.33434	0.000109624	Fbxo41	F-box protein 41 [Source:MGI Symbol;Acc:MGI:1261912]
ENSMUSG00000015365	-6.74829	0.000110214	Mov10l1	Moloney leukemia virus 10-like 1 [Source:MGI Symbol;Acc:MGI:1891384]
ENSMUSG00000027584	4.83675	0.000110412	Oprl1	opioid receptor-like 1 [Source:MGI Symbol;Acc:MGI:97440]
ENSMUSG00000056486	3.67076	0.0001118	Chn1	chimerin 1 [Source:MGI Symbol;Acc:MGI:1915674]
ENSMUSG00000027895	5.54327	0.000112893	Kcnc4	potassium voltage gated channel, Shaw-related subfamily, member 4 [Source:MGI Symbol;Acc:MGI:96670]
ENSMUSG00000045608	8.16421	0.000113082	Dbx2	developing brain homeobox 2 [Source:MGI Symbol;Acc:MGI:107445]
ENSMUSG00000011589	5.52308	0.000113832	Fsd1	fibronectin type 3 and SPRY domain-containing protein [Source:MGI Symbol;Acc:MGI:1934858]
ENSMUSG00000055409	7.0506	0.00011427	Nell1	NEL-like 1 [Source:MGI Symbol;Acc:MGI:2443902]
ENSMUSG00000003273	4.02125	0.000114276	Car11	carbonic anhydrase 11 [Source:MGI Symbol;Acc:MGI:1336193]
ENSMUSG00000079598	5.51053	0.000114596	Clec2l	C-type lectin domain family 2, member L [Source:MGI Symbol;Acc:MGI:2141402]
ENSMUSG00000024064	5.99084	0.0001148	Galnt14	UDP-N-acetyl-alpha-D-galactosamine:polypeptide N-acetylgalactosaminyltransferase 14 [Source:MGI Symbol;Acc:MGI:1918935]
ENSMUSG00000073779	9.5471	0.000114849	Lrp8os2	low density lipoprotein receptor-related protein 8, apolipoprotein e receptor, opposite strand 2 [Source:MGI Symbol;Acc:MGI:3588233]
ENSMUSG00000033007	5.86833	0.000116254	Asic4	acid-sensing (proton-gated) ion channel family member 4 [Source:MGI Symbol;Acc:MGI:2652846]
ENSMUSG00000002100	-3.93822	0.000116548	Mybpc3	myosin binding protein C, cardiac [Source:MGI Symbol;Acc:MGI:102844]
ENSMUSG00000041670	5.48407	0.00011711	Rims1	regulating synaptic membrane exocytosis 1 [Source:MGI Symbol;Acc:MGI:2152971]
ENSMUSG00000102252	3.99353	0.000117621	Snrpn	small nuclear ribonucleoprotein N [Source:MGI Symbol;Acc:MGI:98347]
ENSMUSG00000071341	6.78163	0.000118131	Egr4	early growth response 4 [Source:MGI Symbol;Acc:MGI:99252]
ENSMUSG00000037984	7.96136	0.000118755	Neurod6	neurogenic differentiation 6 [Source:MGI Symbol;Acc:MGI:106593]
ENSMUSG00000084898	9.52329	0.000119462	Gm12371	predicted gene 12371 [Source:MGI Symbol;Acc:MGI:3652322]
ENSMUSG00000062296	6.42453	0.000119559	Trank1	tetratricopeptide repeat and ankyrin repeat containing 1 [Source:MGI Symbol;Acc:MGI:1341834]
ENSMUSG00000047155	7.02599	0.00011965	Cyp4x1	cytochrome P450, family 4, subfamily x, polypeptide 1 [Source:MGI Symbol;Acc:MGI:1932403]
ENSMUSG00000055373	5.37806	0.000119857	Fut9	fucosyltransferase 9 [Source:MGI Symbol;Acc:MGI:1330859]
ENSMUSG00000061911	5.44755	0.000120205	Myt1l	myelin transcription factor 1-like [Source:MGI Symbol;Acc:MGI:1100511]
ENSMUSG00000003410	6.34267	0.000120335	Elavl3	ELAV (embryonic lethal, abnormal vision, Drosophila)-like 3 (Hu antigen C) [Source:MGI Symbol;Acc:MGI:109157]
ENSMUSG00000035228	5.35702	0.000120374	Ccdc106	coiled-coil domain containing 106 [Source:MGI Symbol;Acc:MGI:2385900]
ENSMUSG00000063434	6.68569	0.000120424	Sorcs3	sortilin-related VPS10 domain containing receptor 3 [Source:MGI Symbol;Acc:MGI:1913923]
ENSMUSG00000033214	5.93519	0.000120867	Slitrk5	SLIT and NTRK-like family, member 5 [Source:MGI Symbol;Acc:MGI:2679448]
ENSMUSG00000035964	3.66855	0.000121007	Tmem59l	transmembrane protein 59-like [Source:MGI Symbol;Acc:MGI:1915187]
ENSMUSG00000046922	7.79682	0.00012184	Gpr6	G protein-coupled receptor 6 [Source:MGI Symbol;Acc:MGI:2155249]
ENSMUSG00000047935	7.51908	0.000122348	Gm5607	predicted gene 5607 [Source:MGI Symbol;Acc:MGI:3645522]
ENSMUSG00000026614	6.8324	0.000122376	Slc30a10	solute carrier family 30, member 10 [Source:MGI Symbol;Acc:MGI:2685058]
ENSMUSG00000031837	4.38807	0.000122486	Necab2	N-terminal EF-hand calcium binding protein 2 [Source:MGI Symbol;Acc:MGI:2152211]
ENSMUSG00000008153	4.40824	0.000122839	Clstn3	calsyntenin 3 [Source:MGI Symbol;Acc:MGI:2178323]
ENSMUSG00000024268	4.12712	0.000122854	Celf4	CUGBP, Elav-like family member 4 [Source:MGI Symbol;Acc:MGI:1932407]
ENSMUSG00000045174	6.74311	0.000124129	Amer3	APC membrane recruitment 3 [Source:MGI Symbol;Acc:MGI:3026939]
ENSMUSG00000028546	5.73438	0.000126297	Elavl4	ELAV (embryonic lethal, abnormal vision, Drosophila)-like 4 (Hu antigen D) [Source:MGI Symbol;Acc:MGI:107427]
ENSMUSG00000030806	3.63008	0.000126708	Stx1b	syntaxin 1B [Source:MGI Symbol;Acc:MGI:1930705]
ENSMUSG00000093536	5.10689	0.000127017	Smim17	small integral membrane protein 17 [Source:MGI Symbol;Acc:MGI:4365374]
ENSMUSG00000041020	5.38981	0.000127756	Map7d2	MAP7 domain containing 2 [Source:MGI Symbol;Acc:MGI:1917474]
ENSMUSG00000063446	5.50271	0.000127912	Plppr1	phospholipid phosphatase related 1 [Source:MGI Symbol;Acc:MGI:2445015]
ENSMUSG00000033342	5.86397	0.000128394	Plppr5	phospholipid phosphatase related 5 [Source:MGI Symbol;Acc:MGI:1923019]
ENSMUSG00000046160	5.5338	0.000128948	Olig1	oligodendrocyte transcription factor 1 [Source:MGI Symbol;Acc:MGI:1355334]
ENSMUSG00000054013	5.84743	0.000128974	Tmem179	transmembrane protein 179 [Source:MGI Symbol;Acc:MGI:2144891]
ENSMUSG00000090223	8.74708	0.000129831	Pcp4	Purkinje cell protein 4 [Source:MGI Symbol;Acc:MGI:97509]
ENSMUSG00000030075	5.89371	0.000130956	Cntn3	contactin 3 [Source:MGI Symbol;Acc:MGI:99534]
ENSMUSG00000050963	8.05071	0.000131681	Kcns2	K+ voltage-gated channel, subfamily S, 2 [Source:MGI Symbol;Acc:MGI:1197011]
ENSMUSG00000031139	5.72732	0.000132981	Mcf2	mcf.2 transforming sequence [Source:MGI Symbol;Acc:MGI:96932]
ENSMUSG00000087090	-5.16201	0.000133081	Nctc1	non-coding transcript 1 [Source:MGI Symbol;Acc:MGI:1306816]
ENSMUSG00000041911	5.9228	0.000133342	Dlx1	distal-less homeobox 1 [Source:MGI Symbol;Acc:MGI:94901]
ENSMUSG00000021721	8.03556	0.000134134	Htr1a	5-hydroxytryptamine (serotonin) receptor 1A [Source:MGI Symbol;Acc:MGI:96273]
ENSMUSG00000069670	5.43581	0.000134861	Nkain2	Na+/K+ transporting ATPase interacting 2 [Source:MGI Symbol;Acc:MGI:1923447]
ENSMUSG00000002930	7.23307	0.000135279	Ppp1r17	protein phosphatase 1, regulatory subunit 17 [Source:MGI Symbol;Acc:MGI:1333876]
ENSMUSG00000041309	4.99975	0.000135667	Nkx6-2	NK6 homeobox 2 [Source:MGI Symbol;Acc:MGI:1352738]
ENSMUSG00000056328	-5.48478	0.000136439	Myh1	myosin, heavy polypeptide 1, skeletal muscle, adult [Source:MGI Symbol;Acc:MGI:1339711]
ENSMUSG00000014602	3.65288	0.000138193	Kif1a	kinesin family member 1A [Source:MGI Symbol;Acc:MGI:108391]
ENSMUSG00000042671	7.06687	0.000138205	Rgs8	regulator of G-protein signaling 8 [Source:MGI Symbol;Acc:MGI:108408]
ENSMUSG00000048216	5.0178	0.000139473	Gpr85	G protein-coupled receptor 85 [Source:MGI Symbol;Acc:MGI:1927851]
ENSMUSG00000049630	6.00957	0.000139546	C1ql3	C1q-like 3 [Source:MGI Symbol;Acc:MGI:2387350]
ENSMUSG00000041923	6.11657	0.000139781	Nol4	nucleolar protein 4 [Source:MGI Symbol;Acc:MGI:2441684]
ENSMUSG00000015222	3.49318	0.000140697	Map2	microtubule-associated protein 2 [Source:MGI Symbol;Acc:MGI:97175]
ENSMUSG00000039714	6.82959	0.000140783	Cplx3	complexin 3 [Source:MGI Symbol;Acc:MGI:2384571]
ENSMUSG00000025189	6.4774	0.000140917	Cnnm1	cyclin M1 [Source:MGI Symbol;Acc:MGI:1891366]
ENSMUSG00000037771	7.42571	0.000141316	Slc32a1	solute carrier family 32 (GABA vesicular transporter), member 1 [Source:MGI Symbol;Acc:MGI:1194488]
ENSMUSG00000092090	7.20832	0.000141455	Gm3294	predicted gene 3294 [Source:MGI Symbol;Acc:MGI:3781472]
ENSMUSG00000038555	4.15624	0.000142528	Reep2	receptor accessory protein 2 [Source:MGI Symbol;Acc:MGI:2385070]
ENSMUSG00000021622	-3.62795	0.000143301	Ckmt2	creatine kinase, mitochondrial 2 [Source:MGI Symbol;Acc:MGI:1923972]
ENSMUSG00000021848	9.39793	0.000143396	Otx2	orthodenticle homeobox 2 [Source:MGI Symbol;Acc:MGI:97451]
ENSMUSG00000050751	3.80085	0.000143608	Pgbd5	piggyBac transposable element derived 5 [Source:MGI Symbol;Acc:MGI:2429955]
ENSMUSG00000026841	5.30426	0.000144161	Fibcd1	fibrinogen C domain containing 1 [Source:MGI Symbol;Acc:MGI:2138953]
ENSMUSG00000016346	6.65504	0.000144459	Kcnq2	potassium voltage-gated channel, subfamily Q, member 2 [Source:MGI Symbol;Acc:MGI:1309503]
ENSMUSG00000096847	5.57987	0.000144687	Tmem151b	transmembrane protein 151B [Source:MGI Symbol;Acc:MGI:2685169]
ENSMUSG00000043843	6.29674	0.00014561	Tmem145	transmembrane protein 145 [Source:MGI Symbol;Acc:MGI:3607779]
ENSMUSG00000010086	5.12029	0.000145669	Rnf112	ring finger protein 112 [Source:MGI Symbol;Acc:MGI:106611]
ENSMUSG00000050534	7.009	0.00014727	Htr5b	5-hydroxytryptamine (serotonin) receptor 5B [Source:MGI Symbol;Acc:MGI:96284]
ENSMUSG00000047495	6.91241	0.000147514	Dlgap2	discs, large (Drosophila) homolog-associated protein 2 [Source:MGI Symbol;Acc:MGI:2443181]
ENSMUSG00000029754	7.9606	0.000147517	Dlx6	distal-less homeobox 6 [Source:MGI Symbol;Acc:MGI:101927]
ENSMUSG00000039375	5.42955	0.000148441	Wdr17	WD repeat domain 17 [Source:MGI Symbol;Acc:MGI:1924662]
ENSMUSG00000052981	5.1321	0.000149579	Ube2ql1	ubiquitin-conjugating enzyme E2Q family-like 1 [Source:MGI Symbol;Acc:MGI:1924230]
ENSMUSG00000018589	7.92029	0.00014991	Glra2	glycine receptor, alpha 2 subunit [Source:MGI Symbol;Acc:MGI:95748]
ENSMUSG00000056553	4.38035	0.000150598	Ptprn2	protein tyrosine phosphatase, receptor type, N polypeptide 2 [Source:MGI Symbol;Acc:MGI:107418]
ENSMUSG00000052479	8.8905	0.000153057	A330008L17Rik	RIKEN cDNA A330008L17 gene [Source:MGI Symbol;Acc:MGI:2443215]
ENSMUSG00000024109	3.92809	0.000153796	Nrxn1	neurexin I [Source:MGI Symbol;Acc:MGI:1096391]
ENSMUSG00000034958	5.58781	0.000154863	Atcay	ataxia, cerebellar, Cayman type [Source:MGI Symbol;Acc:MGI:2448730]
ENSMUSG00000042763	5.00987	0.000155518	Maneal	mannosidase, endo-alpha-like [Source:MGI Symbol;Acc:MGI:2684896]
ENSMUSG00000021680	6.88143	0.000156552	Crhbp	corticotropin releasing hormone binding protein [Source:MGI Symbol;Acc:MGI:88497]
ENSMUSG00000017740	3.47412	0.0001579	Slc12a5	solute carrier family 12, member 5 [Source:MGI Symbol;Acc:MGI:1862037]
ENSMUSG00000003863	4.14206	0.000157905	Ppfia3	protein tyrosine phosphatase, receptor type, f polypeptide (PTPRF), interacting protein (liprin), alpha 3 [Source:MGI Symbol;Acc:MGI:1924037]
ENSMUSG00000021268	4.68327	0.000159469	Meg3	maternally expressed 3 [Source:MGI Symbol;Acc:MGI:1202886]
ENSMUSG00000027612	6.29746	0.000159775	Mmp24	matrix metallopeptidase 24 [Source:MGI Symbol;Acc:MGI:1341867]
ENSMUSG00000062591	3.66385	0.000160592	Tubb4a	tubulin, beta 4A class IVA [Source:MGI Symbol;Acc:MGI:107848]
ENSMUSG00000032262	4.84495	0.000161221	Elovl4	elongation of very long chain fatty acids (FEN1/Elo2, SUR4/Elo3, yeast)-like 4 [Source:MGI Symbol;Acc:MGI:1933331]
ENSMUSG00000061524	6.53291	0.000162458	Zic2	zinc finger protein of the cerebellum 2 [Source:MGI Symbol;Acc:MGI:106679]
ENSMUSG00000043811	5.093	0.000162986	Rtn4r	reticulon 4 receptor [Source:MGI Symbol;Acc:MGI:2136886]
ENSMUSG00000040420	6.99387	0.000163395	Cdh18	cadherin 18 [Source:MGI Symbol;Acc:MGI:1344366]
ENSMUSG00000023868	4.60824	0.000163729	Pde10a	phosphodiesterase 10A [Source:MGI Symbol;Acc:MGI:1345143]
ENSMUSG00000064329	6.79891	0.00016432	Scn1a	sodium channel, voltage-gated, type I, alpha [Source:MGI Symbol;Acc:MGI:98246]
ENSMUSG00000000632	6.83307	0.000164522	Sez6	seizure related gene 6 [Source:MGI Symbol;Acc:MGI:104745]
ENSMUSG00000086496	7.03952	0.000166255	Gm14204	predicted gene 14204 [Source:MGI Symbol;Acc:MGI:3651576]
ENSMUSG00000041708	7.67107	0.000166532	Mpped1	metallophosphoesterase domain containing 1 [Source:MGI Symbol;Acc:MGI:106316]
ENSMUSG00000027559	-3.45534	0.00016689	Car3	carbonic anhydrase 3 [Source:MGI Symbol;Acc:MGI:88270]
ENSMUSG00000026312	7.4596	0.00017064	Cdh7	cadherin 7, type 2 [Source:MGI Symbol;Acc:MGI:2442792]
ENSMUSG00000025905	7.85599	0.00017137	Oprk1	opioid receptor, kappa 1 [Source:MGI Symbol;Acc:MGI:97439]
ENSMUSG00000002341	7.0741	0.000172678	Ncan	neurocan [Source:MGI Symbol;Acc:MGI:104694]
ENSMUSG00000028116	-3.54138	0.000172934	Myoz2	myozenin 2 [Source:MGI Symbol;Acc:MGI:1913063]
ENSMUSG00000028833	3.36836	0.000173663	Ncdn	neurochondrin [Source:MGI Symbol;Acc:MGI:1347351]
ENSMUSG00000021130	3.86799	0.000174584	Galnt16	UDP-N-acetyl-alpha-D-galactosamine:polypeptide N-acetylgalactosaminyltransferase 16 [Source:MGI Symbol;Acc:MGI:1917754]
ENSMUSG00000055048	8.64778	0.000175369	Gm9962	predicted gene 9962 [Source:MGI Symbol;Acc:MGI:3642695]
ENSMUSG00000029819	4.67458	0.000177315	Npy	neuropeptide Y [Source:MGI Symbol;Acc:MGI:97374]
ENSMUSG00000032281	4.49322	0.000179662	Acsbg1	acyl-CoA synthetase bubblegum family member 1 [Source:MGI Symbol;Acc:MGI:2385656]
ENSMUSG00000027457	4.11164	0.00018173	Snph	syntaphilin [Source:MGI Symbol;Acc:MGI:2139270]
ENSMUSG00000024530	4.6158	0.000181907	Slmo1	slowmo homolog 1 (Drosophila) [Source:MGI Symbol;Acc:MGI:2442865]
ENSMUSG00000053963	4.48229	0.000182285	Stum	mechanosensory transduction mediator [Source:MGI Symbol;Acc:MGI:2138735]
ENSMUSG00000052551	7.24821	0.000183086	Adarb2	adenosine deaminase, RNA-specific, B2 [Source:MGI Symbol;Acc:MGI:2151118]
ENSMUSG00000026241	5.40907	0.000183978	Nppc	natriuretic peptide type C [Source:MGI Symbol;Acc:MGI:97369]
ENSMUSG00000043463	6.39304	0.000184109	Rab9b	RAB9B, member RAS oncogene family [Source:MGI Symbol;Acc:MGI:2442454]
ENSMUSG00000036634	3.69275	0.000185116	Mag	myelin-associated glycoprotein [Source:MGI Symbol;Acc:MGI:96912]
ENSMUSG00000053024	5.65854	0.000185959	Cntn2	contactin 2 [Source:MGI Symbol;Acc:MGI:104518]
ENSMUSG00000019803	9.21182	0.000187431	Nr2e1	nuclear receptor subfamily 2, group E, member 1 [Source:MGI Symbol;Acc:MGI:1100526]
ENSMUSG00000044647	6.57534	0.000188037	Csrnp3	cysteine-serine-rich nuclear protein 3 [Source:MGI Symbol;Acc:MGI:1925021]
ENSMUSG00000030470	-3.54641	0.000189935	Csrp3	cysteine and glycine-rich protein 3 [Source:MGI Symbol;Acc:MGI:1330824]
ENSMUSG00000030638	4.29881	0.000190785	Sh3gl3	SH3-domain GRB2-like 3 [Source:MGI Symbol;Acc:MGI:700011]
ENSMUSG00000055629	4.66344	0.000191225	B4galnt4	beta-1,4-N-acetyl-galactosaminyl transferase 4 [Source:MGI Symbol;Acc:MGI:2652891]
ENSMUSG00000054863	4.18082	0.000191721	Fam19a5	family with sequence similarity 19, member A5 [Source:MGI Symbol;Acc:MGI:2146182]
ENSMUSG00000050321	5.42763	0.000192108	Neto1	neuropilin (NRP) and tolloid (TLL)-like 1 [Source:MGI Symbol;Acc:MGI:2180216]
ENSMUSG00000005892	5.19235	0.000194712	Trh	thyrotropin releasing hormone [Source:MGI Symbol;Acc:MGI:98823]
ENSMUSG00000058975	5.3479	0.000195722	Kcnc1	potassium voltage gated channel, Shaw-related subfamily, member 1 [Source:MGI Symbol;Acc:MGI:96667]
ENSMUSG00000011751	4.68465	0.0001961	Sptbn4	spectrin beta, non-erythrocytic 4 [Source:MGI Symbol;Acc:MGI:1890574]
ENSMUSG00000028782	3.68691	0.000196805	Adgrb2	adhesion G protein-coupled receptor B2 [Source:MGI Symbol;Acc:MGI:2451244]
ENSMUSG00000048142	3.67033	0.000197857	Nat8l	N-acetyltransferase 8-like [Source:MGI Symbol;Acc:MGI:2447776]
ENSMUSG00000026825	3.3504	0.000198147	Dnm1	dynamin 1 [Source:MGI Symbol;Acc:MGI:107384]
ENSMUSG00000104494	9.07654	0.000198646	Gm37111	predicted gene, 37111 [Source:MGI Symbol;Acc:MGI:5610339]
ENSMUSG00000028298	9.17153	0.000199008	Cga	glycoprotein hormones, alpha subunit [Source:MGI Symbol;Acc:MGI:88390]
ENSMUSG00000030000	5.15939	0.000199676	Add2	adducin 2 (beta) [Source:MGI Symbol;Acc:MGI:87919]
ENSMUSG00000033419	4.94329	0.000201034	Snap91	synaptosomal-associated protein 91 [Source:MGI Symbol;Acc:MGI:109132]
ENSMUSG00000053046	4.67272	0.000201839	Brsk2	BR serine/threonine kinase 2 [Source:MGI Symbol;Acc:MGI:1923020]
ENSMUSG00000087056	6.9903	0.000202664	Gm14004	predicted gene 14004 [Source:MGI Symbol;Acc:MGI:3651365]
ENSMUSG00000038760	7.72634	0.000205878	Trhr	thyrotropin releasing hormone receptor [Source:MGI Symbol;Acc:MGI:98824]
ENSMUSG00000067578	7.14224	0.000206917	Cbln4	cerebellin 4 precursor protein [Source:MGI Symbol;Acc:MGI:2154433]
ENSMUSG00000054034	5.3748	0.000207061	Tceal5	transcription elongation factor A (SII)-like 5 [Source:MGI Symbol;Acc:MGI:3036236]
ENSMUSG00000041616	-3.70468	0.000209796	Nppa	natriuretic peptide type A [Source:MGI Symbol;Acc:MGI:97367]
ENSMUSG00000037996	5.13484	0.000210077	Slc24a2	solute carrier family 24 (sodium/potassium/calcium exchanger), member 2 [Source:MGI Symbol;Acc:MGI:1923626]
ENSMUSG00000039904	5.01282	0.000211299	Gpr37	G protein-coupled receptor 37 [Source:MGI Symbol;Acc:MGI:1313297]
ENSMUSG00000028519	5.35591	0.000212725	Dab1	disabled 1 [Source:MGI Symbol;Acc:MGI:108554]
ENSMUSG00000022311	7.70355	0.000212819	Csmd3	CUB and Sushi multiple domains 3 [Source:MGI Symbol;Acc:MGI:2386403]
ENSMUSG00000041205	5.19326	0.000214142	Map6d1	MAP6 domain containing 1 [Source:MGI Symbol;Acc:MGI:3607784]
ENSMUSG00000100891	8.67686	0.000214351	2810049E08Rik	RIKEN cDNA 2810049E08 gene [Source:MGI Symbol;Acc:MGI:1919927]
ENSMUSG00000066189	7.66882	0.000214625	Cacng3	calcium channel, voltage-dependent, gamma subunit 3 [Source:MGI Symbol;Acc:MGI:1859165]
ENSMUSG00000008489	5.25933	0.000217604	Elavl2	ELAV (embryonic lethal, abnormal vision, Drosophila)-like 2 (Hu antigen B) [Source:MGI Symbol;Acc:MGI:1100887]
ENSMUSG00000045349	3.88189	0.000219147	Sh2d5	SH2 domain containing 5 [Source:MGI Symbol;Acc:MGI:2446215]
ENSMUSG00000019146	6.77032	0.000220202	Cacng2	calcium channel, voltage-dependent, gamma subunit 2 [Source:MGI Symbol;Acc:MGI:1316660]
ENSMUSG00000068859	6.01699	0.000222271	Sp9	trans-acting transcription factor 9 [Source:MGI Symbol;Acc:MGI:3574660]
ENSMUSG00000002459	5.71529	0.000222458	Rgs20	regulator of G-protein signaling 20 [Source:MGI Symbol;Acc:MGI:1929866]
ENSMUSG00000022076	8.99808	0.000222465	Klhl1	kelch-like 1 [Source:MGI Symbol;Acc:MGI:2136335]
ENSMUSG00000087211	8.99808	0.000222465	Lhx1os	LIM homeobox 1, opposite strand [Source:MGI Symbol;Acc:MGI:1925615]
ENSMUSG00000040536	5.78591	0.000224012	Necab1	N-terminal EF-hand calcium binding protein 1 [Source:MGI Symbol;Acc:MGI:1916602]
ENSMUSG00000050505	5.12814	0.00022656	Pcdh20	protocadherin 20 [Source:MGI Symbol;Acc:MGI:2443376]
ENSMUSG00000064036	5.68378	0.000228047	Mro	maestro [Source:MGI Symbol;Acc:MGI:2152817]
ENSMUSG00000004894	4.87958	0.000228167	Hapln2	hyaluronan and proteoglycan link protein 2 [Source:MGI Symbol;Acc:MGI:2137300]
ENSMUSG00000050587	4.19878	0.000229473	Lrrc4c	leucine rich repeat containing 4C [Source:MGI Symbol;Acc:MGI:2442636]
ENSMUSG00000047085	4.30324	0.000234117	Lrrc4b	leucine rich repeat containing 4B [Source:MGI Symbol;Acc:MGI:3027390]
ENSMUSG00000004892	3.62579	0.000237338	Bcan	brevican [Source:MGI Symbol;Acc:MGI:1096385]
ENSMUSG00000035390	3.50052	0.000238956	Brsk1	BR serine/threonine kinase 1 [Source:MGI Symbol;Acc:MGI:2685946]
ENSMUSG00000062151	5.65884	0.000239628	Unc13c	unc-13 homolog C (C. elegans) [Source:MGI Symbol;Acc:MGI:2149021]
ENSMUSG00000005338	4.55941	0.000240469	Cadm3	cell adhesion molecule 3 [Source:MGI Symbol;Acc:MGI:2137858]
ENSMUSG00000015709	4.1454	0.000240873	Arnt2	aryl hydrocarbon receptor nuclear translocator 2 [Source:MGI Symbol;Acc:MGI:107188]
ENSMUSG00000044086	-4.70716	0.000241318	Lmod3	leiomodin 3 (fetal) [Source:MGI Symbol;Acc:MGI:2444169]
ENSMUSG00000038486	3.5725	0.000242165	Sv2a	synaptic vesicle glycoprotein 2 a [Source:MGI Symbol;Acc:MGI:1927139]
ENSMUSG00000039661	4.21496	0.000245224	Dusp26	dual specificity phosphatase 26 (putative) [Source:MGI Symbol;Acc:MGI:1914209]
ENSMUSG00000030270	4.78917	0.000246536	Cpne9	copine family member IX [Source:MGI Symbol;Acc:MGI:2443052]
ENSMUSG00000072966	3.6335	0.000246714	Gprasp2	G protein-coupled receptor associated sorting protein 2 [Source:MGI Symbol;Acc:MGI:2442071]
ENSMUSG00000001270	3.45998	0.000246788	Ckb	creatine kinase, brain [Source:MGI Symbol;Acc:MGI:88407]
ENSMUSG00000060187	-4.65425	0.000247099	Lrrc10	leucine rich repeat containing 10 [Source:MGI Symbol;Acc:MGI:2448063]
ENSMUSG00000030268	5.70678	0.000247617	Bcat1	branched chain aminotransferase 1, cytosolic [Source:MGI Symbol;Acc:MGI:104861]
ENSMUSG00000032564	6.95132	0.000249686	Cpne4	copine IV [Source:MGI Symbol;Acc:MGI:1921270]
ENSMUSG00000002012	3.45803	0.000250385	Pnck	pregnancy upregulated non-ubiquitously expressed CaM kinase [Source:MGI Symbol;Acc:MGI:1347357]
ENSMUSG00000046378	4.85899	0.000250842	Asphd1	aspartate beta-hydroxylase domain containing 1 [Source:MGI Symbol;Acc:MGI:2685014]
ENSMUSG00000020331	4.50918	0.000254234	Hcn2	hyperpolarization-activated, cyclic nucleotide-gated K+ 2 [Source:MGI Symbol;Acc:MGI:1298210]
ENSMUSG00000024292	5.25429	0.000254879	Cyp4f14	cytochrome P450, family 4, subfamily f, polypeptide 14 [Source:MGI Symbol;Acc:MGI:1927669]
ENSMUSG00000003411	4.33569	0.000256755	Rab3b	RAB3B, member RAS oncogene family [Source:MGI Symbol;Acc:MGI:1917158]
ENSMUSG00000098087	8.90285	0.000256993	Gm17750	predicted gene, 17750 [Source:MGI Symbol;Acc:MGI:5009828]
ENSMUSG00000055022	3.91901	0.00025736	Cntn1	contactin 1 [Source:MGI Symbol;Acc:MGI:105980]
ENSMUSG00000020396	4.76498	0.00025884	Nefh	neurofilament, heavy polypeptide [Source:MGI Symbol;Acc:MGI:97309]
ENSMUSG00000045731	5.21717	0.000259354	Pnoc	prepronociceptin [Source:MGI Symbol;Acc:MGI:105308]
ENSMUSG00000050074	5.47047	0.000259576	Spink8	serine peptidase inhibitor, Kazal type 8 [Source:MGI Symbol;Acc:MGI:1925959]
ENSMUSG00000042045	-2.99962	0.000260069	Sln	sarcolipin [Source:MGI Symbol;Acc:MGI:1913652]
ENSMUSG00000040759	4.92894	0.000261313	Cmtm5	CKLF-like MARVEL transmembrane domain containing 5 [Source:MGI Symbol;Acc:MGI:2447164]
ENSMUSG00000030235	4.64066	0.000263341	Slco1c1	solute carrier organic anion transporter family, member 1c1 [Source:MGI Symbol;Acc:MGI:1889679]
ENSMUSG00000039860	5.19472	0.000263357	Srrm3	serine/arginine repetitive matrix 3 [Source:MGI Symbol;Acc:MGI:1920309]
ENSMUSG00000035277	6.8324	0.000264552	Arx	aristaless related homeobox [Source:MGI Symbol;Acc:MGI:1097716]
ENSMUSG00000022199	3.11469	0.000266711	Slc22a17	solute carrier family 22 (organic cation transporter), member 17 [Source:MGI Symbol;Acc:MGI:1926225]
ENSMUSG00000071753	5.75214	0.000268135	C230004F18Rik	RIKEN cDNA C230004F18 gene [Source:MGI Symbol;Acc:MGI:3041217]
ENSMUSG00000096014	6.17735	0.000270318	Sox1	SRY (sex determining region Y)-box 1 [Source:MGI Symbol;Acc:MGI:98357]
ENSMUSG00000056158	6.84705	0.00027083	Car10	carbonic anhydrase 10 [Source:MGI Symbol;Acc:MGI:1919855]
ENSMUSG00000060257	7.08115	0.000270901	Scrt2	scratch family zinc finger 2 [Source:MGI Symbol;Acc:MGI:2139287]
ENSMUSG00000045967	5.99033	0.000271767	Gpr158	G protein-coupled receptor 158 [Source:MGI Symbol;Acc:MGI:2441697]
ENSMUSG00000093460	8.83998	0.000280877	Six3os1	SIX homeobox 3, opposite strand 1 [Source:MGI Symbol;Acc:MGI:1925118]
ENSMUSG00000028931	3.42021	0.000280952	Kcnab2	potassium voltage-gated channel, shaker-related subfamily, beta member 2 [Source:MGI Symbol;Acc:MGI:109239]
ENSMUSG00000044708	4.28157	0.000285202	Kcnj10	potassium inwardly-rectifying channel, subfamily J, member 10 [Source:MGI Symbol;Acc:MGI:1194504]
ENSMUSG00000066197	8.82707	0.000288299	Gpr139	G protein-coupled receptor 139 [Source:MGI Symbol;Acc:MGI:2685341]
ENSMUSG00000036790	5.84409	0.000289491	Slitrk2	SLIT and NTRK-like family, member 2 [Source:MGI Symbol;Acc:MGI:2679449]
ENSMUSG00000003974	6.35337	0.000291162	Grm3	glutamate receptor, metabotropic 3 [Source:MGI Symbol;Acc:MGI:1351340]
ENSMUSG00000037737	6.22638	0.000291267	Actrt3	actin related protein T3 [Source:MGI Symbol;Acc:MGI:1923902]
ENSMUSG00000097881	6.54111	0.000291993	Celrr	cerebellum expressed regulatory RNA [Source:MGI Symbol;Acc:MGI:2685664]
ENSMUSG00000096025	8.81404	0.000292118
ENSMUSG00000039716	5.29773	0.000297974	Dock3	dedicator of cyto-kinesis 3 [Source:MGI Symbol;Acc:MGI:2429763]
ENSMUSG00000031202	4.69408	0.000298997	Rab39b	RAB39B, member RAS oncogene family [Source:MGI Symbol;Acc:MGI:1915040]
ENSMUSG00000051146	3.52743	0.000299092	Camk2n2	calcium/calmodulin-dependent protein kinase II inhibitor 2 [Source:MGI Symbol;Acc:MGI:1920297]
ENSMUSG00000021066	3.19919	0.000302446	Atl1	atlastin GTPase 1 [Source:MGI Symbol;Acc:MGI:1921241]
ENSMUSG00000044352	4.0095	0.000302536	Sowaha	sosondowah ankyrin repeat domain family member A [Source:MGI Symbol;Acc:MGI:2687280]
ENSMUSG00000055567	4.51343	0.000304266	Unc80	unc-80, NALCN activator [Source:MGI Symbol;Acc:MGI:2652882]
ENSMUSG00000036816	8.45984	0.000306254	Atoh7	atonal bHLH transcription factor 7 [Source:MGI Symbol;Acc:MGI:1355553]
ENSMUSG00000039257	5.53969	0.000306618	Vstm2b	V-set and transmembrane domain containing 2B [Source:MGI Symbol;Acc:MGI:1914525]
ENSMUSG00000027347	3.69428	0.000306921	Rasgrp1	RAS guanyl releasing protein 1 [Source:MGI Symbol;Acc:MGI:1314635]
ENSMUSG00000026414	-3.37506	0.000307427	Tnnt2	troponin T2, cardiac [Source:MGI Symbol;Acc:MGI:104597]
ENSMUSG00000090063	6.56323	0.000307851	Dlx6os1	distal-less homeobox 6, opposite strand 1 [Source:MGI Symbol;Acc:MGI:2443217]
ENSMUSG00000044528	4.41225	0.000309798	Tram1l1	translocation associated membrane protein 1-like 1 [Source:MGI Symbol;Acc:MGI:2443503]
ENSMUSG00000026204	3.26615	0.000310717	Ptprn	protein tyrosine phosphatase, receptor type, N [Source:MGI Symbol;Acc:MGI:102765]
ENSMUSG00000040490	6.72903	0.00031121	Lrfn2	leucine rich repeat and fibronectin type III domain containing 2 [Source:MGI Symbol;Acc:MGI:1917780]
ENSMUSG00000029878	5.47748	0.000312276	Dbpht2	DNA binding protein with his-thr domain [Source:MGI Symbol;Acc:MGI:2679513]
ENSMUSG00000034818	3.95197	0.000314248	Celf5	CUGBP, Elav-like family member 5 [Source:MGI Symbol;Acc:MGI:2442333]
ENSMUSG00000056367	4.00255	0.000316125	Actr3b	ARP3 actin-related protein 3B [Source:MGI Symbol;Acc:MGI:2661120]
ENSMUSG00000064115	3.69769	0.000322271	Cadm2	cell adhesion molecule 2 [Source:MGI Symbol;Acc:MGI:2442722]
ENSMUSG00000052572	4.59927	0.000323719	Dlg2	discs, large homolog 2 (Drosophila) [Source:MGI Symbol;Acc:MGI:1344351]
ENSMUSG00000022321	5.64332	0.000324814	Cdh10	cadherin 10 [Source:MGI Symbol;Acc:MGI:107436]
ENSMUSG00000026587	4.71975	0.000327866	Astn1	astrotactin 1 [Source:MGI Symbol;Acc:MGI:1098567]
ENSMUSG00000067786	3.12736	0.000329375	Nnat	neuronatin [Source:MGI Symbol;Acc:MGI:104716]
ENSMUSG00000025855	3.09959	0.00033152	Prkar1b	protein kinase, cAMP dependent regulatory, type I beta [Source:MGI Symbol;Acc:MGI:97759]
ENSMUSG00000044951	-4.08414	0.000333368	Mylk4	myosin light chain kinase family, member 4 [Source:MGI Symbol;Acc:MGI:3643758]
ENSMUSG00000038255	7.20197	0.00033425	Neurod2	neurogenic differentiation 2 [Source:MGI Symbol;Acc:MGI:107755]
ENSMUSG00000040794	3.50103	0.000338481	C1qtnf4	C1q and tumor necrosis factor related protein 4 [Source:MGI Symbol;Acc:MGI:1914695]
ENSMUSG00000047992	6.46447	0.000338919	Fam69c	family with sequence similarity 69, member C [Source:MGI Symbol;Acc:MGI:3041188]
ENSMUSG00000000031	-3.38632	0.000339725	H19	H19, imprinted maternally expressed transcript [Source:MGI Symbol;Acc:MGI:95891]
ENSMUSG00000045083	5.70491	0.000340042	Lingo2	leucine rich repeat and Ig domain containing 2 [Source:MGI Symbol;Acc:MGI:2442298]
ENSMUSG00000061080	4.00669	0.000340707	Lsamp	limbic system-associated membrane protein [Source:MGI Symbol;Acc:MGI:1261760]
ENSMUSG00000004187	2.88152	0.00034071	Kifc2	kinesin family member C2 [Source:MGI Symbol;Acc:MGI:109187]
ENSMUSG00000028396	-4.52476	0.000340873	2310002L09Rik	RIKEN cDNA 2310002L09 gene [Source:MGI Symbol;Acc:MGI:1916780]
ENSMUSG00000040035	3.90904	0.000340999	Disp2	dispatched homolog 2 (Drosophila) [Source:MGI Symbol;Acc:MGI:2388733]
ENSMUSG00000019890	5.12193	0.00034207	Nts	neurotensin [Source:MGI Symbol;Acc:MGI:1328351]
ENSMUSG00000031772	6.58722	0.000344311	Cntnap4	contactin associated protein-like 4 [Source:MGI Symbol;Acc:MGI:2183572]
ENSMUSG00000097452	8.70536	0.000344368	Gm2824	predicted gene 2824 [Source:MGI Symbol;Acc:MGI:3780995]
ENSMUSG00000044067	5.09829	0.000344844	Gpr22	G protein-coupled receptor 22 [Source:MGI Symbol;Acc:MGI:1920260]
ENSMUSG00000025272	3.72047	0.000346601	Tro	trophinin [Source:MGI Symbol;Acc:MGI:1928994]
ENSMUSG00000046109	8.69118	0.000349328	AB041806	hypothetical protein, MNCb-2457 [Source:MGI Symbol;Acc:MGI:1931024]
ENSMUSG00000090129	8.69118	0.000349328	Olfr287	olfactory receptor 287 [Source:MGI Symbol;Acc:MGI:3030121]
ENSMUSG00000045912	4.99474	0.000351384	C2cd4c	C2 calcium-dependent domain containing 4C [Source:MGI Symbol;Acc:MGI:2685084]
ENSMUSG00000098051	6.47279	0.00035237	Gm27032	predicted gene, 27032 [Source:MGI Symbol;Acc:MGI:5504147]
ENSMUSG00000036095	4.45237	0.000353266	Dgkb	diacylglycerol kinase, beta [Source:MGI Symbol;Acc:MGI:2442474]
ENSMUSG00000028626	5.51603	0.000354586	Col9a2	collagen, type IX, alpha 2 [Source:MGI Symbol;Acc:MGI:88466]
ENSMUSG00000024256	5.93908	0.000355571	Adcyap1	adenylate cyclase activating polypeptide 1 [Source:MGI Symbol;Acc:MGI:105094]
ENSMUSG00000062661	3.2348	0.000357315	Ncs1	neuronal calcium sensor 1 [Source:MGI Symbol;Acc:MGI:109166]
ENSMUSG00000057003	-5.58203	0.0003574	Myh4	myosin, heavy polypeptide 4, skeletal muscle [Source:MGI Symbol;Acc:MGI:1339713]
ENSMUSG00000089737	8.14311	0.00035974	Gm15688	predicted gene 15688 [Source:MGI Symbol;Acc:MGI:3647549]
ENSMUSG00000045136	4.20136	0.000360733	Tubb2b	tubulin, beta 2B class IIB [Source:MGI Symbol;Acc:MGI:1920960]
ENSMUSG00000068923	3.11278	0.000361816	Syt11	synaptotagmin XI [Source:MGI Symbol;Acc:MGI:1859547]
ENSMUSG00000083679	3.27901	0.000363866	Gm12892	predicted gene 12892 [Source:MGI Symbol;Acc:MGI:3649649]
ENSMUSG00000052026	5.33082	0.000366063	Slc6a7	solute carrier family 6 (neurotransmitter transporter, L-proline), member 7 [Source:MGI Symbol;Acc:MGI:2147363]
ENSMUSG00000029245	5.34404	0.000367455	Epha5	Eph receptor A5 [Source:MGI Symbol;Acc:MGI:99654]
ENSMUSG00000009394	3.11601	0.000367719	Syn2	synapsin II [Source:MGI Symbol;Acc:MGI:103020]
ENSMUSG00000041380	3.68105	0.000368109	Htr2c	5-hydroxytryptamine (serotonin) receptor 2C [Source:MGI Symbol;Acc:MGI:96281]
ENSMUSG00000034783	-5.39579	0.00037156	Cd207	CD207 antigen [Source:MGI Symbol;Acc:MGI:2180021]
ENSMUSG00000017412	3.77598	0.000374222	Cacnb4	calcium channel, voltage-dependent, beta 4 subunit [Source:MGI Symbol;Acc:MGI:103301]
ENSMUSG00000060371	6.06521	0.000375582	Caln1	calneuron 1 [Source:MGI Symbol;Acc:MGI:2155987]
ENSMUSG00000023192	7.24121	0.000375602	Grm2	glutamate receptor, metabotropic 2 [Source:MGI Symbol;Acc:MGI:1351339]
ENSMUSG00000024798	6.09194	0.000376721	Htr7	5-hydroxytryptamine (serotonin) receptor 7 [Source:MGI Symbol;Acc:MGI:99841]
ENSMUSG00000038026	6.35331	0.000377573	Kcnj9	potassium inwardly-rectifying channel, subfamily J, member 9 [Source:MGI Symbol;Acc:MGI:108007]
ENSMUSG00000021541	7.2002	0.000378731	Trpc7	transient receptor potential cation channel, subfamily C, member 7 [Source:MGI Symbol;Acc:MGI:1349470]
ENSMUSG00000035458	-3.263	0.000380238	Tnni3	troponin I, cardiac 3 [Source:MGI Symbol;Acc:MGI:98783]
ENSMUSG00000089957	8.63302	0.000381406	A830011K09Rik	RIKEN cDNA A830011K09 gene [Source:MGI Symbol;Acc:MGI:2442570]
ENSMUSG00000100417	8.63302	0.000381406	Gm28578	predicted gene 28578 [Source:MGI Symbol;Acc:MGI:5579284]
ENSMUSG00000051243	4.4039	0.000386211	Islr2	immunoglobulin superfamily containing leucine-rich repeat 2 [Source:MGI Symbol;Acc:MGI:2444277]
ENSMUSG00000081225	8.61811	0.000393062	Cyp2j12	cytochrome P450, family 2, subfamily j, polypeptide 12 [Source:MGI Symbol;Acc:MGI:3717097]
ENSMUSG00000036915	6.37384	0.00039393	Kirrel2	kin of IRRE like 2 (Drosophila) [Source:MGI Symbol;Acc:MGI:2442334]
ENSMUSG00000031610	4.03053	0.000396631	Scrg1	scrapie responsive gene 1 [Source:MGI Symbol;Acc:MGI:1328308]
ENSMUSG00000025370	6.32651	0.000396912	Cdh9	cadherin 9 [Source:MGI Symbol;Acc:MGI:107433]
ENSMUSG00000006522	3.90043	0.000397292	Itih3	inter-alpha trypsin inhibitor, heavy chain 3 [Source:MGI Symbol;Acc:MGI:96620]
ENSMUSG00000034098	6.34258	0.000398146	Fstl5	follistatin-like 5 [Source:MGI Symbol;Acc:MGI:2442179]
ENSMUSG00000055775	-5.09032	0.000399899	Myh8	myosin, heavy polypeptide 8, skeletal muscle, perinatal [Source:MGI Symbol;Acc:MGI:1339712]
ENSMUSG00000031376	4.72881	0.0004005	Atp2b3	ATPase, Ca++ transporting, plasma membrane 3 [Source:MGI Symbol;Acc:MGI:1347353]
ENSMUSG00000042540	8.2043	0.000405946	Acot5	acyl-CoA thioesterase 5 [Source:MGI Symbol;Acc:MGI:2384969]
ENSMUSG00000019772	4.64845	0.000406606	Vip	vasoactive intestinal polypeptide [Source:MGI Symbol;Acc:MGI:98933]
ENSMUSG00000044288	3.81648	0.000409312	Cnr1	cannabinoid receptor 1 (brain) [Source:MGI Symbol;Acc:MGI:104615]
ENSMUSG00000034402	7.14207	0.000411045	Kcnh5	potassium voltage-gated channel, subfamily H (eag-related), member 5 [Source:MGI Symbol;Acc:MGI:3584508]
ENSMUSG00000032549	2.98172	0.000413405	Rab6b	RAB6B, member RAS oncogene family [Source:MGI Symbol;Acc:MGI:107283]
ENSMUSG00000033597	3.6235	0.000415225	Caskin1	CASK interacting protein 1 [Source:MGI Symbol;Acc:MGI:2442952]
ENSMUSG00000054976	6.31341	0.000415688	Nyap2	neuronal tyrosine-phophorylated phosphoinositide 3-kinase adaptor 2 [Source:MGI Symbol;Acc:MGI:2443135]
ENSMUSG00000091898	-3.42836	0.000417398	Tnnc1	troponin C, cardiac/slow skeletal [Source:MGI Symbol;Acc:MGI:98779]
ENSMUSG00000105218	8.05727	0.000417919	Gm43248	predicted gene 43248 [Source:MGI Symbol;Acc:MGI:5663385]
ENSMUSG00000094500	6.59424	0.000418886	Smim18	small integral membrane protein 18 [Source:MGI Symbol;Acc:MGI:1919882]
ENSMUSG00000021852	5.6579	0.000419605	Slc35f4	solute carrier family 35, member F4 [Source:MGI Symbol;Acc:MGI:1922538]
ENSMUSG00000044816	6.33016	0.000420209	D630023F18Rik	RIKEN cDNA D630023F18 gene [Source:MGI Symbol;Acc:MGI:2138198]
ENSMUSG00000038390	3.13806	0.000423045	Gpr162	G protein-coupled receptor 162 [Source:MGI Symbol;Acc:MGI:1315214]
ENSMUSG00000075478	6.1734	0.000424846	Slitrk1	SLIT and NTRK-like family, member 1 [Source:MGI Symbol;Acc:MGI:2679446]
ENSMUSG00000038665	4.99746	0.000427994	Dgki	diacylglycerol kinase, iota [Source:MGI Symbol;Acc:MGI:2443430]
ENSMUSG00000044550	3.70036	0.00042832	Tceal3	transcription elongation factor A (SII)-like 3 [Source:MGI Symbol;Acc:MGI:1913354]
ENSMUSG00000007653	6.26362	0.000429103	Gabrb2	gamma-aminobutyric acid (GABA) A receptor, subunit beta 2 [Source:MGI Symbol;Acc:MGI:95620]
ENSMUSG00000031461	-3.40506	0.000432094	Myom2	myomesin 2 [Source:MGI Symbol;Acc:MGI:1328358]
ENSMUSG00000033061	4.10689	0.000435987	Resp18	regulated endocrine-specific protein 18 [Source:MGI Symbol;Acc:MGI:1098222]
ENSMUSG00000072769	3.87224	0.000437537	Gm10419	predicted gene 10419 [Source:MGI Symbol;Acc:MGI:3642823]
ENSMUSG00000026833	3.00501	0.000437682	Olfm1	olfactomedin 1 [Source:MGI Symbol;Acc:MGI:1860437]
ENSMUSG00000028004	4.99547	0.000439347	Npy2r	neuropeptide Y receptor Y2 [Source:MGI Symbol;Acc:MGI:108418]
ENSMUSG00000026163	4.18008	0.000439549	Sphkap	SPHK1 interactor, AKAP domain containing [Source:MGI Symbol;Acc:MGI:1924879]
ENSMUSG00000086171	6.75569	0.000440824	Pcsk2os1	proprotein convertase subtilisin/kexin type 2, opposite strand 1 [Source:MGI Symbol;Acc:MGI:3605632]
ENSMUSG00000061816	-4.27608	0.000443783	Myl1	myosin, light polypeptide 1 [Source:MGI Symbol;Acc:MGI:97269]
ENSMUSG00000047842	3.41439	0.000444985	Diras2	DIRAS family, GTP-binding RAS-like 2 [Source:MGI Symbol;Acc:MGI:1915453]
ENSMUSG00000022269	6.74457	0.000446105	2017-03-11	membrane-associated ring finger (C3HC4) 11 [Source:MGI Symbol;Acc:MGI:3608327]
ENSMUSG00000031312	-3.68758	0.000448256	Itgb1bp2	integrin beta 1 binding protein 2 [Source:MGI Symbol;Acc:MGI:1353420]
ENSMUSG00000005360	2.96022	0.000450295	Slc1a3	solute carrier family 1 (glial high affinity glutamate transporter), member 3 [Source:MGI Symbol;Acc:MGI:99917]
ENSMUSG00000046793	5.51785	0.000451474	Gpr61	G protein-coupled receptor 61 [Source:MGI Symbol;Acc:MGI:2441719]
ENSMUSG00000021719	3.59305	0.000454668	Rgs7bp	regulator of G-protein signalling 7 binding protein [Source:MGI Symbol;Acc:MGI:106334]
ENSMUSG00000045515	4.53198	0.00045811	Pou3f3	POU domain, class 3, transcription factor 3 [Source:MGI Symbol;Acc:MGI:102564]
ENSMUSG00000063646	4.29738	0.000458253	Jakmip1	janus kinase and microtubule interacting protein 1 [Source:MGI Symbol;Acc:MGI:1923321]
ENSMUSG00000041658	3.35717	0.000458254	Rragb	Ras-related GTP binding B [Source:MGI Symbol;Acc:MGI:3038613]
ENSMUSG00000000197	3.84207	0.000459277	Nalcn	sodium leak channel, non-selective [Source:MGI Symbol;Acc:MGI:2444306]
ENSMUSG00000103477	8.50917	0.000459963	5930409G06Rik	RIKEN cDNA 5930409G06 gene [Source:MGI Symbol;Acc:MGI:1924316]
ENSMUSG00000018634	6.54067	0.000461825	Crhr1	corticotropin releasing hormone receptor 1 [Source:MGI Symbol;Acc:MGI:88498]
ENSMUSG00000093436	6.19121	0.000463224	Gm20646	predicted gene 20646 [Source:MGI Symbol;Acc:MGI:5313093]
ENSMUSG00000063887	4.93474	0.000465286	Nlgn1	neuroligin 1 [Source:MGI Symbol;Acc:MGI:2179435]
ENSMUSG00000033740	4.78288	0.000465375	St18	suppression of tumorigenicity 18 [Source:MGI Symbol;Acc:MGI:2446700]
ENSMUSG00000007207	2.85509	0.000465805	Stx1a	syntaxin 1A (brain) [Source:MGI Symbol;Acc:MGI:109355]
ENSMUSG00000049939	4.05626	0.000466787	Lrrc4	leucine rich repeat containing 4 [Source:MGI Symbol;Acc:MGI:2182081]
ENSMUSG00000029019	-3.84839	0.000469427	Nppb	natriuretic peptide type B [Source:MGI Symbol;Acc:MGI:97368]
ENSMUSG00000039154	3.9355	0.000470398	Shd	src homology 2 domain-containing transforming protein D [Source:MGI Symbol;Acc:MGI:1099461]
ENSMUSG00000043857	5.41821	0.000471961	Mgat5b	mannoside acetylglucosaminyltransferase 5, isoenzyme B [Source:MGI Symbol;Acc:MGI:3606200]
ENSMUSG00000032807	4.59988	0.000475313	Alox12b	arachidonate 12-lipoxygenase, 12R type [Source:MGI Symbol;Acc:MGI:1274782]
ENSMUSG00000087674	5.94313	0.000479225	4930447M23Rik	RIKEN cDNA 4930447M23 gene [Source:MGI Symbol;Acc:MGI:1918902]
ENSMUSG00000041986	3.01579	0.000484205	Elmod1	ELMO/CED-12 domain containing 1 [Source:MGI Symbol;Acc:MGI:3583900]
ENSMUSG00000024650	6.68765	0.000485754	Slc22a6	solute carrier family 22 (organic anion transporter), member 6 [Source:MGI Symbol;Acc:MGI:892001]
ENSMUSG00000019787	-3.86087	0.000487718	Trdn	triadin [Source:MGI Symbol;Acc:MGI:1924007]
ENSMUSG00000059974	3.97634	0.000488714	Ntm	neurotrimin [Source:MGI Symbol;Acc:MGI:2446259]
ENSMUSG00000046613	4.12308	0.000489193	Vwa5b2	von Willebrand factor A domain containing 5B2 [Source:MGI Symbol;Acc:MGI:2681859]
ENSMUSG00000074872	4.0348	0.000490702	Ctxn2	cortexin 2 [Source:MGI Symbol;Acc:MGI:2139444]
ENSMUSG00000025876	4.0905	0.000491065	Unc5a	unc-5 netrin receptor A [Source:MGI Symbol;Acc:MGI:894682]
ENSMUSG00000025658	3.49988	0.00049182	Cnksr2	connector enhancer of kinase suppressor of Ras 2 [Source:MGI Symbol;Acc:MGI:2661175]
ENSMUSG00000054409	4.5235	0.000500907	Tmem74	transmembrane protein 74 [Source:MGI Symbol;Acc:MGI:2443417]
ENSMUSG00000052301	4.66823	0.000505282	Doc2a	double C2, alpha [Source:MGI Symbol;Acc:MGI:109446]
ENSMUSG00000069072	4.53619	0.000505467	Slc7a14	solute carrier family 7 (cationic amino acid transporter, y+ system), member 14 [Source:MGI Symbol;Acc:MGI:3040688]
ENSMUSG00000050063	8.44301	0.000508411	Klk6	kallikrein related-peptidase 6 [Source:MGI Symbol;Acc:MGI:1343166]
ENSMUSG00000045589	4.98857	0.000508852	Frrs1l	ferric-chelate reductase 1 like [Source:MGI Symbol;Acc:MGI:2442704]
ENSMUSG00000022489	2.97677	0.000510008	Pde1b	phosphodiesterase 1B, Ca2+-calmodulin dependent [Source:MGI Symbol;Acc:MGI:97523]
ENSMUSG00000021798	-3.17181	0.000511862	Ldb3	LIM domain binding 3 [Source:MGI Symbol;Acc:MGI:1344412]
ENSMUSG00000041476	-3.66733	0.0005126	Smpx	small muscle protein, X-linked [Source:MGI Symbol;Acc:MGI:1913356]
ENSMUSG00000040037	3.82722	0.000512729	Negr1	neuronal growth regulator 1 [Source:MGI Symbol;Acc:MGI:2444846]
ENSMUSG00000069132	6.37098	0.000514786	Nxph2	neurexophilin 2 [Source:MGI Symbol;Acc:MGI:107491]
ENSMUSG00000031028	3.99657	0.000515554	Tub	tubby candidate gene [Source:MGI Symbol;Acc:MGI:2651573]
ENSMUSG00000059003	4.50805	0.000517278	Grin2a	glutamate receptor, ionotropic, NMDA2A (epsilon 1) [Source:MGI Symbol;Acc:MGI:95820]
ENSMUSG00000096914	5.83488	0.000520925	Galntl6	UDP-N-acetyl-alpha-D-galactosamine:polypeptide N-acetylgalactosaminyltransferase-like 6 [Source:MGI Symbol;Acc:MGI:1913581]
ENSMUSG00000001103	6.44166	0.000527938	Sebox	SEBOX homeobox [Source:MGI Symbol;Acc:MGI:108012]
ENSMUSG00000022602	3.6167	0.000530717	Arc	activity regulated cytoskeletal-associated protein [Source:MGI Symbol;Acc:MGI:88067]
ENSMUSG00000045763	3.20545	0.000536172	Basp1	brain abundant, membrane attached signal protein 1 [Source:MGI Symbol;Acc:MGI:1917600]
ENSMUSG00000108776	8.03498	0.000538658	Gm45169	predicted gene 45169 [Source:MGI Symbol;Acc:MGI:5753745]
ENSMUSG00000020950	5.54799	0.000539261	Foxg1	forkhead box G1 [Source:MGI Symbol;Acc:MGI:1347464]
ENSMUSG00000026188	4.70926	0.000540255	Tmem169	transmembrane protein 169 [Source:MGI Symbol;Acc:MGI:2442781]
ENSMUSG00000068615	5.34017	0.000543485	Gjd2	gap junction protein, delta 2 [Source:MGI Symbol;Acc:MGI:1334209]
ENSMUSG00000105230	5.76714	0.000544006	Gm42433	predicted gene 42433 [Source:MGI Symbol;Acc:MGI:5662570]
ENSMUSG00000030518	4.10489	0.000545209	Fam189a1	family with sequence similarity 189, member A1 [Source:MGI Symbol;Acc:MGI:1917888]
ENSMUSG00000020591	5.2474	0.000546446	Ntsr2	neurotensin receptor 2 [Source:MGI Symbol;Acc:MGI:108018]
ENSMUSG00000046321	6.16945	0.000547731	Hs3st2	heparan sulfate (glucosamine) 3-O-sulfotransferase 2 [Source:MGI Symbol;Acc:MGI:1333802]
ENSMUSG00000007877	-2.83559	0.000549195	Tcap	titin-cap [Source:MGI Symbol;Acc:MGI:1330233]
ENSMUSG00000048540	8.30084	0.000550991	Nhlh2	nescient helix loop helix 2 [Source:MGI Symbol;Acc:MGI:97324]
ENSMUSG00000104033	8.30084	0.000550991	Gm37773	predicted gene, 37773 [Source:MGI Symbol;Acc:MGI:5611001]
ENSMUSG00000046287	6.29277	0.000557709	Pnma3	paraneoplastic antigen MA3 [Source:MGI Symbol;Acc:MGI:2180565]
ENSMUSG00000033063	6.92284	0.000568514	Cntnap3	contactin associated protein-like 3 [Source:MGI Symbol;Acc:MGI:3588199]
ENSMUSG00000039809	5.87046	0.000569395	Gabbr2	gamma-aminobutyric acid (GABA) B receptor, 2 [Source:MGI Symbol;Acc:MGI:2386030]
ENSMUSG00000109006	5.32461	0.000570369	B230209E15Rik	RIKEN cDNA B230209E15 gene [Source:MGI Symbol;Acc:MGI:2442668]
ENSMUSG00000046182	4.22776	0.000572504	Gsg1l	GSG1-like [Source:MGI Symbol;Acc:MGI:2685483]
ENSMUSG00000063661	8.35581	0.000574988	Krt73	keratin 73 [Source:MGI Symbol;Acc:MGI:3607712]
ENSMUSG00000095139	4.97101	0.000576213	Pou3f2	POU domain, class 3, transcription factor 2 [Source:MGI Symbol;Acc:MGI:101895]
ENSMUSG00000031074	8.26299	0.000583934	Fgf3	fibroblast growth factor 3 [Source:MGI Symbol;Acc:MGI:95517]
ENSMUSG00000056316	8.33772	0.000585531	Gm9996	predicted gene 9996 [Source:MGI Symbol;Acc:MGI:3642549]
ENSMUSG00000075318	3.67184	0.000587888	Scn2a	sodium channel, voltage-gated, type II, alpha [Source:MGI Symbol;Acc:MGI:98248]
ENSMUSG00000017400	3.79545	0.000588144	Stac2	SH3 and cysteine rich domain 2 [Source:MGI Symbol;Acc:MGI:2144518]
ENSMUSG00000021647	4.77053	0.000592005	Cartpt	CART prepropeptide [Source:MGI Symbol;Acc:MGI:1351330]
ENSMUSG00000062044	4.47641	0.000598875	Lmtk3	lemur tyrosine kinase 3 [Source:MGI Symbol;Acc:MGI:3039582]
ENSMUSG00000070802	3.0134	0.000602779	Pnmal2	PNMA-like 2 [Source:MGI Symbol;Acc:MGI:3645856]
ENSMUSG00000045009	3.86914	0.000603743	Prrt3	proline-rich transmembrane protein 3 [Source:MGI Symbol;Acc:MGI:2444810]
ENSMUSG00000031932	3.88696	0.00060562	Gpr83	G protein-coupled receptor 83 [Source:MGI Symbol;Acc:MGI:95712]
ENSMUSG00000071424	6.01003	0.000606868	Grid2	glutamate receptor, ionotropic, delta 2 [Source:MGI Symbol;Acc:MGI:95813]
ENSMUSG00000034755	4.40837	0.000613381	Pcdh11x	protocadherin 11 X-linked [Source:MGI Symbol;Acc:MGI:2442849]
ENSMUSG00000029158	-4.57322	0.000616935	Yipf7	Yip1 domain family, member 7 [Source:MGI Symbol;Acc:MGI:1922831]
ENSMUSG00000031284	3.72069	0.000618631	Pak3	p21 protein (Cdc42/Rac)-activated kinase 3 [Source:MGI Symbol;Acc:MGI:1339656]
ENSMUSG00000048562	8.22413	0.000619825	Sp8	trans-acting transcription factor 8 [Source:MGI Symbol;Acc:MGI:2443471]
ENSMUSG00000068614	-3.10152	0.000622764	Actc1	actin, alpha, cardiac muscle 1 [Source:MGI Symbol;Acc:MGI:87905]
ENSMUSG00000050824	5.17125	0.000623414	Sstr5	somatostatin receptor 5 [Source:MGI Symbol;Acc:MGI:894282]
ENSMUSG00000044164	5.44374	0.00062408	Rnf182	ring finger protein 182 [Source:MGI Symbol;Acc:MGI:3045355]
ENSMUSG00000044938	-3.96003	0.000631309	Klhl31	kelch-like 31 [Source:MGI Symbol;Acc:MGI:3045305]
ENSMUSG00000054679	4.7085	0.000636007	Srsf12	serine/arginine-rich splicing factor 12 [Source:MGI Symbol;Acc:MGI:2661424]
ENSMUSG00000002500	-4.01653	0.000639655	Rpl3l	ribosomal protein L3-like [Source:MGI Symbol;Acc:MGI:1913461]
ENSMUSG00000097063	7.91809	0.00064618	Pantr2	POU domain, class 3, transcription factor 3 adjacent noncoding transcript 2 [Source:MGI Symbol;Acc:MGI:1913870]
ENSMUSG00000106651	7.62178	0.000647361	Gm42608	predicted gene 42608 [Source:MGI Symbol;Acc:MGI:5662745]
ENSMUSG00000025867	2.82183	0.000650056	Cplx2	complexin 2 [Source:MGI Symbol;Acc:MGI:104726]
ENSMUSG00000029602	4.6666	0.000654318	Rasal1	RAS protein activator like 1 (GAP1 like) [Source:MGI Symbol;Acc:MGI:1330842]
ENSMUSG00000048388	3.31631	0.000654763	Fam171b	family with sequence similarity 171, member B [Source:MGI Symbol;Acc:MGI:2444579]
ENSMUSG00000032297	4.84026	0.00065723	Celf6	CUGBP, Elav-like family member 6 [Source:MGI Symbol;Acc:MGI:1923433]
ENSMUSG00000016150	5.27283	0.000659673	Tenm1	teneurin transmembrane protein 1 [Source:MGI Symbol;Acc:MGI:1345185]
ENSMUSG00000002006	3.13254	0.000661199	Pdzd4	PDZ domain containing 4 [Source:MGI Symbol;Acc:MGI:2443483]
ENSMUSG00000109404	6.72207	0.000666026	Gm19963	predicted gene, 19963 [Source:MGI Symbol;Acc:MGI:5012148]
ENSMUSG00000048814	4.44102	0.000666281	Lonrf2	LON peptidase N-terminal domain and ring finger 2 [Source:MGI Symbol;Acc:MGI:1920209]
ENSMUSG00000015829	4.4828	0.000667998	Tnr	tenascin R [Source:MGI Symbol;Acc:MGI:99516]
ENSMUSG00000079157	6.07544	0.000672625	Fam155a	family with sequence similarity 155, member A [Source:MGI Symbol;Acc:MGI:2142765]
ENSMUSG00000049556	3.47481	0.00067715	Lingo1	leucine rich repeat and Ig domain containing 1 [Source:MGI Symbol;Acc:MGI:1915522]
ENSMUSG00000047261	3.01029	0.0006783	Gap43	growth associated protein 43 [Source:MGI Symbol;Acc:MGI:95639]
ENSMUSG00000056413	2.94608	0.000679861	Adap1	ArfGAP with dual PH domains 1 [Source:MGI Symbol;Acc:MGI:2442201]
ENSMUSG00000084890	4.41595	0.000683079	A830036E02Rik	RIKEN cDNA A830036E02 gene [Source:MGI Symbol;Acc:MGI:3686876]
ENSMUSG00000020684	2.87419	0.00068415	Rasl10b	RAS-like, family 10, member B [Source:MGI Symbol;Acc:MGI:2685575]
ENSMUSG00000099964	8.16379	0.000687188	Gm29514	predicted gene 29514 [Source:MGI Symbol;Acc:MGI:5580220]
ENSMUSG00000030774	2.85182	0.000694336	Pak1	p21 protein (Cdc42/Rac)-activated kinase 1 [Source:MGI Symbol;Acc:MGI:1339975]
ENSMUSG00000044576	4.70629	0.000694512	Garem2	GRB2 associated regulator of MAPK1 subtype 2 [Source:MGI Symbol;Acc:MGI:2685290]
ENSMUSG00000040972	4.70871	0.000695783	Igsf21	immunoglobulin superfamily, member 21 [Source:MGI Symbol;Acc:MGI:2681842]
ENSMUSG00000037509	3.05383	0.000695812	Arhgef4	Rho guanine nucleotide exchange factor (GEF) 4 [Source:MGI Symbol;Acc:MGI:2442507]
ENSMUSG00000015599	4.46391	0.000696405	Ttbk1	tau tubulin kinase 1 [Source:MGI Symbol;Acc:MGI:2147036]
ENSMUSG00000024957	4.47277	0.000701617	Kcnk4	potassium channel, subfamily K, member 4 [Source:MGI Symbol;Acc:MGI:1298234]
ENSMUSG00000040380	4.48314	0.000701635	Cbln3	cerebellin 3 precursor protein [Source:MGI Symbol;Acc:MGI:1889286]
ENSMUSG00000032985	7.86855	0.000701732	5730522E02Rik	RIKEN cDNA 5730522E02 gene [Source:MGI Symbol;Acc:MGI:1917876]
ENSMUSG00000020701	5.87116	0.000703572	Tmem132e	transmembrane protein 132E [Source:MGI Symbol;Acc:MGI:2685490]
ENSMUSG00000050875	3.64098	0.000706141	A730017C20Rik	RIKEN cDNA A730017C20 gene [Source:MGI Symbol;Acc:MGI:2442934]
ENSMUSG00000046709	3.80412	0.000708251	Mapk10	mitogen-activated protein kinase 10 [Source:MGI Symbol;Acc:MGI:1346863]
ENSMUSG00000052949	3.23739	0.000709285	Rnf157	ring finger protein 157 [Source:MGI Symbol;Acc:MGI:2442484]
ENSMUSG00000087022	4.39308	0.000712446	9130024F11Rik	RIKEN cDNA 9130024F11 gene [Source:MGI Symbol;Acc:MGI:1926150]
ENSMUSG00000021991	4.2076	0.000712872	Cacna2d3	calcium channel, voltage-dependent, alpha2/delta subunit 3 [Source:MGI Symbol;Acc:MGI:1338890]
ENSMUSG00000068697	-4.59449	0.00071702	Myoz1	myozenin 1 [Source:MGI Symbol;Acc:MGI:1929471]
ENSMUSG00000050821	2.80544	0.000720129	Fam131a	family with sequence similarity 131, member A [Source:MGI Symbol;Acc:MGI:1925658]
ENSMUSG00000020723	5.02152	0.00072195	Cacng4	calcium channel, voltage-dependent, gamma subunit 4 [Source:MGI Symbol;Acc:MGI:1859167]
ENSMUSG00000023328	3.49036	0.000738957	Ache	acetylcholinesterase [Source:MGI Symbol;Acc:MGI:87876]
ENSMUSG00000058153	4.70092	0.000746001	Sez6l	seizure related 6 homolog like [Source:MGI Symbol;Acc:MGI:1935121]
ENSMUSG00000041817	3.4649	0.000747787	Fam169a	family with sequence similarity 169, member A [Source:MGI Symbol;Acc:MGI:2444268]
ENSMUSG00000035226	4.15181	0.000748889	Rims4	regulating synaptic membrane exocytosis 4 [Source:MGI Symbol;Acc:MGI:2674366]
ENSMUSG00000031491	8.10083	0.000749037	Chrna6	cholinergic receptor, nicotinic, alpha polypeptide 6 [Source:MGI Symbol;Acc:MGI:106213]
ENSMUSG00000039358	7.76404	0.000752084	Drd5	dopamine receptor D5 [Source:MGI Symbol;Acc:MGI:94927]
ENSMUSG00000043301	5.72413	0.000756478	Kcnj6	potassium inwardly-rectifying channel, subfamily J, member 6 [Source:MGI Symbol;Acc:MGI:104781]
ENSMUSG00000019828	5.83319	0.00075806	Grm1	glutamate receptor, metabotropic 1 [Source:MGI Symbol;Acc:MGI:1351338]
ENSMUSG00000030092	6.21634	0.000768707	Cntn6	contactin 6 [Source:MGI Symbol;Acc:MGI:1858223]
ENSMUSG00000039891	-3.5671	0.000769788	Txlnb	taxilin beta [Source:MGI Symbol;Acc:MGI:2671945]
ENSMUSG00000027805	2.84639	0.000772296	Pfn2	profilin 2 [Source:MGI Symbol;Acc:MGI:97550]
ENSMUSG00000037855	2.77923	0.000776066	Zfp365	zinc finger protein 365 [Source:MGI Symbol;Acc:MGI:2143676]
ENSMUSG00000055214	5.21343	0.000779782	Pld5	phospholipase D family, member 5 [Source:MGI Symbol;Acc:MGI:2442056]
ENSMUSG00000055421	4.22782	0.000781237	Pcdh9	protocadherin 9 [Source:MGI Symbol;Acc:MGI:1306801]
ENSMUSG00000025739	8.07921	0.000783039	Gng13	guanine nucleotide binding protein (G protein), gamma 13 [Source:MGI Symbol;Acc:MGI:1925616]
ENSMUSG00000071265	5.13158	0.000785982	1700086L19Rik	RIKEN cDNA 1700086L19 gene [Source:MGI Symbol;Acc:MGI:1921534]
ENSMUSG00000055026	6.17102	0.000789761	Gabrg3	gamma-aminobutyric acid (GABA) A receptor, subunit gamma 3 [Source:MGI Symbol;Acc:MGI:95624]
ENSMUSG00000090125	4.25589	0.000790375	Pou3f1	POU domain, class 3, transcription factor 1 [Source:MGI Symbol;Acc:MGI:101896]
ENSMUSG00000070498	4.47147	0.000802127	Tmem132b	transmembrane protein 132B [Source:MGI Symbol;Acc:MGI:3609245]
ENSMUSG00000038128	3.45309	0.000807934	Camk4	calcium/calmodulin-dependent protein kinase IV [Source:MGI Symbol;Acc:MGI:88258]
ENSMUSG00000019888	6.53235	0.000812287	Mgat4c	MGAT4 family, member C [Source:MGI Symbol;Acc:MGI:1914819]
ENSMUSG00000073680	3.74	0.000825545	Tmem88b	transmembrane protein 88B [Source:MGI Symbol;Acc:MGI:2444329]
ENSMUSG00000031212	7.70881	0.00082608	Pgr15l	G protein-coupled receptor 15-like [Source:MGI Symbol;Acc:MGI:2676330]
ENSMUSG00000022054	5.62878	0.000830027	Nefm	neurofilament, medium polypeptide [Source:MGI Symbol;Acc:MGI:97314]
ENSMUSG00000032259	4.29778	0.000838742	Drd2	dopamine receptor D2 [Source:MGI Symbol;Acc:MGI:94924]
ENSMUSG00000046844	4.20328	0.000846072	Vat1l	vesicle amine transport protein 1 like [Source:MGI Symbol;Acc:MGI:2142534]
ENSMUSG00000040797	5.05094	0.000847783	Iqsec3	IQ motif and Sec7 domain 3 [Source:MGI Symbol;Acc:MGI:2677208]
ENSMUSG00000104362	5.82325	0.000850642	Gm37928	predicted gene, 37928 [Source:MGI Symbol;Acc:MGI:5611156]
ENSMUSG00000025478	4.64742	0.000854421	Dpysl4	dihydropyrimidinase-like 4 [Source:MGI Symbol;Acc:MGI:1349764]
ENSMUSG00000097535	8.01235	0.000858136	Gm26592	predicted gene, 26592 [Source:MGI Symbol;Acc:MGI:5477086]
ENSMUSG00000044071	4.87501	0.000858769	Fam19a2	family with sequence similarity 19, member A2 [Source:MGI Symbol;Acc:MGI:2143691]
ENSMUSG00000060530	4.53248	0.00086215	A930017M01Rik	RIKEN cDNA A930017M01 gene [Source:MGI Symbol;Acc:MGI:2685151]
ENSMUSG00000097182	4.97066	0.000863524	A830009L08Rik	RIKEN cDNA A830009L08 gene [Source:MGI Symbol;Acc:MGI:2443762]
ENSMUSG00000021278	4.53997	0.000866572	Amn	amnionless [Source:MGI Symbol;Acc:MGI:1934943]
ENSMUSG00000097165	4.16432	0.000867983	2210008F06Rik	RIKEN cDNA 2210008F06 gene [Source:MGI Symbol;Acc:MGI:1917307]
ENSMUSG00000097929	6.47397	0.00087644	Tunar	Tcl1 upstream neural differentiation associated RNA [Source:MGI Symbol;Acc:MGI:1917202]
ENSMUSG00000030433	-3.89209	0.000879252	Sbk2	SH3-binding domain kinase family, member 2 [Source:MGI Symbol;Acc:MGI:2685925]
ENSMUSG00000060284	7.5607	0.000887086	Sp7	Sp7 transcription factor 7 [Source:MGI Symbol;Acc:MGI:2153568]
ENSMUSG00000004654	7.12729	0.000890856	Ghrhr	growth hormone releasing hormone receptor [Source:MGI Symbol;Acc:MGI:95710]
ENSMUSG00000009894	2.69172	0.000898094	Snap47	synaptosomal-associated protein, 47 [Source:MGI Symbol;Acc:MGI:1915076]
ENSMUSG00000038552	2.92428	0.000900172	Fndc4	fibronectin type III domain containing 4 [Source:MGI Symbol;Acc:MGI:1917195]
ENSMUSG00000030730	-3.87677	0.000905389	Atp2a1	ATPase, Ca++ transporting, cardiac muscle, fast twitch 1 [Source:MGI Symbol;Acc:MGI:105058]
ENSMUSG00000005716	5.67086	0.000905921	Pvalb	parvalbumin [Source:MGI Symbol;Acc:MGI:97821]
ENSMUSG00000030302	2.77326	0.000915713	Atp2b2	ATPase, Ca++ transporting, plasma membrane 2 [Source:MGI Symbol;Acc:MGI:105368]
ENSMUSG00000086555	4.47451	0.000920734	Gm13446	predicted gene 13446 [Source:MGI Symbol;Acc:MGI:3649869]
ENSMUSG00000048483	4.30307	0.000926859	Zdhhc22	zinc finger, DHHC-type containing 22 [Source:MGI Symbol;Acc:MGI:2685108]
ENSMUSG00000045648	6.32862	0.000928747	Vwc2l	von Willebrand factor C domain-containing protein 2-like [Source:MGI Symbol;Acc:MGI:2444069]
ENSMUSG00000032845	-4.26116	0.000934651	Alpk2	alpha-kinase 2 [Source:MGI Symbol;Acc:MGI:2449492]
ENSMUSG00000040570	3.53098	0.000936627	Rundc3b	RUN domain containing 3B [Source:MGI Symbol;Acc:MGI:2685286]
ENSMUSG00000105867	3.85409	0.00093883	Gm42517	predicted gene 42517 [Source:MGI Symbol;Acc:MGI:5662654]
ENSMUSG00000056755	5.98573	0.000939686	Grm7	glutamate receptor, metabotropic 7 [Source:MGI Symbol;Acc:MGI:1351344]
ENSMUSG00000027120	7.94224	0.000944198	Fshb	follicle stimulating hormone beta [Source:MGI Symbol;Acc:MGI:95582]
ENSMUSG00000053519	3.98431	0.000947121	Kcnip1	Kv channel-interacting protein 1 [Source:MGI Symbol;Acc:MGI:1917607]
ENSMUSG00000062961	5.9574	0.000947164	Ccdc177	coiled-coil domain containing 177 [Source:MGI Symbol;Acc:MGI:2686414]
ENSMUSG00000042604	4.50293	0.000959872	Kcna4	potassium voltage-gated channel, shaker-related subfamily, member 4 [Source:MGI Symbol;Acc:MGI:96661]
ENSMUSG00000004032	2.66475	0.000961252	Gstm5	glutathione S-transferase, mu 5 [Source:MGI Symbol;Acc:MGI:1309466]
ENSMUSG00000044243	5.63407	0.000961565	Bhlha9	basic helix-loop-helix family, member a9 [Source:MGI Symbol;Acc:MGI:2444198]
ENSMUSG00000019906	3.93341	0.000974787	Lin7a	lin-7 homolog A (C. elegans) [Source:MGI Symbol;Acc:MGI:2135609]
ENSMUSG00000074695	4.92924	0.000981313	Il22	interleukin 22 [Source:MGI Symbol;Acc:MGI:1355307]
ENSMUSG00000104597	4.50324	0.000982215	B230334C09Rik	RIKEN cDNA B230334C09 gene [Source:MGI Symbol;Acc:MGI:2442224]
ENSMUSG00000038115	3.95497	0.000983127	Ano2	anoctamin 2 [Source:MGI Symbol;Acc:MGI:2387214]
ENSMUSG00000049946	4.70572	0.000991853	BC030500	cDNA sequence BC030500 [Source:MGI Symbol;Acc:MGI:2447770]
ENSMUSG00000085980	7.91809	0.000992008	Gm12408	predicted gene 12408 [Source:MGI Symbol;Acc:MGI:3649921]
ENSMUSG00000033585	2.71371	0.00102972	Ndn	necdin [Source:MGI Symbol;Acc:MGI:97290]
ENSMUSG00000027254	2.75731	0.00103438	Map1a	microtubule-associated protein 1 A [Source:MGI Symbol;Acc:MGI:1306776]
ENSMUSG00000070637	5.55598	0.00104301	Gm694	predicted gene 694 [Source:MGI Symbol;Acc:MGI:2685540]
ENSMUSG00000051067	5.23403	0.00104362	Lingo3	leucine rich repeat and Ig domain containing 3 [Source:MGI Symbol;Acc:MGI:3609246]
ENSMUSG00000032192	2.65074	0.00105041	Gnb5	guanine nucleotide binding protein (G protein), beta 5 [Source:MGI Symbol;Acc:MGI:101848]
ENSMUSG00000044005	3.76235	0.00105394	Gls2	glutaminase 2 (liver, mitochondrial) [Source:MGI Symbol;Acc:MGI:2143539]
ENSMUSG00000032131	3.65106	0.00105583	Abcg4	ATP-binding cassette, sub-family G (WHITE), member 4 [Source:MGI Symbol;Acc:MGI:1890594]
ENSMUSG00000049097	3.90717	0.00105879	Ankrd34a	ankyrin repeat domain 34A [Source:MGI Symbol;Acc:MGI:3617846]
ENSMUSG00000021743	5.52162	0.0010594	Fezf2	Fez family zinc finger 2 [Source:MGI Symbol;Acc:MGI:1859823]
ENSMUSG00000010505	4.31837	0.00106007	Myt1	myelin transcription factor 1 [Source:MGI Symbol;Acc:MGI:1100535]
ENSMUSG00000097049	5.69049	0.00106172	6530411M01Rik	RIKEN cDNA 6530411M01 gene [Source:MGI Symbol;Acc:MGI:1915041]
ENSMUSG00000087075	5.39749	0.00106237	A230065H16Rik	RIKEN cDNA A230065H16 gene [Source:MGI Symbol;Acc:MGI:2685744]
ENSMUSG00000068117	6.10989	0.00107057	Mei1	meiotic double-stranded break formation protein 1 [Source:MGI Symbol;Acc:MGI:3028590]
ENSMUSG00000046178	3.64886	0.00107329	Nxph1	neurexophilin 1 [Source:MGI Symbol;Acc:MGI:107492]
ENSMUSG00000040649	4.008	0.00107737	Rimklb	ribosomal modification protein rimK-like family member B [Source:MGI Symbol;Acc:MGI:1918325]
ENSMUSG00000033510	3.72704	0.00107828	Otud7a	OTU domain containing 7A [Source:MGI Symbol;Acc:MGI:2158505]
ENSMUSG00000052373	3.08237	0.00107931	Mpp3	membrane protein, palmitoylated 3 (MAGUK p55 subfamily member 3) [Source:MGI Symbol;Acc:MGI:1328354]
ENSMUSG00000025475	5.97523	0.00108099	Adgra1	adhesion G protein-coupled receptor A1 [Source:MGI Symbol;Acc:MGI:1277167]
ENSMUSG00000027568	5.95391	0.00108501	Ntsr1	neurotensin receptor 1 [Source:MGI Symbol;Acc:MGI:97386]
ENSMUSG00000095407	4.17263	0.00109334	Tmem200c	transmembrane protein 200C [Source:MGI Symbol;Acc:MGI:3646281]
ENSMUSG00000097428	4.9156	0.00109428	AW047730	expressed sequence AW047730 [Source:MGI Symbol;Acc:MGI:2139951]
ENSMUSG00000079588	-3.69649	0.00109873	Tmem182	transmembrane protein 182 [Source:MGI Symbol;Acc:MGI:1923725]
ENSMUSG00000086272	7.84312	0.00109882	BC039966	cDNA sequence BC039966 [Source:MGI Symbol;Acc:MGI:3039570]
ENSMUSG00000108778	7.84312	0.00109882	Gm44670	predicted gene 44670 [Source:MGI Symbol;Acc:MGI:5753246]
ENSMUSG00000061086	-2.64487	0.00109892	Myl4	myosin, light polypeptide 4 [Source:MGI Symbol;Acc:MGI:97267]
ENSMUSG00000040867	3.1481	0.00110145	Begain	brain-enriched guanylate kinase-associated [Source:MGI Symbol;Acc:MGI:3044626]
ENSMUSG00000052848	4.55907	0.00110338	C130026L21Rik	RIKEN cDNA C130026L21 gene [Source:MGI Symbol;Acc:MGI:3041189]
ENSMUSG00000046442	3.25806	0.00110711	Ppm1e	protein phosphatase 1E (PP2C domain containing) [Source:MGI Symbol;Acc:MGI:2444096]
ENSMUSG00000019796	3.00749	0.00110905	Lrp11	low density lipoprotein receptor-related protein 11 [Source:MGI Symbol;Acc:MGI:2442989]
ENSMUSG00000040138	4.78354	0.00111085	Ndp	Norrie disease (pseudoglioma) (human) [Source:MGI Symbol;Acc:MGI:102570]
ENSMUSG00000086968	3.74648	0.0011112	4933431E20Rik	RIKEN cDNA 4933431E20 gene [Source:MGI Symbol;Acc:MGI:3584041]
ENSMUSG00000004961	2.68025	0.00111372	Syt5	synaptotagmin V [Source:MGI Symbol;Acc:MGI:1926368]
ENSMUSG00000021609	4.08116	0.00111386	Slc6a3	solute carrier family 6 (neurotransmitter transporter, dopamine), member 3 [Source:MGI Symbol;Acc:MGI:94862]
ENSMUSG00000067242	4.95601	0.00111433	Lgi1	leucine-rich repeat LGI family, member 1 [Source:MGI Symbol;Acc:MGI:1861691]
ENSMUSG00000031840	2.55171	0.00111662	Rab3a	RAB3A, member RAS oncogene family [Source:MGI Symbol;Acc:MGI:97843]
ENSMUSG00000058441	3.41903	0.00112336	Panx2	pannexin 2 [Source:MGI Symbol;Acc:MGI:1890615]
ENSMUSG00000037492	3.7364	0.00112513	Zmat4	zinc finger, matrin type 4 [Source:MGI Symbol;Acc:MGI:2443497]
ENSMUSG00000091735	4.09584	0.00112692	Gpr62	G protein-coupled receptor 62 [Source:MGI Symbol;Acc:MGI:3525078]
ENSMUSG00000029436	2.91684	0.00112902	Mmp17	matrix metallopeptidase 17 [Source:MGI Symbol;Acc:MGI:1346076]
ENSMUSG00000029544	3.17141	0.00112961	Cabp1	calcium binding protein 1 [Source:MGI Symbol;Acc:MGI:1352750]
ENSMUSG00000048644	2.5504	0.00113014	Ctxn1	cortexin 1 [Source:MGI Symbol;Acc:MGI:88566]
ENSMUSG00000041703	4.78617	0.00113524	Zic5	zinc finger protein of the cerebellum 5 [Source:MGI Symbol;Acc:MGI:1929518]
ENSMUSG00000032417	3.0858	0.00115209	Rwdd2a	RWD domain containing 2A [Source:MGI Symbol;Acc:MGI:1916769]
ENSMUSG00000091744	7.81724	0.0011586	Gm17732	predicted gene, 17732 [Source:MGI Symbol;Acc:MGI:4937366]
ENSMUSG00000098659	7.81724	0.0011586	1110015O18Rik	RIKEN cDNA 1110015O18 gene [Source:MGI Symbol;Acc:MGI:1915766]
ENSMUSG00000103713	7.49691	0.00116283	Gm2136	predicted gene 2136 [Source:MGI Symbol;Acc:MGI:3780305]
ENSMUSG00000070866	5.26139	0.00116374	Zfp804a	zinc finger protein 804A [Source:MGI Symbol;Acc:MGI:2442949]
ENSMUSG00000002190	4.18057	0.00116755	Clgn	calmegin [Source:MGI Symbol;Acc:MGI:107472]
ENSMUSG00000033152	3.28047	0.00116757	Podxl2	podocalyxin-like 2 [Source:MGI Symbol;Acc:MGI:2442488]
ENSMUSG00000040640	3.04034	0.00116793	Erc2	ELKS/RAB6-interacting/CAST family member 2 [Source:MGI Symbol;Acc:MGI:1098749]
ENSMUSG00000063796	5.81711	0.00116854	Slc22a8	solute carrier family 22 (organic anion transporter), member 8 [Source:MGI Symbol;Acc:MGI:1336187]
ENSMUSG00000031870	3.68437	0.00117103	Pgr	progesterone receptor [Source:MGI Symbol;Acc:MGI:97567]
ENSMUSG00000049252	5.36871	0.00118487	Lrp1b	low density lipoprotein-related protein 1B (deleted in tumors) [Source:MGI Symbol;Acc:MGI:2151136]
ENSMUSG00000056073	3.74593	0.00118706	Grik2	glutamate receptor, ionotropic, kainate 2 (beta 2) [Source:MGI Symbol;Acc:MGI:95815]
ENSMUSG00000097545	6.53202	0.00118853	Mir124a-1hg	Mir124-1 host gene (non-protein coding) [Source:MGI Symbol;Acc:MGI:2442197]
ENSMUSG00000032850	3.2094	0.00118873	Rnft2	ring finger protein, transmembrane 2 [Source:MGI Symbol;Acc:MGI:2442859]
ENSMUSG00000044628	3.01486	0.00118875	Rnf208	ring finger protein 208 [Source:MGI Symbol;Acc:MGI:1916096]
ENSMUSG00000046447	2.52926	0.00119394	Camk2n1	calcium/calmodulin-dependent protein kinase II inhibitor 1 [Source:MGI Symbol;Acc:MGI:1913509]
ENSMUSG00000108348	5.98317	0.00119445	Gm42372	predicted gene, 42372 [Source:MGI Symbol;Acc:MGI:5625257]
ENSMUSG00000051497	5.15499	0.00120996	Kcnj16	potassium inwardly-rectifying channel, subfamily J, member 16 [Source:MGI Symbol;Acc:MGI:1314842]
ENSMUSG00000029291	2.50855	0.00121895	Rufy3	RUN and FYVE domain containing 3 [Source:MGI Symbol;Acc:MGI:106484]
ENSMUSG00000028804	4.14073	0.00122157	Csmd2	CUB and Sushi multiple domains 2 [Source:MGI Symbol;Acc:MGI:2386401]
ENSMUSG00000053825	3.54219	0.00122517	Ppfia2	protein tyrosine phosphatase, receptor type, f polypeptide (PTPRF), interacting protein (liprin), alpha 2 [Source:MGI Symbol;Acc:MGI:2443834]
ENSMUSG00000067028	6.30417	0.00123045	Cntnap5b	contactin associated protein-like 5B [Source:MGI Symbol;Acc:MGI:3664583]
ENSMUSG00000004630	4.62222	0.00124055	Pcp2	Purkinje cell protein 2 (L7) [Source:MGI Symbol;Acc:MGI:97508]
ENSMUSG00000087620	5.51796	0.00124181	5330434G04Rik	RIKEN cDNA 5330434G04 gene [Source:MGI Symbol;Acc:MGI:1925519]
ENSMUSG00000034059	3.26273	0.00124414	Ypel4	yippee-like 4 (Drosophila) [Source:MGI Symbol;Acc:MGI:3605071]
ENSMUSG00000061462	-2.88882	0.00124785	Obscn	obscurin, cytoskeletal calmodulin and titin-interacting RhoGEF [Source:MGI Symbol;Acc:MGI:2681862]
ENSMUSG00000042425	3.93859	0.00127503	Frmpd3	FERM and PDZ domain containing 3 [Source:MGI Symbol;Acc:MGI:3646547]
ENSMUSG00000058400	5.75009	0.00128093	Qrfpr	pyroglutamylated RFamide peptide receptor [Source:MGI Symbol;Acc:MGI:2677633]
ENSMUSG00000097280	5.64337	0.00128397	AI849053	expressed sequence AI849053 [Source:MGI Symbol;Acc:MGI:2139818]
ENSMUSG00000102205	5.56108	0.00128672	9430092D12Rik	RIKEN cDNA 9430092D12 gene [Source:MGI Symbol;Acc:MGI:1924677]
ENSMUSG00000032360	5.6957	0.00129097	Hcrtr2	hypocretin (orexin) receptor 2 [Source:MGI Symbol;Acc:MGI:2680765]
ENSMUSG00000087200	5.6957	0.00129097	Lrp8os3	low density lipoprotein receptor-related protein 8, apolipoprotein e receptor, opposite strand 3 [Source:MGI Symbol;Acc:MGI:3651133]
ENSMUSG00000020912	5.67077	0.00129108	Krt12	keratin 12 [Source:MGI Symbol;Acc:MGI:96687]
ENSMUSG00000086166	7.73669	0.00129326	Gm14342	predicted gene 14342 [Source:MGI Symbol;Acc:MGI:3650757]
ENSMUSG00000005357	3.81618	0.00129691	Slc1a6	solute carrier family 1 (high affinity aspartate/glutamate transporter), member 6 [Source:MGI Symbol;Acc:MGI:1096331]
ENSMUSG00000096257	5.48874	0.0013123	Ccer2	coiled-coil glutamate-rich protein 2 [Source:MGI Symbol;Acc:MGI:3645242]
ENSMUSG00000074206	-3.50539	0.00131989	Adh6b	alcohol dehydrogenase 6B (class V) [Source:MGI Symbol;Acc:MGI:2446626]
ENSMUSG00000024211	5.79728	0.00132246	Grm8	glutamate receptor, metabotropic 8 [Source:MGI Symbol;Acc:MGI:1351345]
ENSMUSG00000061718	2.60798	0.00132766	Ppp1r1b	protein phosphatase 1, regulatory (inhibitor) subunit 1B [Source:MGI Symbol;Acc:MGI:94860]
ENSMUSG00000034384	5.90543	0.00132962	Barhl2	BarH-like 2 (Drosophila) [Source:MGI Symbol;Acc:MGI:1859314]
ENSMUSG00000092492	7.70881	0.00133048	B230208B08Rik	RIKEN cDNA B230208B08 gene [Source:MGI Symbol;Acc:MGI:2442149]
ENSMUSG00000051920	3.96319	0.00133709	Rspo2	R-spondin 2 [Source:MGI Symbol;Acc:MGI:1922667]
ENSMUSG00000097801	5.2893	0.00134173	Gm26777	predicted gene, 26777 [Source:MGI Symbol;Acc:MGI:5477271]
ENSMUSG00000019923	2.47304	0.00134619	Zwint	ZW10 interactor [Source:MGI Symbol;Acc:MGI:1289227]
ENSMUSG00000029126	2.48706	0.0013582	Nsg1	neuron specific gene family member 1 [Source:MGI Symbol;Acc:MGI:109149]
ENSMUSG00000050783	6.22638	0.00137148	Htr1f	5-hydroxytryptamine (serotonin) receptor 1F [Source:MGI Symbol;Acc:MGI:99842]
ENSMUSG00000026224	4.51226	0.00137221	4933407L21Rik	RIKEN cDNA 4933407L21 gene [Source:MGI Symbol;Acc:MGI:1918391]
ENSMUSG00000045007	3.10237	0.00139242	Tubg2	tubulin, gamma 2 [Source:MGI Symbol;Acc:MGI:2144208]
ENSMUSG00000051527	4.4839	0.00139735	Usp29	ubiquitin specific peptidase 29 [Source:MGI Symbol;Acc:MGI:1888998]
ENSMUSG00000039830	6.11129	0.00140645	Olig2	oligodendrocyte transcription factor 2 [Source:MGI Symbol;Acc:MGI:1355331]
ENSMUSG00000102997	5.86492	0.00142137	Gm17244	predicted gene, 17244 [Source:MGI Symbol;Acc:MGI:4936878]
ENSMUSG00000023391	5.67981	0.00142256	Dlx2	distal-less homeobox 2 [Source:MGI Symbol;Acc:MGI:94902]
ENSMUSG00000027560	5.22144	0.00142929	Dok5	docking protein 5 [Source:MGI Symbol;Acc:MGI:1924079]
ENSMUSG00000050357	3.08447	0.00143047	Carmil2	capping protein regulator and myosin 1 linker 2 [Source:MGI Symbol;Acc:MGI:2685431]
ENSMUSG00000075307	-3.3138	0.00144665	Klhl41	kelch-like 41 [Source:MGI Symbol;Acc:MGI:2683854]
ENSMUSG00000029595	7.65138	0.00145198	Lhx5	LIM homeobox protein 5 [Source:MGI Symbol;Acc:MGI:107792]
ENSMUSG00000047109	7.65138	0.00145198	Cldn14	claudin 14 [Source:MGI Symbol;Acc:MGI:1860425]
ENSMUSG00000085555	7.65138	0.00145198	2610035F20Rik	RIKEN cDNA 2610035F20 gene [Source:MGI Symbol;Acc:MGI:1916498]
ENSMUSG00000009216	4.80253	0.0014545	Fam163b	family with sequence similarity 163, member B [Source:MGI Symbol;Acc:MGI:1926106]
ENSMUSG00000034472	2.63115	0.00146608	Rasd2	RASD family, member 2 [Source:MGI Symbol;Acc:MGI:1922391]
ENSMUSG00000026443	3.44516	0.00147046	Lrrn2	leucine rich repeat protein 2, neuronal [Source:MGI Symbol;Acc:MGI:106037]
ENSMUSG00000019986	2.52658	0.00147456	Ahi1	Abelson helper integration site 1 [Source:MGI Symbol;Acc:MGI:87971]
ENSMUSG00000100600	6.1776	0.0014872	A230077H06Rik	RIKEN cDNA A230077H06 gene [Source:MGI Symbol;Acc:MGI:2443592]
ENSMUSG00000047658	3.38449	0.00148835	Gal3st3	galactose-3-O-sulfotransferase 3 [Source:MGI Symbol;Acc:MGI:3617843]
ENSMUSG00000039313	5.2294	0.00149891	AF529169	cDNA sequence AF529169 [Source:MGI Symbol;Acc:MGI:2667167]
ENSMUSG00000053166	3.69143	0.00150047	Cdh22	cadherin 22 [Source:MGI Symbol;Acc:MGI:1341843]
ENSMUSG00000008658	3.86933	0.00150373	Rbfox1	RNA binding protein, fox-1 homolog (C. elegans) 1 [Source:MGI Symbol;Acc:MGI:1926224]
ENSMUSG00000044014	5.38909	0.00150397	Npy5r	neuropeptide Y receptor Y5 [Source:MGI Symbol;Acc:MGI:108082]
ENSMUSG00000024471	-5.24555	0.0015063	Myot	myotilin [Source:MGI Symbol;Acc:MGI:1889800]
ENSMUSG00000040125	6.41273	0.00150707	Gpr26	G protein-coupled receptor 26 [Source:MGI Symbol;Acc:MGI:2441758]
ENSMUSG00000029420	3.42015	0.00151267	Rimbp2	RIMS binding protein 2 [Source:MGI Symbol;Acc:MGI:2443235]
ENSMUSG00000000792	3.72927	0.00153274	Slc5a5	solute carrier family 5 (sodium iodide symporter), member 5 [Source:MGI Symbol;Acc:MGI:2149330]
ENSMUSG00000010592	4.78179	0.00153665	Dazl	deleted in azoospermia-like [Source:MGI Symbol;Acc:MGI:1342328]
ENSMUSG00000032313	3.75347	0.00154995	Tmem266	transmembrane protein 266 [Source:MGI Symbol;Acc:MGI:2142980]
ENSMUSG00000108713	6.14414	0.00156363	Gm44591	predicted gene 44591 [Source:MGI Symbol;Acc:MGI:5753167]
ENSMUSG00000027977	4.38088	0.00157418	Ndst3	N-deacetylase/N-sulfotransferase (heparan glucosaminyl) 3 [Source:MGI Symbol;Acc:MGI:1932544]
ENSMUSG00000020805	4.32107	0.00158318	Slc13a5	solute carrier family 13 (sodium-dependent citrate transporter), member 5 [Source:MGI Symbol;Acc:MGI:3037150]
ENSMUSG00000041710	7.32391	0.00159032	Trpc5	transient receptor potential cation channel, subfamily C, member 5 [Source:MGI Symbol;Acc:MGI:109524]
ENSMUSG00000034912	5.60273	0.00159156	Mdga2	MAM domain containing glycosylphosphatidylinositol anchor 2 [Source:MGI Symbol;Acc:MGI:2444706]
ENSMUSG00000062257	4.20325	0.00159334	Opcml	opioid binding protein/cell adhesion molecule-like [Source:MGI Symbol;Acc:MGI:97397]
ENSMUSG00000051726	3.2987	0.00159431	Kcnf1	potassium voltage-gated channel, subfamily F, member 1 [Source:MGI Symbol;Acc:MGI:2687399]
ENSMUSG00000028946	5.07985	0.00160531	Hes3	hairy and enhancer of split 3 (Drosophila) [Source:MGI Symbol;Acc:MGI:104877]
ENSMUSG00000016200	3.98266	0.00161107	Syt14	synaptotagmin XIV [Source:MGI Symbol;Acc:MGI:2444490]
ENSMUSG00000046480	3.54061	0.00161921	Scn4b	sodium channel, type IV, beta [Source:MGI Symbol;Acc:MGI:2687406]
ENSMUSG00000013367	3.51867	0.0016222	Iglon5	IgLON family member 5 [Source:MGI Symbol;Acc:MGI:2686277]
ENSMUSG00000020886	2.22457	0.00162731	Dlg4	discs, large homolog 4 (Drosophila) [Source:MGI Symbol;Acc:MGI:1277959]
ENSMUSG00000031448	-3.58861	0.00164554	Adprhl1	ADP-ribosylhydrolase like 1 [Source:MGI Symbol;Acc:MGI:2442168]
ENSMUSG00000046750	4.37037	0.00164787	Selenov	selenoprotein V [Source:MGI Symbol;Acc:MGI:3608324]
ENSMUSG00000026344	4.13342	0.00166006	Lypd1	Ly6/Plaur domain containing 1 [Source:MGI Symbol;Acc:MGI:1919835]
ENSMUSG00000022829	5.2852	0.00166272	Stxbp5l	syntaxin binding protein 5-like [Source:MGI Symbol;Acc:MGI:2443815]
ENSMUSG00000037263	-7.40592	0.00167351	Aldh3b3	aldehyde dehydrogenase 3 family, member B3 [Source:MGI Symbol;Acc:MGI:1920708]
ENSMUSG00000025656	2.72771	0.00167686	Arhgef9	CDC42 guanine nucleotide exchange factor (GEF) 9 [Source:MGI Symbol;Acc:MGI:2442233]
ENSMUSG00000042743	2.61298	0.00167893	Sgtb	small glutamine-rich tetratricopeptide repeat (TPR)-containing, beta [Source:MGI Symbol;Acc:MGI:2444615]
ENSMUSG00000031972	-4.58063	0.00171098	Acta1	actin, alpha 1, skeletal muscle [Source:MGI Symbol;Acc:MGI:87902]
ENSMUSG00000102344	6.00197	0.00171363	9430053O09Rik	RIKEN cDNA 9430053O09 gene [Source:MGI Symbol;Acc:MGI:2442604]
ENSMUSG00000050272	5.51787	0.00173832	Dscam	Down syndrome cell adhesion molecule [Source:MGI Symbol;Acc:MGI:1196281]
ENSMUSG00000038530	2.44955	0.00174553	Rgs4	regulator of G-protein signaling 4 [Source:MGI Symbol;Acc:MGI:108409]
ENSMUSG00000038738	3.43113	0.00175051	Shank1	SH3/ankyrin domain gene 1 [Source:MGI Symbol;Acc:MGI:3613677]
ENSMUSG00000079363	-3.17567	0.00178334	Gbp4	guanylate binding protein 4 [Source:MGI Symbol;Acc:MGI:97072]
ENSMUSG00000049303	3.38659	0.00179867	Syt12	synaptotagmin XII [Source:MGI Symbol;Acc:MGI:2159601]
ENSMUSG00000031285	5.04639	0.00180253	Dcx	doublecortin [Source:MGI Symbol;Acc:MGI:1277171]
ENSMUSG00000021364	4.47153	0.00182152	Elovl2	elongation of very long chain fatty acids (FEN1/Elo2, SUR4/Elo3, yeast)-like 2 [Source:MGI Symbol;Acc:MGI:1858960]
ENSMUSG00000059077	-8.12604	0.00182304	Pth	parathyroid hormone [Source:MGI Symbol;Acc:MGI:97799]
ENSMUSG00000062252	4.4453	0.00182598	Lhfpl5	lipoma HMGIC fusion partner-like 5 [Source:MGI Symbol;Acc:MGI:1915382]
ENSMUSG00000031980	3.13033	0.00183451	Agt	angiotensinogen (serpin peptidase inhibitor, clade A, member 8) [Source:MGI Symbol;Acc:MGI:87963]
ENSMUSG00000107623	-6.89022	0.00183908	Gm10415	predicted gene 10415 [Source:MGI Symbol;Acc:MGI:3641661]
ENSMUSG00000105265	3.29568	0.00184742	Sox2ot	SOX2 overlapping transcript (non-protein coding) [Source:MGI Symbol;Acc:MGI:2444112]
ENSMUSG00000027223	2.36619	0.00185235	Mapk8ip1	mitogen-activated protein kinase 8 interacting protein 1 [Source:MGI Symbol;Acc:MGI:1309464]
ENSMUSG00000056596	2.73665	0.00185592	Trnp1	TMF1-regulated nuclear protein 1 [Source:MGI Symbol;Acc:MGI:1916789]
ENSMUSG00000031210	4.33778	0.00185799	Gpr165	G protein-coupled receptor 165 [Source:MGI Symbol;Acc:MGI:1923456]
ENSMUSG00000070695	4.67082	0.00186413	Cntnap5a	contactin associated protein-like 5A [Source:MGI Symbol;Acc:MGI:3643623]
ENSMUSG00000085251	7.49691	0.00186744	Gm12326	predicted gene 12326 [Source:MGI Symbol;Acc:MGI:3651350]
ENSMUSG00000087301	7.49691	0.00186744	Gm13629	predicted gene 13629 [Source:MGI Symbol;Acc:MGI:3650683]
ENSMUSG00000043122	-3.93247	0.00189425	A530016L24Rik	RIKEN cDNA A530016L24 gene [Source:MGI Symbol;Acc:MGI:2443020]
ENSMUSG00000027434	5.92526	0.00192492	Nkx2-2	NK2 homeobox 2 [Source:MGI Symbol;Acc:MGI:97347]
ENSMUSG00000092242	7.46393	0.00193123	Gm20515	predicted gene 20515 [Source:MGI Symbol;Acc:MGI:5141980]
ENSMUSG00000019230	4.55716	0.00193407	Lhx9	LIM homeobox protein 9 [Source:MGI Symbol;Acc:MGI:1316721]
ENSMUSG00000028051	3.54844	0.00193588	Hcn3	hyperpolarization-activated, cyclic nucleotide-gated K+ 3 [Source:MGI Symbol;Acc:MGI:1298211]
ENSMUSG00000026354	4.33721	0.00194435	Lct	lactase [Source:MGI Symbol;Acc:MGI:104576]
ENSMUSG00000066721	3.81924	0.00196172	Zfp575	zinc finger protein 575 [Source:MGI Symbol;Acc:MGI:2141921]
ENSMUSG00000041544	3.77742	0.00197197	Ptchd2	patched domain containing 2 [Source:MGI Symbol;Acc:MGI:2444403]
ENSMUSG00000047606	4.4011	0.00197936	Ankrd34c	ankyrin repeat domain 34C [Source:MGI Symbol;Acc:MGI:2685617]
ENSMUSG00000021730	3.82202	0.00198012	Hcn1	hyperpolarization-activated, cyclic nucleotide-gated K+ 1 [Source:MGI Symbol;Acc:MGI:1096392]
ENSMUSG00000035681	3.27958	0.00200059	Kcnc2	potassium voltage gated channel, Shaw-related subfamily, member 2 [Source:MGI Symbol;Acc:MGI:96668]
ENSMUSG00000031302	3.58369	0.00200144	Nlgn3	neuroligin 3 [Source:MGI Symbol;Acc:MGI:2444609]
ENSMUSG00000039079	4.99883	0.00200814	Trhr2	thyrotropin releasing hormone receptor 2 [Source:MGI Symbol;Acc:MGI:2177284]
ENSMUSG00000048001	5.13425	0.0020094	Hes5	hairy and enhancer of split 5 (Drosophila) [Source:MGI Symbol;Acc:MGI:104876]
ENSMUSG00000040258	3.63193	0.00202702	Nxph4	neurexophilin 4 [Source:MGI Symbol;Acc:MGI:1336197]
ENSMUSG00000030996	-3.18897	0.00203818	Art1	ADP-ribosyltransferase 1 [Source:MGI Symbol;Acc:MGI:107511]
ENSMUSG00000032890	2.72538	0.00204955	Rims3	regulating synaptic membrane exocytosis 3 [Source:MGI Symbol;Acc:MGI:2443331]
ENSMUSG00000004902	2.77521	0.00205674	Slc25a18	solute carrier family 25 (mitochondrial carrier), member 18 [Source:MGI Symbol;Acc:MGI:1919053]
ENSMUSG00000079391	7.43018	0.00206869	Gm2974	predicted gene 2974 [Source:MGI Symbol;Acc:MGI:3781152]
ENSMUSG00000103082	7.43018	0.00206869	Gm38124	predicted gene, 38124 [Source:MGI Symbol;Acc:MGI:5611352]
ENSMUSG00000015981	2.40075	0.0020729	Stk32c	serine/threonine kinase 32C [Source:MGI Symbol;Acc:MGI:2385336]
ENSMUSG00000046607	3.58314	0.00208382	Hrk	harakiri, BCL2 interacting protein (contains only BH3 domain) [Source:MGI Symbol;Acc:MGI:1201608]
ENSMUSG00000063239	4.55362	0.00208989	Grm4	glutamate receptor, metabotropic 4 [Source:MGI Symbol;Acc:MGI:1351341]
ENSMUSG00000086118	5.38096	0.00209377	Gm14169	predicted gene 14169 [Source:MGI Symbol;Acc:MGI:3651156]
ENSMUSG00000034675	2.43313	0.00209591	Dbn1	drebrin 1 [Source:MGI Symbol;Acc:MGI:1931838]
ENSMUSG00000038239	-3.31903	0.00210359	Hrc	histidine rich calcium binding protein [Source:MGI Symbol;Acc:MGI:96226]
ENSMUSG00000098093	6.79739	0.00212482	Gm8707	predicted gene 8707 [Source:MGI Symbol;Acc:MGI:3643201]
ENSMUSG00000021239	6.99502	0.00213055	Vsx2	visual system homeobox 2 [Source:MGI Symbol;Acc:MGI:88401]
ENSMUSG00000025946	5.13131	0.00214001	Pth2r	parathyroid hormone 2 receptor [Source:MGI Symbol;Acc:MGI:2180917]
ENSMUSG00000001076	7.39562	0.00214282	C1ql4	complement component 1, q subcomponent-like 4 [Source:MGI Symbol;Acc:MGI:3579909]
ENSMUSG00000016179	3.3996	0.0021461	Camk1g	calcium/calmodulin-dependent protein kinase I gamma [Source:MGI Symbol;Acc:MGI:2388073]
ENSMUSG00000035849	3.88599	0.00215564	Krt222	keratin 222 [Source:MGI Symbol;Acc:MGI:2442728]
ENSMUSG00000023800	2.74723	0.00217152	Tiam2	T cell lymphoma invasion and metastasis 2 [Source:MGI Symbol;Acc:MGI:1344338]
ENSMUSG00000027674	2.93442	0.00219283	Pex5l	peroxisomal biogenesis factor 5-like [Source:MGI Symbol;Acc:MGI:1916672]
ENSMUSG00000033256	2.89417	0.00219943	Shf	Src homology 2 domain containing F [Source:MGI Symbol;Acc:MGI:3613669]
ENSMUSG00000051401	4.01688	0.00221304	Kctd16	potassium channel tetramerisation domain containing 16 [Source:MGI Symbol;Acc:MGI:1914659]
ENSMUSG00000024347	3.32308	0.00221971	Psd2	pleckstrin and Sec7 domain containing 2 [Source:MGI Symbol;Acc:MGI:1921252]
ENSMUSG00000049971	3.51969	0.00221985	Glt1d1	glycosyltransferase 1 domain containing 1 [Source:MGI Symbol;Acc:MGI:2442755]
ENSMUSG00000100851	7.36021	0.00222088	Gm28928	predicted gene 28928 [Source:MGI Symbol;Acc:MGI:5579634]
ENSMUSG00000109121	7.36021	0.00222088	Gm44644	predicted gene 44644 [Source:MGI Symbol;Acc:MGI:5753220]
ENSMUSG00000001313	2.31808	0.00223194	Rnd2	Rho family GTPase 2 [Source:MGI Symbol;Acc:MGI:1338755]
ENSMUSG00000028661	4.24253	0.00224256	Epha8	Eph receptor A8 [Source:MGI Symbol;Acc:MGI:109378]
ENSMUSG00000020953	3.40374	0.002245	Coch	cochlin [Source:MGI Symbol;Acc:MGI:1278313]
ENSMUSG00000053297	3.26983	0.00226644	AI854703	expressed sequence AI854703 [Source:MGI Symbol;Acc:MGI:2141510]
ENSMUSG00000087467	5.82325	0.0022709	Gm13601	predicted gene 13601 [Source:MGI Symbol;Acc:MGI:3649286]
ENSMUSG00000108242	5.56968	0.00227991	9330118I20Rik	RIKEN cDNA 9330118I20 gene [Source:MGI Symbol;Acc:MGI:1924758]
ENSMUSG00000027489	3.11985	0.0022837	Necab3	N-terminal EF-hand calcium binding protein 3 [Source:MGI Symbol;Acc:MGI:1861721]
ENSMUSG00000027748	3.70239	0.00228639	Trpc4	transient receptor potential cation channel, subfamily C, member 4 [Source:MGI Symbol;Acc:MGI:109525]
ENSMUSG00000030584	2.96325	0.00230154	Dpf1	D4, zinc and double PHD fingers family 1 [Source:MGI Symbol;Acc:MGI:1352748]
ENSMUSG00000087040	5.58902	0.0023022	Gm14033	predicted gene 14033 [Source:MGI Symbol;Acc:MGI:3650902]
ENSMUSG00000097638	5.58902	0.0023022	Carlr	cardiac and apoptosis-related long non-coding RNA [Source:MGI Symbol;Acc:MGI:1914024]
ENSMUSG00000024803	-2.83691	0.00230678	Ankrd1	ankyrin repeat domain 1 (cardiac muscle) [Source:MGI Symbol;Acc:MGI:1097717]
ENSMUSG00000054457	6.94809	0.00231147	9430021M05Rik	RIKEN cDNA 9430021M05 gene [Source:MGI Symbol;Acc:MGI:1924538]
ENSMUSG00000040752	-2.75128	0.0023134	Myh6	myosin, heavy polypeptide 6, cardiac muscle, alpha [Source:MGI Symbol;Acc:MGI:97255]
ENSMUSG00000026141	4.60824	0.00231448	Col19a1	collagen, type XIX, alpha 1 [Source:MGI Symbol;Acc:MGI:1095415]
ENSMUSG00000087408	3.31729	0.00231516	Cers1	ceramide synthase 1 [Source:MGI Symbol;Acc:MGI:2136690]
ENSMUSG00000045532	4.00059	0.00233185	C1ql1	complement component 1, q subcomponent-like 1 [Source:MGI Symbol;Acc:MGI:1344400]
ENSMUSG00000053181	5.16506	0.00233517	A830005F24Rik	RIKEN cDNA A830005F24 gene [Source:MGI Symbol;Acc:MGI:3045249]
ENSMUSG00000055546	-3.81327	0.0023402	Timd4	T cell immunoglobulin and mucin domain containing 4 [Source:MGI Symbol;Acc:MGI:2445125]
ENSMUSG00000022491	-3.56689	0.00236013	Glycam1	glycosylation dependent cell adhesion molecule 1 [Source:MGI Symbol;Acc:MGI:95759]
ENSMUSG00000097767	3.3896	0.00237328	Miat	myocardial infarction associated transcript (non-protein coding) [Source:MGI Symbol;Acc:MGI:2444886]
ENSMUSG00000027375	2.28495	0.00238448	Mal	myelin and lymphocyte protein, T cell differentiation protein [Source:MGI Symbol;Acc:MGI:892970]
ENSMUSG00000009734	7.32391	0.00238993	Pou6f2	POU domain, class 6, transcription factor 2 [Source:MGI Symbol;Acc:MGI:2443631]
ENSMUSG00000027355	7.32391	0.00238993	Tmco5	transmembrane and coiled-coil domains 5 [Source:MGI Symbol;Acc:MGI:1914606]
ENSMUSG00000071567	3.43829	0.00240121	A830039N20Rik	RIKEN cDNA A830039N20 gene [Source:MGI Symbol;Acc:MGI:2445176]
ENSMUSG00000023033	3.07791	0.00240319	Scn8a	sodium channel, voltage-gated, type VIII, alpha [Source:MGI Symbol;Acc:MGI:103169]
ENSMUSG00000021986	4.43018	0.0024129	Amer2	APC membrane recruitment 2 [Source:MGI Symbol;Acc:MGI:1919375]
ENSMUSG00000025479	-2.52144	0.00243256	Cyp2e1	cytochrome P450, family 2, subfamily e, polypeptide 1 [Source:MGI Symbol;Acc:MGI:88607]
ENSMUSG00000050538	3.06593	0.00243451	B230217C12Rik	RIKEN cDNA B230217C12 gene [Source:MGI Symbol;Acc:MGI:1915377]
ENSMUSG00000037852	2.47276	0.00244928	Cpe	carboxypeptidase E [Source:MGI Symbol;Acc:MGI:101932]
ENSMUSG00000056856	3.48362	0.00245691	Jakmip3	janus kinase and microtubule interacting protein 3 [Source:MGI Symbol;Acc:MGI:1921254]
ENSMUSG00000020469	-2.44083	0.00246356	Myl7	myosin, light polypeptide 7, regulatory [Source:MGI Symbol;Acc:MGI:107495]
ENSMUSG00000097618	5.7584	0.00247872	Gm26507	predicted gene, 26507 [Source:MGI Symbol;Acc:MGI:5477001]
ENSMUSG00000052014	7.28667	0.00248156	A330070K13Rik	RIKEN cDNA A330070K13 gene [Source:MGI Symbol;Acc:MGI:2685897]
ENSMUSG00000071679	7.28667	0.00248156	Zcchc16	zinc finger, CCHC domain containing 16 [Source:MGI Symbol;Acc:MGI:3588192]
ENSMUSG00000052889	2.61694	0.00248454	Prkcb	protein kinase C, beta [Source:MGI Symbol;Acc:MGI:97596]
ENSMUSG00000033578	2.68231	0.00248682	Tmem35a	transmembrane protein 35A [Source:MGI Symbol;Acc:MGI:1914814]
ENSMUSG00000086430	6.36896	0.00248694	4930551O13Rik	RIKEN cDNA 4930551O13 gene [Source:MGI Symbol;Acc:MGI:1922513]
ENSMUSG00000075020	5.07985	0.00251071	Mir670hg	MIR670 host gene (non-protein coding) [Source:MGI Symbol;Acc:MGI:3041234]
ENSMUSG00000042256	5.73611	0.002535	Ptchd4	patched domain containing 4 [Source:MGI Symbol;Acc:MGI:1920485]
ENSMUSG00000035186	-5.00824	0.00256912	Ubd	ubiquitin D [Source:MGI Symbol;Acc:MGI:1344410]
ENSMUSG00000027577	4.19217	0.00257033	Chrna4	cholinergic receptor, nicotinic, alpha polypeptide 4 [Source:MGI Symbol;Acc:MGI:87888]
ENSMUSG00000039546	3.16363	0.00259848	Ajap1	adherens junction associated protein 1 [Source:MGI Symbol;Acc:MGI:2685419]
ENSMUSG00000058260	3.46851	0.00265113	Serpina9	serine (or cysteine) peptidase inhibitor, clade A (alpha-1 antiproteinase, antitrypsin), member 9 [Source:MGI Symbol;Acc:MGI:1919157]
ENSMUSG00000100510	-3.85975	0.00266262	AV026068	expressed sequence AV026068 [Source:MGI Symbol;Acc:MGI:2142734]
ENSMUSG00000036760	7.24844	0.00268083	Kcnk9	potassium channel, subfamily K, member 9 [Source:MGI Symbol;Acc:MGI:3521816]
ENSMUSG00000079388	7.24844	0.00268083	2610042L04Rik	RIKEN cDNA 2610042L04 gene [Source:MGI Symbol;Acc:MGI:1914305]
ENSMUSG00000102312	6.79739	0.00268263	Pcdha3	protocadherin alpha 3 [Source:MGI Symbol;Acc:MGI:2447313]
ENSMUSG00000025488	-3.24357	0.00269257	Cox8b	cytochrome c oxidase subunit VIIIb [Source:MGI Symbol;Acc:MGI:105958]
ENSMUSG00000036578	3.07185	0.00272528	Fxyd7	FXYD domain-containing ion transport regulator 7 [Source:MGI Symbol;Acc:MGI:1889006]
ENSMUSG00000059173	2.51099	0.00272738	Pde1a	phosphodiesterase 1A, calmodulin-dependent [Source:MGI Symbol;Acc:MGI:1201792]
ENSMUSG00000026109	2.79173	0.00275714	Tmeff2	transmembrane protein with EGF-like and two follistatin-like domains 2 [Source:MGI Symbol;Acc:MGI:1861735]
ENSMUSG00000035431	3.45115	0.00277509	Sstr1	somatostatin receptor 1 [Source:MGI Symbol;Acc:MGI:98327]
ENSMUSG00000003934	3.2689	0.00278016	Efnb3	ephrin B3 [Source:MGI Symbol;Acc:MGI:109196]
ENSMUSG00000029917	7.20918	0.00278929	C130060K24Rik	RIKEN cDNA C130060K24 gene [Source:MGI Symbol;Acc:MGI:2441881]
ENSMUSG00000100475	7.20918	0.00278929	Gm29543	predicted gene 29543 [Source:MGI Symbol;Acc:MGI:5580249]
ENSMUSG00000102729	7.20918	0.00278929	Gm32444	predicted gene, 32444 [Source:MGI Symbol;Acc:MGI:5591603]
ENSMUSG00000108917	7.20918	0.00278929	Gm38451	predicted gene, 38451 [Source:MGI Symbol;Acc:MGI:5621336]
ENSMUSG00000026668	5.13776	0.00279534	Ucma	upper zone of growth plate and cartilage matrix associated [Source:MGI Symbol;Acc:MGI:1915777]
ENSMUSG00000034796	3.26892	0.00281027	Cpne7	copine VII [Source:MGI Symbol;Acc:MGI:2142747]
ENSMUSG00000029683	-3.10691	0.00281318	Lmod2	leiomodin 2 (cardiac) [Source:MGI Symbol;Acc:MGI:2135672]
ENSMUSG00000056258	3.3233	0.00282563	Kcnq3	potassium voltage-gated channel, subfamily Q, member 3 [Source:MGI Symbol;Acc:MGI:1336181]
ENSMUSG00000052087	2.46359	0.0028311	Rgs14	regulator of G-protein signaling 14 [Source:MGI Symbol;Acc:MGI:1859709]
ENSMUSG00000097825	5.66712	0.00284629	9630001P10Rik	RIKEN cDNA 9630001P10 gene [Source:MGI Symbol;Acc:MGI:2441755]
ENSMUSG00000095681	3.925	0.00285231	Gm8281	predicted gene, 8281 [Source:MGI Symbol;Acc:MGI:3647811]
ENSMUSG00000086212	3.10806	0.00286064	Mkln1os	muskelin 1, intracellular mediator containing kelch motifs, opposite strand [Source:MGI Symbol;Acc:MGI:3651306]
ENSMUSG00000026452	3.22064	0.00288103	Syt2	synaptotagmin II [Source:MGI Symbol;Acc:MGI:99666]
ENSMUSG00000062515	-2.27319	0.00289606	Fabp4	fatty acid binding protein 4, adipocyte [Source:MGI Symbol;Acc:MGI:88038]
ENSMUSG00000057715	3.12604	0.00289714	A830018L16Rik	RIKEN cDNA A830018L16 gene [Source:MGI Symbol;Acc:MGI:2444149]
ENSMUSG00000067594	4.74441	0.00292884	Krt77	keratin 77 [Source:MGI Symbol;Acc:MGI:3588209]
ENSMUSG00000085953	4.97784	0.0029409	Gm15496	predicted gene 15496 [Source:MGI Symbol;Acc:MGI:3782942]
ENSMUSG00000032368	4.64225	0.00294423	Zic1	zinc finger protein of the cerebellum 1 [Source:MGI Symbol;Acc:MGI:106683]
ENSMUSG00000013921	2.16427	0.00298775	Clip3	CAP-GLY domain containing linker protein 3 [Source:MGI Symbol;Acc:MGI:1923936]
ENSMUSG00000040785	2.14827	0.00298998	Ttc3	tetratricopeptide repeat domain 3 [Source:MGI Symbol;Acc:MGI:1276539]
ENSMUSG00000067889	2.13638	0.00300149	Sptbn2	spectrin beta, non-erythrocytic 2 [Source:MGI Symbol;Acc:MGI:1313261]
ENSMUSG00000001988	3.1461	0.00301033	Npas1	neuronal PAS domain protein 1 [Source:MGI Symbol;Acc:MGI:109205]
ENSMUSG00000041907	4.27244	0.0030441	Gpr45	G protein-coupled receptor 45 [Source:MGI Symbol;Acc:MGI:2135882]
ENSMUSG00000059201	-4.63026	0.00305706	Lep	leptin [Source:MGI Symbol;Acc:MGI:104663]
ENSMUSG00000034774	5.61922	0.00306047	Dsg1c	desmoglein 1 gamma [Source:MGI Symbol;Acc:MGI:2664358]
ENSMUSG00000039037	2.79059	0.00306263	St6galnac5	ST6 (alpha-N-acetyl-neuraminyl-2,3-beta-galactosyl-1,3)-N-acetylgalactosaminide alpha-2,6-sialyltransferase 5 [Source:MGI Symbol;Acc:MGI:1349471]
ENSMUSG00000027077	-3.86075	0.00307323	Smtnl1	smoothelin-like 1 [Source:MGI Symbol;Acc:MGI:1915928]
ENSMUSG00000034648	3.03166	0.00307741	Lrrn1	leucine rich repeat protein 1, neuronal [Source:MGI Symbol;Acc:MGI:106038]
ENSMUSG00000057880	2.28697	0.00307767	Abat	4-aminobutyrate aminotransferase [Source:MGI Symbol;Acc:MGI:2443582]
ENSMUSG00000046699	3.18264	0.00311245	Slitrk4	SLIT and NTRK-like family, member 4 [Source:MGI Symbol;Acc:MGI:2442509]
ENSMUSG00000043999	3.50856	0.00311527	Gpr75	G protein-coupled receptor 75 [Source:MGI Symbol;Acc:MGI:2441843]
ENSMUSG00000021913	3.44884	0.00313114	Ogdhl	oxoglutarate dehydrogenase-like [Source:MGI Symbol;Acc:MGI:3616088]
ENSMUSG00000097736	5.59466	0.00313709	9530059O14Rik	RIKEN cDNA 9530059O14 gene [Source:MGI Symbol;Acc:MGI:2442421]
ENSMUSG00000046999	3.22509	0.00315322	1110032F04Rik	RIKEN cDNA 1110032F04 gene [Source:MGI Symbol;Acc:MGI:1915975]
ENSMUSG00000021337	7.12729	0.00315591	Scgn	secretagogin, EF-hand calcium binding protein [Source:MGI Symbol;Acc:MGI:2384873]
ENSMUSG00000026442	3.22232	0.00317646	Nfasc	neurofascin [Source:MGI Symbol;Acc:MGI:104753]
ENSMUSG00000103603	6.84939	0.00321917	Gm37020	predicted gene, 37020 [Source:MGI Symbol;Acc:MGI:5610248]
ENSMUSG00000027470	-3.17541	0.00324161	Mylk2	myosin, light polypeptide kinase 2, skeletal muscle [Source:MGI Symbol;Acc:MGI:2139434]
ENSMUSG00000023011	2.18801	0.0032436	Faim2	Fas apoptotic inhibitory molecule 2 [Source:MGI Symbol;Acc:MGI:1919643]
ENSMUSG00000072902	-5.4136	0.00325815	Gm10435	predicted gene 10435 [Source:MGI Symbol;Acc:MGI:3642820]
ENSMUSG00000094345	-4.21793	0.00327421	Igkv14-126	immunoglobulin kappa variable 14-126 [Source:MGI Symbol;Acc:MGI:3643131]
ENSMUSG00000039539	5.29269	0.00329127	Sgcz	sarcoglycan zeta [Source:MGI Symbol;Acc:MGI:2388820]
ENSMUSG00000059857	3.60846	0.00329724	Ntng1	netrin G1 [Source:MGI Symbol;Acc:MGI:1934028]
ENSMUSG00000073532	5.01951	0.0033079	Gm7276	predicted gene 7276 [Source:MGI Symbol;Acc:MGI:3646549]
ENSMUSG00000018470	2.96765	0.003311	Kcnab3	potassium voltage-gated channel, shaker-related subfamily, beta member 3 [Source:MGI Symbol;Acc:MGI:1336208]
ENSMUSG00000047786	3.08747	0.00332279	Lix1	limb and CNS expressed 1 [Source:MGI Symbol;Acc:MGI:1913893]
ENSMUSG00000048281	4.50507	0.00332761	Dleu7	deleted in lymphocytic leukemia, 7 [Source:MGI Symbol;Acc:MGI:2447771]
ENSMUSG00000033805	2.92401	0.00336768	Ephx4	epoxide hydrolase 4 [Source:MGI Symbol;Acc:MGI:2686228]
ENSMUSG00000028758	3.03436	0.00339182	Kif17	kinesin family member 17 [Source:MGI Symbol;Acc:MGI:1098229]
ENSMUSG00000055254	2.4492	0.00339289	Ntrk2	neurotrophic tyrosine kinase, receptor, type 2 [Source:MGI Symbol;Acc:MGI:97384]
ENSMUSG00000042750	2.13585	0.00339665	Bex2	brain expressed X-linked 2 [Source:MGI Symbol;Acc:MGI:1338017]
ENSMUSG00000021613	3.12931	0.0033969	Hapln1	hyaluronan and proteoglycan link protein 1 [Source:MGI Symbol;Acc:MGI:1337006]
ENSMUSG00000015476	2.55401	0.00341026	Prrt1	proline-rich transmembrane protein 1 [Source:MGI Symbol;Acc:MGI:1932118]
ENSMUSG00000079330	3.2152	0.00341724	Lemd1	LEM domain containing 1 [Source:MGI Symbol;Acc:MGI:1922403]
ENSMUSG00000015090	4.0857	0.00343272	Ptgds	prostaglandin D2 synthase (brain) [Source:MGI Symbol;Acc:MGI:99261]
ENSMUSG00000034185	7.08453	0.0034406	6430628N08Rik	RIKEN cDNA 6430628N08 gene [Source:MGI Symbol;Acc:MGI:1923487]
ENSMUSG00000038257	7.08453	0.0034406	Glra3	glycine receptor, alpha 3 subunit [Source:MGI Symbol;Acc:MGI:95749]
ENSMUSG00000058665	7.08453	0.0034406	En1	engrailed 1 [Source:MGI Symbol;Acc:MGI:95389]
ENSMUSG00000092375	7.08453	0.0034406	A730060N03Rik	RIKEN cDNA A730060N03 gene [Source:MGI Symbol;Acc:MGI:2444190]
ENSMUSG00000097265	7.08453	0.0034406	Gm26803	predicted gene, 26803 [Source:MGI Symbol;Acc:MGI:5477297]
ENSMUSG00000034209	2.79093	0.0034782	Rasl10a	RAS-like, family 10, member A [Source:MGI Symbol;Acc:MGI:1922918]
ENSMUSG00000060882	3.32517	0.00347906	Kcnd2	potassium voltage-gated channel, Shal-related family, member 2 [Source:MGI Symbol;Acc:MGI:102663]
ENSMUSG00000007950	2.10983	0.00350094	Abhd8	abhydrolase domain containing 8 [Source:MGI Symbol;Acc:MGI:1918946]
ENSMUSG00000061780	-2.12291	0.0035054	Cfd	complement factor D (adipsin) [Source:MGI Symbol;Acc:MGI:87931]
ENSMUSG00000027209	3.6659	0.00351008	Fam227b	family with sequence similarity 227, member B [Source:MGI Symbol;Acc:MGI:1923073]
ENSMUSG00000036902	2.74833	0.00353627	Neto2	neuropilin (NRP) and tolloid (TLL)-like 2 [Source:MGI Symbol;Acc:MGI:1921763]
ENSMUSG00000043460	5.08369	0.00354785	Elfn2	leucine rich repeat and fibronectin type III, extracellular 2 [Source:MGI Symbol;Acc:MGI:3608416]
ENSMUSG00000044519	7.04047	0.00359714	Zfp488	zinc finger protein 488 [Source:MGI Symbol;Acc:MGI:2686052]
ENSMUSG00000100553	7.04047	0.00359714	Gm17751	predicted gene, 17751 [Source:MGI Symbol;Acc:MGI:5009832]
ENSMUSG00000026058	3.87311	0.00361525	Khdrbs2	KH domain containing, RNA binding, signal transduction associated 2 [Source:MGI Symbol;Acc:MGI:2159649]
ENSMUSG00000055692	2.37098	0.00362967	Tmem191c	transmembrane protein 191C [Source:MGI Symbol;Acc:MGI:107238]
ENSMUSG00000049336	3.65782	0.00364719	Tenm2	teneurin transmembrane protein 2 [Source:MGI Symbol;Acc:MGI:1345184]
ENSMUSG00000010529	3.89871	0.00365213	Gm266	predicted gene 266 [Source:MGI Symbol;Acc:MGI:2685112]
ENSMUSG00000024500	2.43597	0.00365564	Ppp2r2b	protein phosphatase 2, regulatory subunit B, beta [Source:MGI Symbol;Acc:MGI:1920180]
ENSMUSG00000035923	-4.66383	0.00366101	Myf6	myogenic factor 6 [Source:MGI Symbol;Acc:MGI:97253]
ENSMUSG00000042655	6.79739	0.00368373	Fam159b	family with sequence similarity 159, member B [Source:MGI Symbol;Acc:MGI:1925053]
ENSMUSG00000055540	4.67301	0.00370054	Epha6	Eph receptor A6 [Source:MGI Symbol;Acc:MGI:108034]
ENSMUSG00000022415	2.17806	0.00371635	Syngr1	synaptogyrin 1 [Source:MGI Symbol;Acc:MGI:1328323]
ENSMUSG00000022519	-2.95334	0.00374168	Srl	sarcalumenin [Source:MGI Symbol;Acc:MGI:2146620]
ENSMUSG00000030549	5.40994	0.0037454	Rhcg	Rhesus blood group-associated C glycoprotein [Source:MGI Symbol;Acc:MGI:1888517]
ENSMUSG00000004748	2.38303	0.00376644	Mtfp1	mitochondrial fission process 1 [Source:MGI Symbol;Acc:MGI:1916686]
ENSMUSG00000048424	3.22788	0.00378054	Ranbp3l	RAN binding protein 3-like [Source:MGI Symbol;Acc:MGI:2444654]
ENSMUSG00000041556	2.23567	0.00378838	Fbxo2	F-box protein 2 [Source:MGI Symbol;Acc:MGI:2446216]
ENSMUSG00000070366	3.50442	0.00380366	Plpp4	phospholipid phosphatase 4 [Source:MGI Symbol;Acc:MGI:2685936]
ENSMUSG00000048747	3.56097	0.00381589	E130114P18Rik	RIKEN cDNA E130114P18 gene [Source:MGI Symbol;Acc:MGI:2442873]
ENSMUSG00000022763	2.54748	0.00385852	Aifm3	apoptosis-inducing factor, mitochondrion-associated 3 [Source:MGI Symbol;Acc:MGI:1919418]
ENSMUSG00000049796	4.03816	0.00386385	Crh	corticotropin releasing hormone [Source:MGI Symbol;Acc:MGI:88496]
ENSMUSG00000026018	2.73026	0.00387657	Ica1l	islet cell autoantigen 1-like [Source:MGI Symbol;Acc:MGI:1917625]
ENSMUSG00000038204	-3.48138	0.00389776	Asb10	ankyrin repeat and SOCS box-containing 10 [Source:MGI Symbol;Acc:MGI:2152836]
ENSMUSG00000063626	3.46257	0.00392412	Unc5d	unc-5 netrin receptor D [Source:MGI Symbol;Acc:MGI:2389364]
ENSMUSG00000032373	3.61493	0.00392487	Car12	carbonic anhydrase 12 [Source:MGI Symbol;Acc:MGI:1923709]
ENSMUSG00000038403	-2.96733	0.00394661	Hfe2	hemochromatosis type 2 (juvenile) [Source:MGI Symbol;Acc:MGI:1916835]
ENSMUSG00000030077	3.12303	0.00396286	Chl1	cell adhesion molecule L1-like [Source:MGI Symbol;Acc:MGI:1098266]
ENSMUSG00000031937	2.76666	0.00396542	Vstm5	V-set and transmembrane domain containing 5 [Source:MGI Symbol;Acc:MGI:1916387]
ENSMUSG00000006221	-2.42482	0.0039745	Hspb7	heat shock protein family, member 7 (cardiovascular) [Source:MGI Symbol;Acc:MGI:1352494]
ENSMUSG00000033044	-3.09885	0.00397772	Dhrs7c	dehydrogenase/reductase (SDR family) member 7C [Source:MGI Symbol;Acc:MGI:1915710]
ENSMUSG00000027296	2.17675	0.00399232	Itpka	inositol 1,4,5-trisphosphate 3-kinase A [Source:MGI Symbol;Acc:MGI:1333822]
ENSMUSG00000021587	3.10174	0.00399917	Pcsk1	proprotein convertase subtilisin/kexin type 1 [Source:MGI Symbol;Acc:MGI:97511]
ENSMUSG00000021098	4.03553	0.00400016	4930447C04Rik	RIKEN cDNA 4930447C04 gene [Source:MGI Symbol;Acc:MGI:1923051]
ENSMUSG00000043531	3.53289	0.00400907	Sorcs1	sortilin-related VPS10 domain containing receptor 1 [Source:MGI Symbol;Acc:MGI:1929666]
ENSMUSG00000055125	4.22174	0.00404523	M5C1000I18Rik	RIKEN cDNA M5C1000I18 gene [Source:MGI Symbol;Acc:MGI:3642038]
ENSMUSG00000087038	5.08692	0.00406697	2900079G21Rik	RIKEN cDNA 2900079G21 gene [Source:MGI Symbol;Acc:MGI:1920268]
ENSMUSG00000098128	5.40994	0.0040846	Gm3693	predicted gene 3693 [Source:MGI Symbol;Acc:MGI:3781869]
ENSMUSG00000100618	5.40994	0.0040846	Gm29595	predicted gene 29595 [Source:MGI Symbol;Acc:MGI:5580301]
ENSMUSG00000085084	3.43897	0.00409561	4930570G19Rik	RIKEN cDNA 4930570G19 gene [Source:MGI Symbol;Acc:MGI:1923158]
ENSMUSG00000038602	3.49573	0.00410393	Slc35f1	solute carrier family 35, member F1 [Source:MGI Symbol;Acc:MGI:2139810]
ENSMUSG00000081957	3.25344	0.00411921	Ak3l2-ps	adenylate kinase 3-like 2, pseudogene [Source:MGI Symbol;Acc:MGI:3574349]
ENSMUSG00000046854	3.45701	0.00413063	Pip5kl1	phosphatidylinositol-4-phosphate 5-kinase-like 1 [Source:MGI Symbol;Acc:MGI:2448520]
ENSMUSG00000043969	4.27435	0.00414577	Emx2	empty spiracles homeobox 2 [Source:MGI Symbol;Acc:MGI:95388]
ENSMUSG00000039376	-2.92912	0.00418105	Synpo2l	synaptopodin 2-like [Source:MGI Symbol;Acc:MGI:1916010]
ENSMUSG00000048617	5.06134	0.00420927	Rtbdn	retbindin [Source:MGI Symbol;Acc:MGI:2443686]
ENSMUSG00000056947	4.40479	0.00422209	Mab21l1	mab-21-like 1 (C. elegans) [Source:MGI Symbol;Acc:MGI:1333773]
ENSMUSG00000069911	3.95034	0.00422622	Fam196b	family with sequence similarity 196, member B [Source:MGI Symbol;Acc:MGI:3643491]
ENSMUSG00000097102	4.86807	0.00426158	2310069G16Rik	RIKEN cDNA 2310069G16 gene [Source:MGI Symbol;Acc:MGI:1916909]
ENSMUSG00000090546	3.95457	0.00426407	Cdr1	cerebellar degeneration related antigen 1 [Source:MGI Symbol;Acc:MGI:88359]
ENSMUSG00000030792	3.11822	0.00427884	Dkkl1	dickkopf-like 1 [Source:MGI Symbol;Acc:MGI:1354963]
ENSMUSG00000085886	5.38151	0.00432342	D030047H15Rik	RIKEN cDNA D030047H15 gene [Source:MGI Symbol;Acc:MGI:3698136]
ENSMUSG00000079243	-3.24039	0.0043371	Xirp1	xin actin-binding repeat containing 1 [Source:MGI Symbol;Acc:MGI:1333878]
ENSMUSG00000109372	3.99017	0.00434961	Gm19410	predicted gene, 19410 [Source:MGI Symbol;Acc:MGI:5011595]
ENSMUSG00000068373	2.83585	0.00436261	D430041D05Rik	RIKEN cDNA D430041D05 gene [Source:MGI Symbol;Acc:MGI:2181743]
ENSMUSG00000031965	-3.31276	0.00436449	Tbx20	T-box 20 [Source:MGI Symbol;Acc:MGI:1888496]
ENSMUSG00000040452	4.68015	0.00436592	Cdh12	cadherin 12 [Source:MGI Symbol;Acc:MGI:109503]
ENSMUSG00000097040	4.43841	0.00436653	2610316D01Rik	RIKEN cDNA 2610316D01 gene [Source:MGI Symbol;Acc:MGI:1919761]
ENSMUSG00000092536	4.00658	0.00437498	Gm20501	predicted gene 20501 [Source:MGI Symbol;Acc:MGI:5141966]
ENSMUSG00000001520	2.87321	0.00438991	Nrip2	nuclear receptor interacting protein 2 [Source:MGI Symbol;Acc:MGI:1891884]
ENSMUSG00000024227	4.43841	0.00441772	Pdzph1	PDZ and pleckstrin homology domains 1 [Source:MGI Symbol;Acc:MGI:1916489]
ENSMUSG00000065590	6.56832	0.00442016	Mir212	microRNA 212 [Source:MGI Symbol;Acc:MGI:2676888]
ENSMUSG00000031727	6.68739	0.00442747	Pmfbp1	polyamine modulated factor 1 binding protein 1 [Source:MGI Symbol;Acc:MGI:1930136]
ENSMUSG00000058897	3.08139	0.00443242	Col25a1	collagen, type XXV, alpha 1 [Source:MGI Symbol;Acc:MGI:1924268]
ENSMUSG00000025551	2.89891	0.00444845	Fgf14	fibroblast growth factor 14 [Source:MGI Symbol;Acc:MGI:109189]
ENSMUSG00000108325	5.35251	0.00445052	Gm44898	predicted gene 44898 [Source:MGI Symbol;Acc:MGI:5753474]
ENSMUSG00000042097	2.74617	0.00450139	Zfp239	zinc finger protein 239 [Source:MGI Symbol;Acc:MGI:1306812]
ENSMUSG00000106743	3.26107	0.00450741	Gm42847	predicted gene 42847 [Source:MGI Symbol;Acc:MGI:5662984]
ENSMUSG00000045903	2.91873	0.0045369	Npas4	neuronal PAS domain protein 4 [Source:MGI Symbol;Acc:MGI:2664186]
ENSMUSG00000029161	2.72348	0.00453867	Cgref1	cell growth regulator with EF hand domain 1 [Source:MGI Symbol;Acc:MGI:1915817]
ENSMUSG00000015854	-3.66498	0.00455664	Cd5l	CD5 antigen-like [Source:MGI Symbol;Acc:MGI:1334419]
ENSMUSG00000054850	2.72857	0.00455741	Smim10l2a	small integral membrane protein 10 like 2A [Source:MGI Symbol;Acc:MGI:2443645]
ENSMUSG00000086708	6.89959	0.00455969	Gm15577	predicted gene 15577 [Source:MGI Symbol;Acc:MGI:3783025]
ENSMUSG00000097311	6.89959	0.00455969	Gm26871	predicted gene, 26871 [Source:MGI Symbol;Acc:MGI:5477365]
ENSMUSG00000097419	6.89959	0.00455969	Gm26666	predicted gene, 26666 [Source:MGI Symbol;Acc:MGI:5477160]
ENSMUSG00000097686	6.89959	0.00455969	Gm26647	predicted gene, 26647 [Source:MGI Symbol;Acc:MGI:5477141]
ENSMUSG00000019865	3.6933	0.00457439	Nmbr	neuromedin B receptor [Source:MGI Symbol;Acc:MGI:1100525]
ENSMUSG00000104148	4.94957	0.00462739	Pcdha2	protocadherin alpha 2 [Source:MGI Symbol;Acc:MGI:2681880]
ENSMUSG00000032036	2.80256	0.00463382	Kirrel3	kin of IRRE like 3 (Drosophila) [Source:MGI Symbol;Acc:MGI:1914953]
ENSMUSG00000029088	2.62201	0.00465673	Kcnip4	Kv channel interacting protein 4 [Source:MGI Symbol;Acc:MGI:1933131]
ENSMUSG00000028039	2.73763	0.00467643	Efna3	ephrin A3 [Source:MGI Symbol;Acc:MGI:106644]
ENSMUSG00000059991	2.91045	0.00470862	Nptx2	neuronal pentraxin 2 [Source:MGI Symbol;Acc:MGI:1858209]
ENSMUSG00000075224	2.96149	0.00471669	Lrrc55	leucine rich repeat containing 55 [Source:MGI Symbol;Acc:MGI:2685197]
ENSMUSG00000033849	3.03099	0.00472549	B3galt2	UDP-Gal:betaGlcNAc beta 1,3-galactosyltransferase, polypeptide 2 [Source:MGI Symbol;Acc:MGI:1349461]
ENSMUSG00000085609	3.82596	0.00475503	1700016P03Rik	RIKEN cDNA 1700016P03 gene [Source:MGI Symbol;Acc:MGI:1922792]
ENSMUSG00000097486	5.26183	0.00476778	Gm17733	predicted gene, 17733 [Source:MGI Symbol;Acc:MGI:4937367]
ENSMUSG00000065414	6.84939	0.00479665	Mir138-1	microRNA 138-1 [Source:MGI Symbol;Acc:MGI:2676823]
ENSMUSG00000105152	6.84939	0.00479665	Gm42864	predicted gene 42864 [Source:MGI Symbol;Acc:MGI:5663001]
ENSMUSG00000097745	3.54593	0.00480617	AI115009	expressed sequence AI115009 [Source:MGI Symbol;Acc:MGI:2139623]
ENSMUSG00000001508	-3.28922	0.0048077	Sgca	sarcoglycan, alpha (dystrophin-associated glycoprotein) [Source:MGI Symbol;Acc:MGI:894698]
ENSMUSG00000000861	3.07698	0.0048139	Bcl11a	B cell CLL/lymphoma 11A (zinc finger protein) [Source:MGI Symbol;Acc:MGI:106190]
ENSMUSG00000070000	2.63128	0.00483532	Fcho1	FCH domain only 1 [Source:MGI Symbol;Acc:MGI:1921265]
ENSMUSG00000072720	-2.93946	0.00488378	Myo18b	myosin XVIIIb [Source:MGI Symbol;Acc:MGI:1921626]
ENSMUSG00000068062	4.35263	0.00490415	Gm14164	predicted gene 14164 [Source:MGI Symbol;Acc:MGI:3650730]
ENSMUSG00000030546	-3.04183	0.00491176	Plin1	perilipin 1 [Source:MGI Symbol;Acc:MGI:1890505]
ENSMUSG00000052374	-2.64454	0.00494061	Actn2	actinin alpha 2 [Source:MGI Symbol;Acc:MGI:109192]
ENSMUSG00000032017	2.93486	0.00494844	Grik4	glutamate receptor, ionotropic, kainate 4 [Source:MGI Symbol;Acc:MGI:95817]
ENSMUSG00000068606	-3.67632	0.00499059	Gm4841	predicted gene 4841 [Source:MGI Symbol;Acc:MGI:3643814]
ENSMUSG00000026259	1.91279	0.00499483	Ngef	neuronal guanine nucleotide exchange factor [Source:MGI Symbol;Acc:MGI:1858414]
ENSMUSG00000032589	2.76194	0.00499597	Bsn	bassoon [Source:MGI Symbol;Acc:MGI:1277955]
ENSMUSG00000038077	2.95464	0.00502739	Kcna6	potassium voltage-gated channel, shaker-related, subfamily, member 6 [Source:MGI Symbol;Acc:MGI:96663]
ENSMUSG00000021099	6.79739	0.00505197	Six6	sine oculis-related homeobox 6 [Source:MGI Symbol;Acc:MGI:1341840]
ENSMUSG00000086815	6.79739	0.00505197	3110082J24Rik	RIKEN cDNA 3110082J24 gene [Source:MGI Symbol;Acc:MGI:3641994]
ENSMUSG00000021314	2.16328	0.0050521	Amph	amphiphysin [Source:MGI Symbol;Acc:MGI:103574]
ENSMUSG00000036186	2.4927	0.00506688	Fam69b	family with sequence similarity 69, member B [Source:MGI Symbol;Acc:MGI:1927576]
ENSMUSG00000104868	3.45149	0.00506697	Gm9954	predicted gene 9954 [Source:MGI Symbol;Acc:MGI:3642120]
ENSMUSG00000031710	-4.02181	0.00506742	Ucp1	uncoupling protein 1 (mitochondrial, proton carrier) [Source:MGI Symbol;Acc:MGI:98894]
ENSMUSG00000061578	3.285	0.00507068	Ksr2	kinase suppressor of ras 2 [Source:MGI Symbol;Acc:MGI:3610315]
ENSMUSG00000030731	2.44593	0.00510466	Syt3	synaptotagmin III [Source:MGI Symbol;Acc:MGI:99665]
ENSMUSG00000053747	6.50488	0.00510774	Sox14	SRY (sex determining region Y)-box 14 [Source:MGI Symbol;Acc:MGI:98362]
ENSMUSG00000002032	2.64305	0.00512659	Tmem25	transmembrane protein 25 [Source:MGI Symbol;Acc:MGI:1918937]
ENSMUSG00000094356	-4.59158	0.00516038	Igkv8-28	immunoglobulin kappa variable 8-28 [Source:MGI Symbol;Acc:MGI:3642251]
ENSMUSG00000018459	3.1127	0.00517351	Slc13a3	solute carrier family 13 (sodium-dependent dicarboxylate transporter), member 3 [Source:MGI Symbol;Acc:MGI:2149635]
ENSMUSG00000042662	3.30574	0.00518307	Dusp15	dual specificity phosphatase-like 15 [Source:MGI Symbol;Acc:MGI:1934928]
ENSMUSG00000048004	3.19225	0.00519792	Tmem196	transmembrane protein 196 [Source:MGI Symbol;Acc:MGI:2685374]
ENSMUSG00000022490	2.49604	0.00521315	Ppp1r1a	protein phosphatase 1, regulatory (inhibitor) subunit 1A [Source:MGI Symbol;Acc:MGI:1889595]
ENSMUSG00000037034	-5.51443	0.00523015	Pax1	paired box 1 [Source:MGI Symbol;Acc:MGI:97485]
ENSMUSG00000017167	2.37531	0.00525009	Cntnap1	contactin associated protein-like 1 [Source:MGI Symbol;Acc:MGI:1858201]
ENSMUSG00000031227	2.05922	0.00527045	Magee1	melanoma antigen, family E, 1 [Source:MGI Symbol;Acc:MGI:2148149]
ENSMUSG00000022099	1.97709	0.0052766	Dmtn	dematin actin binding protein [Source:MGI Symbol;Acc:MGI:99670]
ENSMUSG00000026797	1.9168	0.00534072	Stxbp1	syntaxin binding protein 1 [Source:MGI Symbol;Acc:MGI:107363]
ENSMUSG00000026730	2.22638	0.00535203	Pter	phosphotriesterase related [Source:MGI Symbol;Acc:MGI:107372]
ENSMUSG00000000308	1.93552	0.00538044	Ckmt1	creatine kinase, mitochondrial 1, ubiquitous [Source:MGI Symbol;Acc:MGI:99441]
ENSMUSG00000003436	3.60171	0.0053831	Dll3	delta-like 3 (Drosophila) [Source:MGI Symbol;Acc:MGI:1096877]
ENSMUSG00000036480	6.56832	0.00540223	Prss56	protease, serine 56 [Source:MGI Symbol;Acc:MGI:1916703]
ENSMUSG00000036972	4.25382	0.00542525	Zic4	zinc finger protein of the cerebellum 4 [Source:MGI Symbol;Acc:MGI:107201]
ENSMUSG00000019235	2.56344	0.00552014	Rps6kl1	ribosomal protein S6 kinase-like 1 [Source:MGI Symbol;Acc:MGI:2443413]
ENSMUSG00000020431	2.27943	0.00552883	Adcy1	adenylate cyclase 1 [Source:MGI Symbol;Acc:MGI:99677]
ENSMUSG00000033730	2.81276	0.00555122	Egr3	early growth response 3 [Source:MGI Symbol;Acc:MGI:1306780]
ENSMUSG00000074218	-2.80701	0.00555176	Cox7a1	cytochrome c oxidase subunit VIIa 1 [Source:MGI Symbol;Acc:MGI:1316714]
ENSMUSG00000051851	2.12194	0.00561498	Cxx1c	CAAX box 1C [Source:MGI Symbol;Acc:MGI:1920115]
ENSMUSG00000071035	2.0327	0.00561964	Gm5499	predicted pseudogene 5499 [Source:MGI Symbol;Acc:MGI:3643804]
ENSMUSG00000025128	2.67504	0.00562059	Bhlhe22	basic helix-loop-helix family, member e22 [Source:MGI Symbol;Acc:MGI:1930001]
ENSMUSG00000029831	6.74344	0.00562564	Npvf	neuropeptide VF precursor [Source:MGI Symbol;Acc:MGI:1926488]
ENSMUSG00000087184	6.74344	0.00562564	Gm11650	predicted gene 11650 [Source:MGI Symbol;Acc:MGI:3650132]
ENSMUSG00000097515	3.45166	0.00563388	1700040D17Rik	RIKEN cDNA 1700040D17 gene [Source:MGI Symbol;Acc:MGI:1923852]
ENSMUSG00000020037	2.90736	0.00564965	Rfx4	regulatory factor X, 4 (influences HLA class II expression) [Source:MGI Symbol;Acc:MGI:1918387]
ENSMUSG00000086645	3.55603	0.00565667	Gm15743	predicted gene 15743 [Source:MGI Symbol;Acc:MGI:3783185]
ENSMUSG00000046219	3.41884	0.00567629	C230012O17Rik	RIKEN cDNA C230012O17 gene [Source:MGI Symbol;Acc:MGI:2442283]
ENSMUSG00000041329	1.98885	0.00574158	Atp1b2	ATPase, Na+/K+ transporting, beta 2 polypeptide [Source:MGI Symbol;Acc:MGI:88109]
ENSMUSG00000092167	3.64753	0.00575078	Gm3696	predicted gene 3696 [Source:MGI Symbol;Acc:MGI:3781872]
ENSMUSG00000022421	1.97062	0.00576152	Nptxr	neuronal pentraxin receptor [Source:MGI Symbol;Acc:MGI:1920590]
ENSMUSG00000029716	3.03326	0.00576805	Tfr2	transferrin receptor 2 [Source:MGI Symbol;Acc:MGI:1354956]
ENSMUSG00000041889	2.30531	0.00577879	Shisa4	shisa family member 4 [Source:MGI Symbol;Acc:MGI:1924802]
ENSMUSG00000109290	4.10416	0.00579081	Phgdh-ps1	3-phosphoglycerate dehydrogenase, pseudogene 1 [Source:MGI Symbol;Acc:MGI:1933203]
ENSMUSG00000021303	2.86929	0.00584537	Gng4	guanine nucleotide binding protein (G protein), gamma 4 [Source:MGI Symbol;Acc:MGI:102703]
ENSMUSG00000032291	3.24442	0.00585488	Crabp1	cellular retinoic acid binding protein I [Source:MGI Symbol;Acc:MGI:88490]
ENSMUSG00000058740	2.08274	0.00586064	Kcnt1	potassium channel, subfamily T, member 1 [Source:MGI Symbol;Acc:MGI:1924627]
ENSMUSG00000061654	3.01379	0.00589745	Spry3	sprouty homolog 3 (Drosophila) [Source:MGI Symbol;Acc:MGI:1345188]
ENSMUSG00000006435	2.05787	0.00591914	Neurl1a	neuralized E3 ubiquitin protein ligase 1A [Source:MGI Symbol;Acc:MGI:1334263]
ENSMUSG00000098780	6.68739	0.00594862	Mir6390	microRNA 6390 [Source:MGI Symbol;Acc:MGI:5530944]
ENSMUSG00000107859	6.68739	0.00594862	Gm30731	predicted gene, 30731 [Source:MGI Symbol;Acc:MGI:5589890]
ENSMUSG00000046500	3.99099	0.00596337	Fam19a4	family with sequence similarity 19, member A4 [Source:MGI Symbol;Acc:MGI:2444563]
ENSMUSG00000037579	2.17467	0.0059709	Kcnh3	potassium voltage-gated channel, subfamily H (eag-related), member 3 [Source:MGI Symbol;Acc:MGI:1341723]
ENSMUSG00000041737	-3.04124	0.00598091	Tmem45b	transmembrane protein 45b [Source:MGI Symbol;Acc:MGI:2384574]
ENSMUSG00000087018	4.11709	0.00601059	2900072N19Rik	RIKEN cDNA 2900072N19 gene [Source:MGI Symbol;Acc:MGI:1920283]
ENSMUSG00000045284	2.70761	0.00601639	Dcaf12l1	DDB1 and CUL4 associated factor 12-like 1 [Source:MGI Symbol;Acc:MGI:2444462]
ENSMUSG00000050132	2.75432	0.00607591	Sarm1	sterile alpha and HEAT/Armadillo motif containing 1 [Source:MGI Symbol;Acc:MGI:2136419]
ENSMUSG00000098097	4.91031	0.00608329	6530403H02Rik	RIKEN cDNA 6530403H02 gene [Source:MGI Symbol;Acc:MGI:2444638]
ENSMUSG00000031105	2.07043	0.006118	Slc25a14	solute carrier family 25 (mitochondrial carrier, brain), member 14 [Source:MGI Symbol;Acc:MGI:1330823]
ENSMUSG00000013523	1.9896	0.00615992	Bcas1	breast carcinoma amplified sequence 1 [Source:MGI Symbol;Acc:MGI:1924210]
ENSMUSG00000054072	-2.55039	0.00616101	Iigp1	interferon inducible GTPase 1 [Source:MGI Symbol;Acc:MGI:1926259]
ENSMUSG00000027316	2.65594	0.00618024	Gfra4	glial cell line derived neurotrophic factor family receptor alpha 4 [Source:MGI Symbol;Acc:MGI:1341873]
ENSMUSG00000044364	3.36591	0.00618627	Tmem74b	transmembrane protein 74B [Source:MGI Symbol;Acc:MGI:1918629]
ENSMUSG00000068037	2.65755	0.00620324	Mas1	MAS1 oncogene [Source:MGI Symbol;Acc:MGI:96918]
ENSMUSG00000024565	4.16383	0.00620585	Sall3	sal-like 3 (Drosophila) [Source:MGI Symbol;Acc:MGI:109295]
ENSMUSG00000054793	2.01152	0.0062112	Cadm4	cell adhesion molecule 4 [Source:MGI Symbol;Acc:MGI:2449088]
ENSMUSG00000033579	2.92091	0.00622145	Fa2h	fatty acid 2-hydroxylase [Source:MGI Symbol;Acc:MGI:2443327]
ENSMUSG00000027849	2.77385	0.00623566	Syt6	synaptotagmin VI [Source:MGI Symbol;Acc:MGI:1859544]
ENSMUSG00000020639	3.22807	0.00627819	Pfn4	profilin family, member 4 [Source:MGI Symbol;Acc:MGI:1920121]
ENSMUSG00000029212	2.75897	0.00632051	Gabrb1	gamma-aminobutyric acid (GABA) A receptor, subunit beta 1 [Source:MGI Symbol;Acc:MGI:95619]
ENSMUSG00000078137	2.84179	0.00637491	Ankrd63	ankyrin repeat domain 63 [Source:MGI Symbol;Acc:MGI:2686183]
ENSMUSG00000028354	2.63718	0.00641739	Fmn2	formin 2 [Source:MGI Symbol;Acc:MGI:1859252]
ENSMUSG00000039563	3.1013	0.00641922	2210406O10Rik	RIKEN cDNA 2210406O10 gene [Source:MGI Symbol;Acc:MGI:1923960]
ENSMUSG00000096883	3.06959	0.0064657	Shisa8	shisa family member 8 [Source:MGI Symbol;Acc:MGI:2146080]
ENSMUSG00000034187	1.83154	0.00651026	Nsf	N-ethylmaleimide sensitive fusion protein [Source:MGI Symbol;Acc:MGI:104560]
ENSMUSG00000045929	4.44457	0.00653194	Gm20715	predicted gene 20715 [Source:MGI Symbol;Acc:MGI:5313162]
ENSMUSG00000018924	-2.91755	0.0065674	Alox15	arachidonate 15-lipoxygenase [Source:MGI Symbol;Acc:MGI:87997]
ENSMUSG00000020340	1.98255	0.00659476	Cyfip2	cytoplasmic FMR1 interacting protein 2 [Source:MGI Symbol;Acc:MGI:1924134]
ENSMUSG00000025175	2.38408	0.00659586	Fn3k	fructosamine 3 kinase [Source:MGI Symbol;Acc:MGI:1926834]
ENSMUSG00000033383	4.34847	0.00663854	Rtp1	receptor transporter protein 1 [Source:MGI Symbol;Acc:MGI:2685450]
ENSMUSG00000066607	2.16048	0.00664588	6030419C18Rik	RIKEN cDNA 6030419C18 gene [Source:MGI Symbol;Acc:MGI:2442108]
ENSMUSG00000050447	2.72892	0.0066484	Lypd6	LY6/PLAUR domain containing 6 [Source:MGI Symbol;Acc:MGI:2443848]
ENSMUSG00000054944	6.29588	0.00668086	5330416C01Rik	RIKEN cDNA 5330416C01 gene [Source:MGI Symbol;Acc:MGI:2685378]
ENSMUSG00000044125	2.96972	0.00669628	9530080O11Rik	RIKEN cDNA 9530080O11 gene [Source:MGI Symbol;Acc:MGI:2441751]
ENSMUSG00000019775	2.39373	0.0067206	Rgs17	regulator of G-protein signaling 17 [Source:MGI Symbol;Acc:MGI:1927469]
ENSMUSG00000097381	4.21593	0.00672632	A230087F16Rik	RIKEN cDNA A230087F16 gene [Source:MGI Symbol;Acc:MGI:2444635]
ENSMUSG00000037224	2.52201	0.00675957	Zfyve28	zinc finger, FYVE domain containing 28 [Source:MGI Symbol;Acc:MGI:2684992]
ENSMUSG00000082016	1.83753	0.00677706	Pgam1-ps2	phosphoglycerate mutase 1, pseudogene 2 [Source:MGI Symbol;Acc:MGI:3645709]
ENSMUSG00000096936	3.54357	0.00680739	Gm3510	predicted gene 3510 [Source:MGI Symbol;Acc:MGI:3781687]
ENSMUSG00000014542	-3.67825	0.00682931	Clec4f	C-type lectin domain family 4, member f [Source:MGI Symbol;Acc:MGI:1859834]
ENSMUSG00000040133	2.88237	0.00683062	Gpr176	G protein-coupled receptor 176 [Source:MGI Symbol;Acc:MGI:2685858]
ENSMUSG00000109450	3.72158	0.00685524	Gm44529	predicted gene 44529 [Source:MGI Symbol;Acc:MGI:5753105]
ENSMUSG00000016349	2.89241	0.00687245	Eef1a2	eukaryotic translation elongation factor 1 alpha 2 [Source:MGI Symbol;Acc:MGI:1096317]
ENSMUSG00000047746	-3.10505	0.00688518	Fbxo40	F-box protein 40 [Source:MGI Symbol;Acc:MGI:2443753]
ENSMUSG00000032500	2.57302	0.0069091	Dclk3	doublecortin-like kinase 3 [Source:MGI Symbol;Acc:MGI:3039580]
ENSMUSG00000000202	2.83889	0.00703759	Btbd17	BTB (POZ) domain containing 17 [Source:MGI Symbol;Acc:MGI:1919264]
ENSMUSG00000022523	2.75107	0.00705168	Fgf12	fibroblast growth factor 12 [Source:MGI Symbol;Acc:MGI:109183]
ENSMUSG00000029059	1.9885	0.00705744	Fam213b	family with sequence similarity 213, member B [Source:MGI Symbol;Acc:MGI:1913719]
ENSMUSG00000015579	-3.22388	0.00706304	Nkx2-5	NK2 homeobox 5 [Source:MGI Symbol;Acc:MGI:97350]
ENSMUSG00000048355	2.71747	0.00707417	Arxes1	adipocyte-related X-chromosome expressed sequence 1 [Source:MGI Symbol;Acc:MGI:1923469]
ENSMUSG00000022061	6.56832	0.00709723	Nkx3-1	NK-3 transcription factor, locus 1 (Drosophila) [Source:MGI Symbol;Acc:MGI:97352]
ENSMUSG00000059246	6.56832	0.00709723	Foxb1	forkhead box B1 [Source:MGI Symbol;Acc:MGI:1927549]
ENSMUSG00000089760	6.56832	0.00709723	D030046N08Rik	RIKEN cDNA D030046N08 gene [Source:MGI Symbol;Acc:MGI:3645234]
ENSMUSG00000099591	6.56832	0.00709723	Gm17969	predicted gene, 17969 [Source:MGI Symbol;Acc:MGI:5010154]
ENSMUSG00000086896	4.31556	0.00709958	Cyp4x1os	cytochrome P450, family 4, subfamily x, polypeptide 1, opposite strand [Source:MGI Symbol;Acc:MGI:3649427]
ENSMUSG00000044681	2.83892	0.00710015	Cnpy1	canopy FGF signaling regulator 1 [Source:MGI Symbol;Acc:MGI:2442451]
ENSMUSG00000039485	1.86937	0.00710193	Tspyl4	TSPY-like 4 [Source:MGI Symbol;Acc:MGI:106393]
ENSMUSG00000026527	3.63696	0.00710484	Rgs7	regulator of G protein signaling 7 [Source:MGI Symbol;Acc:MGI:1346089]
ENSMUSG00000029581	2.13431	0.00711378	Fscn1	fascin actin-bundling protein 1 [Source:MGI Symbol;Acc:MGI:1352745]
ENSMUSG00000031971	2.58674	0.00713108	Ccsap	centriole, cilia and spindle associated protein [Source:MGI Symbol;Acc:MGI:1920670]
ENSMUSG00000100457	-3.78444	0.00717843	D830032E09Rik	RIKEN cDNA D830032E09 gene [Source:MGI Symbol;Acc:MGI:2442347]
ENSMUSG00000028360	3.022	0.00721062	Slc44a5	solute carrier family 44, member 5 [Source:MGI Symbol;Acc:MGI:3035141]
ENSMUSG00000045348	2.32587	0.00726521	Nyap1	neuronal tyrosine-phosphorylated phosphoinositide 3-kinase adaptor 1 [Source:MGI Symbol;Acc:MGI:2443880]
ENSMUSG00000019370	1.89393	0.00730576	Calm3	calmodulin 3 [Source:MGI Symbol;Acc:MGI:103249]
ENSMUSG00000052372	3.18187	0.00738363	Il1rapl1	interleukin 1 receptor accessory protein-like 1 [Source:MGI Symbol;Acc:MGI:2687319]
ENSMUSG00000010825	3.82311	0.00738562	Grid2ip	glutamate receptor, ionotropic, delta 2 (Grid2) interacting protein 1 [Source:MGI Symbol;Acc:MGI:2176213]
ENSMUSG00000085389	3.53011	0.00739544	1700003M07Rik	RIKEN cDNA 1700003M07 gene [Source:MGI Symbol;Acc:MGI:1919475]
ENSMUSG00000051703	2.29052	0.00744532	Tmem198	transmembrane protein 198 [Source:MGI Symbol;Acc:MGI:2443133]
ENSMUSG00000050423	2.86271	0.00755373	Ppp1r3g	protein phosphatase 1, regulatory (inhibitor) subunit 3G [Source:MGI Symbol;Acc:MGI:1923737]
ENSMUSG00000055027	-2.778	0.00757044	Smyd1	SET and MYND domain containing 1 [Source:MGI Symbol;Acc:MGI:104790]
ENSMUSG00000005474	-6.31133	0.00761725	Myl10	myosin, light chain 10, regulatory [Source:MGI Symbol;Acc:MGI:1891705]
ENSMUSG00000022878	-2.47077	0.00762805	Adipoq	adiponectin, C1Q and collagen domain containing [Source:MGI Symbol;Acc:MGI:106675]
ENSMUSG00000061702	2.66461	0.00763875	Tmem91	transmembrane protein 91 [Source:MGI Symbol;Acc:MGI:2443589]
ENSMUSG00000022436	1.75878	0.0076447	Sh3bp1	SH3-domain binding protein 1 [Source:MGI Symbol;Acc:MGI:104603]
ENSMUSG00000030108	2.96466	0.00766003	Slc6a13	solute carrier family 6 (neurotransmitter transporter, GABA), member 13 [Source:MGI Symbol;Acc:MGI:95629]
ENSMUSG00000071636	2.8201	0.00766214	Rimbp3	RIMS binding protein 3 [Source:MGI Symbol;Acc:MGI:2685449]
ENSMUSG00000031698	-2.81377	0.00768914	Mylk3	myosin light chain kinase 3 [Source:MGI Symbol;Acc:MGI:2443063]
ENSMUSG00000029001	1.83054	0.00772227	Fbxo44	F-box protein 44 [Source:MGI Symbol;Acc:MGI:1354744]
ENSMUSG00000022762	3.24291	0.00774781	Ncam2	neural cell adhesion molecule 2 [Source:MGI Symbol;Acc:MGI:97282]
ENSMUSG00000068745	-2.7361	0.00777027	Mybphl	myosin binding protein H-like [Source:MGI Symbol;Acc:MGI:1916003]
ENSMUSG00000022340	2.06506	0.00778271	Sybu	syntabulin (syntaxin-interacting) [Source:MGI Symbol;Acc:MGI:2442392]
ENSMUSG00000032507	2.16457	0.0078115	Fbxl2	F-box and leucine-rich repeat protein 2 [Source:MGI Symbol;Acc:MGI:1919429]
ENSMUSG00000042751	2.03116	0.00784551	Nmnat2	nicotinamide nucleotide adenylyltransferase 2 [Source:MGI Symbol;Acc:MGI:2444155]
ENSMUSG00000024558	2.57456	0.00789355	Mapk4	mitogen-activated protein kinase 4 [Source:MGI Symbol;Acc:MGI:2444559]
ENSMUSG00000096515	-6.08007	0.0079087	Igkv14-100	immunoglobulin kappa chain variable 14-100 [Source:MGI Symbol;Acc:MGI:4439559]
ENSMUSG00000047428	2.58267	0.00791608	Dlk2	delta-like 2 homolog (Drosophila) [Source:MGI Symbol;Acc:MGI:2146838]
ENSMUSG00000029685	-3.19608	0.00792709	Asb15	ankyrin repeat and SOCS box-containing 15 [Source:MGI Symbol;Acc:MGI:1926160]
ENSMUSG00000052629	3.05987	0.00793253	Gm9885	predicted gene 9885 [Source:MGI Symbol;Acc:MGI:3641726]
ENSMUSG00000086191	3.68641	0.00795031	Zfp652os	zinc finger protein 652, opposite strand [Source:MGI Symbol;Acc:MGI:3044900]
ENSMUSG00000053550	2.55644	0.00798543	Shisa7	shisa family member 7 [Source:MGI Symbol;Acc:MGI:3605641]
ENSMUSG00000030905	1.85718	0.00799085	Crym	crystallin, mu [Source:MGI Symbol;Acc:MGI:102675]
ENSMUSG00000103428	4.58919	0.0080052	Gm20754	predicted gene, 20754 [Source:MGI Symbol;Acc:MGI:5434110]
ENSMUSG00000084375	6.29588	0.00801678	Gm11637	predicted gene 11637 [Source:MGI Symbol;Acc:MGI:3651875]
ENSMUSG00000038630	3.12961	0.00803896	Zkscan16	zinc finger with KRAB and SCAN domains 16 [Source:MGI Symbol;Acc:MGI:3510405]
ENSMUSG00000004885	3.02068	0.00808028	Crabp2	cellular retinoic acid binding protein II [Source:MGI Symbol;Acc:MGI:88491]
ENSMUSG00000056966	2.88662	0.00808343	Gjc3	gap junction protein, gamma 3 [Source:MGI Symbol;Acc:MGI:2153041]
ENSMUSG00000047797	2.69511	0.00822057	Gjb1	gap junction protein, beta 1 [Source:MGI Symbol;Acc:MGI:95719]
ENSMUSG00000044499	3.85089	0.00823656	Hs3st5	heparan sulfate (glucosamine) 3-O-sulfotransferase 5 [Source:MGI Symbol;Acc:MGI:2441996]
ENSMUSG00000069581	3.12055	0.00825944	Tspear	thrombospondin type laminin G domain and EAR repeats [Source:MGI Symbol;Acc:MGI:2671932]
ENSMUSG00000034570	2.63156	0.00828503	Inpp5j	inositol polyphosphate 5-phosphatase J [Source:MGI Symbol;Acc:MGI:2158663]
ENSMUSG00000058672	1.78557	0.00828505	Tubb2a	tubulin, beta 2A class IIA [Source:MGI Symbol;Acc:MGI:107861]
ENSMUSG00000059456	1.78132	0.00830888	Ptk2b	PTK2 protein tyrosine kinase 2 beta [Source:MGI Symbol;Acc:MGI:104908]
ENSMUSG00000034040	2.619	0.00830926	Wbscr17	Williams-Beuren syndrome chromosome region 17 homolog (human) [Source:MGI Symbol;Acc:MGI:2137594]
ENSMUSG00000031778	1.74669	0.00832793	Cx3cl1	chemokine (C-X3-C motif) ligand 1 [Source:MGI Symbol;Acc:MGI:1097153]
ENSMUSG00000062694	-2.84537	0.00841175	Cav3	caveolin 3 [Source:MGI Symbol;Acc:MGI:107570]
ENSMUSG00000040563	1.77725	0.00843479	Plppr2	phospholipid phosphatase related 2 [Source:MGI Symbol;Acc:MGI:2384575]
ENSMUSG00000032854	2.5622	0.00846293	Ugt8a	UDP galactosyltransferase 8A [Source:MGI Symbol;Acc:MGI:109522]
ENSMUSG00000024176	2.34845	0.00847681	Sox8	SRY (sex determining region Y)-box 8 [Source:MGI Symbol;Acc:MGI:98370]
ENSMUSG00000061527	-2.65888	0.00848561	Krt5	keratin 5 [Source:MGI Symbol;Acc:MGI:96702]
ENSMUSG00000094910	2.11889	0.00849048	D430019H16Rik	RIKEN cDNA D430019H16 gene [Source:MGI Symbol;Acc:MGI:2443127]
ENSMUSG00000074404	6.29588	0.0085131	Gm1698	predicted gene 1698 [Source:MGI Symbol;Acc:MGI:2686544]
ENSMUSG00000034353	1.88207	0.00854554	Ramp1	receptor (calcitonin) activity modifying protein 1 [Source:MGI Symbol;Acc:MGI:1858418]
ENSMUSG00000029769	2.15077	0.00856091	Ccdc136	coiled-coil domain containing 136 [Source:MGI Symbol;Acc:MGI:1918128]
ENSMUSG00000053004	2.62055	0.0085713	Hrh1	histamine receptor H1 [Source:MGI Symbol;Acc:MGI:107619]
ENSMUSG00000028813	6.50488	0.00858848	CK137956	cDNA sequence CK137956 [Source:MGI Symbol;Acc:MGI:3616080]
ENSMUSG00000084873	6.50488	0.00858848	C030047K22Rik	RIKEN cDNA C030047K22 gene [Source:MGI Symbol;Acc:MGI:1924868]
ENSMUSG00000085562	6.50488	0.00858848	2610028E06Rik	RIKEN cDNA 2610028E06 gene [Source:MGI Symbol;Acc:MGI:1919645]
ENSMUSG00000086017	6.50488	0.00858848	Gm11872	predicted gene 11872 [Source:MGI Symbol;Acc:MGI:3649333]
ENSMUSG00000035285	2.07874	0.00859502	Nat14	N-acetyltransferase 14 [Source:MGI Symbol;Acc:MGI:3039561]
ENSMUSG00000034245	1.84121	0.00861726	Hdac11	histone deacetylase 11 [Source:MGI Symbol;Acc:MGI:2385252]
ENSMUSG00000109284	2.78884	0.00862513	B230311B06Rik	RIKEN cDNA B230311B06 gene [Source:MGI Symbol;Acc:MGI:2686541]
ENSMUSG00000063804	4.2591	0.00875127	Lin28b	lin-28 homolog B (C. elegans) [Source:MGI Symbol;Acc:MGI:3584032]
ENSMUSG00000024008	2.81109	0.00875838	Cpne5	copine V [Source:MGI Symbol;Acc:MGI:2385908]
ENSMUSG00000097910	-3.62229	0.00877857	5033428I22Rik	RIKEN cDNA 5033428I22 gene [Source:MGI Symbol;Acc:MGI:1923246]
ENSMUSG00000025576	1.94702	0.00878725	Rbfox3	RNA binding protein, fox-1 homolog (C. elegans) 3 [Source:MGI Symbol;Acc:MGI:106368]
ENSMUSG00000020178	2.10129	0.00879167	Adora2a	adenosine A2a receptor [Source:MGI Symbol;Acc:MGI:99402]
ENSMUSG00000097961	2.69491	0.00883106	Gm27000	predicted gene, 27000 [Source:MGI Symbol;Acc:MGI:5504115]
ENSMUSG00000027861	-3.06213	0.00883771	Casq2	calsequestrin 2 [Source:MGI Symbol;Acc:MGI:1309469]
ENSMUSG00000067724	2.97296	0.00890197	Gbx1	gastrulation brain homeobox 1 [Source:MGI Symbol;Acc:MGI:95667]
ENSMUSG00000020926	1.98264	0.00896366	Adam11	a disintegrin and metallopeptidase domain 11 [Source:MGI Symbol;Acc:MGI:1098667]
ENSMUSG00000020312	2.49088	0.00897389	Shc2	SHC (Src homology 2 domain containing) transforming protein 2 [Source:MGI Symbol;Acc:MGI:106180]
ENSMUSG00000043410	3.88689	0.00904426	Hfm1	HFM1, ATP-dependent DNA helicase homolog [Source:MGI Symbol;Acc:MGI:3036246]
ENSMUSG00000021919	3.83958	0.00908242	Chat	choline acetyltransferase [Source:MGI Symbol;Acc:MGI:88392]
ENSMUSG00000027499	1.84634	0.00910641	Pkia	protein kinase inhibitor, alpha [Source:MGI Symbol;Acc:MGI:104747]
ENSMUSG00000042761	3.01692	0.00914852	Mrap2	melanocortin 2 receptor accessory protein 2 [Source:MGI Symbol;Acc:MGI:3609239]
ENSMUSG00000027634	1.73155	0.00918703	Ndrg3	N-myc downstream regulated gene 3 [Source:MGI Symbol;Acc:MGI:1352499]
ENSMUSG00000073888	2.48081	0.00921264	Ccl27a	chemokine (C-C motif) ligand 27A [Source:MGI Symbol;Acc:MGI:1343459]
ENSMUSG00000032495	-2.85086	0.00921521	Lrrc2	leucine rich repeat containing 2 [Source:MGI Symbol;Acc:MGI:1921499]
ENSMUSG00000045509	4.16383	0.00922974	Gpr150	G protein-coupled receptor 150 [Source:MGI Symbol;Acc:MGI:2441872]
ENSMUSG00000087642	-6.98257	0.00928667	Ighe	Immunoglobulin heavy constant epsilon [Source:MGI Symbol;Acc:MGI:2685746]
ENSMUSG00000040610	6.05139	0.00929712	Tlx3	T cell leukemia, homeobox 3 [Source:MGI Symbol;Acc:MGI:1351209]
ENSMUSG00000087335	6.05139	0.00929712	4930526F13Rik	RIKEN cDNA 4930526F13 gene [Source:MGI Symbol;Acc:MGI:1922443]
ENSMUSG00000050840	3.46228	0.00930786	Cdh20	cadherin 20 [Source:MGI Symbol;Acc:MGI:1346069]
ENSMUSG00000083284	2.86091	0.00933452	Gm13688	predicted gene 13688 [Source:MGI Symbol;Acc:MGI:3652062]
ENSMUSG00000022868	-2.74263	0.0093735	Ahsg	alpha-2-HS-glycoprotein [Source:MGI Symbol;Acc:MGI:107189]
ENSMUSG00000074235	3.34985	0.00938109	Gm10649	predicted gene 10649 [Source:MGI Symbol;Acc:MGI:3642042]
ENSMUSG00000029153	1.78438	0.0093888	Ociad2	OCIA domain containing 2 [Source:MGI Symbol;Acc:MGI:1916377]
ENSMUSG00000030785	-1.98224	0.00940946	Cox6a2	cytochrome c oxidase subunit VIa polypeptide 2 [Source:MGI Symbol;Acc:MGI:104649]
ENSMUSG00000039095	3.45825	0.0094385	En2	engrailed 2 [Source:MGI Symbol;Acc:MGI:95390]
ENSMUSG00000040533	3.67639	0.00945122	Matn1	matrilin 1, cartilage matrix protein [Source:MGI Symbol;Acc:MGI:106591]
ENSMUSG00000004939	-3.1213	0.00956558	Nmrk2	nicotinamide riboside kinase 2 [Source:MGI Symbol;Acc:MGI:1916814]
ENSMUSG00000061298	2.63542	0.00960317	Agbl4	ATP/GTP binding protein-like 4 [Source:MGI Symbol;Acc:MGI:1918244]
ENSMUSG00000024736	1.9835	0.00967382	Tmem132a	transmembrane protein 132A [Source:MGI Symbol;Acc:MGI:2147810]
ENSMUSG00000086298	-3.13441	0.00967736	Gm11716	predicted gene 11716 [Source:MGI Symbol;Acc:MGI:3649215]
ENSMUSG00000002068	2.702	0.00972298	Ccne1	cyclin E1 [Source:MGI Symbol;Acc:MGI:88316]
ENSMUSG00000090066	-2.72836	0.00972734	1110002E22Rik	RIKEN cDNA 1110002E22 gene [Source:MGI Symbol;Acc:MGI:1915066]
ENSMUSG00000044933	2.83776	0.0097879	Sstr3	somatostatin receptor 3 [Source:MGI Symbol;Acc:MGI:98329]
ENSMUSG00000049112	3.01501	0.00982133	Oxtr	oxytocin receptor [Source:MGI Symbol;Acc:MGI:109147]
ENSMUSG00000046240	2.07497	0.00987738	Hepacam	hepatocyte cell adhesion molecule [Source:MGI Symbol;Acc:MGI:1920177]
ENSMUSG00000070369	2.67272	0.00989485	Itgad	integrin, alpha D [Source:MGI Symbol;Acc:MGI:3578624]
ENSMUSG00000027971	2.63212	0.00995034	Ndst4	N-deacetylase/N-sulfotransferase (heparin glucosaminyl) 4 [Source:MGI Symbol;Acc:MGI:1932545]
ENSMUSG00000024907	2.97159	0.0099557	Gal	galanin [Source:MGI Symbol;Acc:MGI:95637]
ENSMUSG00000030337	1.69588	0.00995698	Vamp1	vesicle-associated membrane protein 1 [Source:MGI Symbol;Acc:MGI:1313276]
ENSMUSG00000053475	2.45688	0.01003	Tnfaip6	tumor necrosis factor alpha induced protein 6 [Source:MGI Symbol;Acc:MGI:1195266]
ENSMUSG00000025321	2.40697	0.0100522	Itgb8	integrin beta 8 [Source:MGI Symbol;Acc:MGI:1338035]
ENSMUSG00000085779	-2.96661	0.0101549	Atcayos	ataxia, cerebellar, Cayman type, opposite strand [Source:MGI Symbol;Acc:MGI:1916928]
ENSMUSG00000069917	-1.9801	0.0101624	Hba-a2	hemoglobin alpha, adult chain 2 [Source:MGI Symbol;Acc:MGI:96016]
ENSMUSG00000031748	1.68895	0.010183	Gnao1	guanine nucleotide binding protein, alpha O [Source:MGI Symbol;Acc:MGI:95775]
ENSMUSG00000036192	2.80988	0.0102188	Rorb	RAR-related orphan receptor beta [Source:MGI Symbol;Acc:MGI:1343464]
ENSMUSG00000029219	2.90959	0.0102814	Slc10a4	solute carrier family 10 (sodium/bile acid cotransporter family), member 4 [Source:MGI Symbol;Acc:MGI:3606480]
ENSMUSG00000024640	1.77831	0.0103152	Psat1	phosphoserine aminotransferase 1 [Source:MGI Symbol;Acc:MGI:2183441]
ENSMUSG00000064264	2.32033	0.0103378	Zfp428	zinc finger protein 428 [Source:MGI Symbol;Acc:MGI:1916463]
ENSMUSG00000057716	2.59262	0.0103825	Tmem178b	transmembrane protein 178B [Source:MGI Symbol;Acc:MGI:3647581]
ENSMUSG00000031297	2.50378	0.0103929	Slc7a3	solute carrier family 7 (cationic amino acid transporter, y+ system), member 3 [Source:MGI Symbol;Acc:MGI:1100521]
ENSMUSG00000054477	2.4414	0.0104303	Kcnn2	potassium intermediate/small conductance calcium-activated channel, subfamily N, member 2 [Source:MGI Symbol;Acc:MGI:2153182]
ENSMUSG00000073293	2.46954	0.0104884	Nudt10	nudix (nucleoside diphosphate linked moiety X)-type motif 10 [Source:MGI Symbol;Acc:MGI:2147931]
ENSMUSG00000029546	6.36896	0.010492	Uncx	UNC homeobox [Source:MGI Symbol;Acc:MGI:108013]
ENSMUSG00000038537	6.36896	0.010492	Mc3r	melanocortin 3 receptor [Source:MGI Symbol;Acc:MGI:96929]
ENSMUSG00000095720	6.36896	0.010492	Gm1604b	predicted gene 1604b [Source:MGI Symbol;Acc:MGI:2686450]
ENSMUSG00000098383	6.36896	0.010492	Gm27197	predicted gene 27197 [Source:MGI Symbol;Acc:MGI:5521040]
ENSMUSG00000038301	1.79237	0.0105148	Snx10	sorting nexin 10 [Source:MGI Symbol;Acc:MGI:1919232]
ENSMUSG00000039431	2.18485	0.0105218	Mtmr7	myotubularin related protein 7 [Source:MGI Symbol;Acc:MGI:1891693]
ENSMUSG00000035296	-2.63637	0.0105242	Sgcg	sarcoglycan, gamma (dystrophin-associated glycoprotein) [Source:MGI Symbol;Acc:MGI:1346524]
ENSMUSG00000021200	-2.52844	0.0105692	Asb2	ankyrin repeat and SOCS box-containing 2 [Source:MGI Symbol;Acc:MGI:1929743]
ENSMUSG00000048330	1.97883	0.010618	Ric3	RIC3 acetylcholine receptor chaperone [Source:MGI Symbol;Acc:MGI:2443887]
ENSMUSG00000026564	-2.98483	0.0106949	Dusp27	dual specificity phosphatase 27 (putative) [Source:MGI Symbol;Acc:MGI:2685055]
ENSMUSG00000104283	2.79206	0.0107176	Gm37459	predicted gene, 37459 [Source:MGI Symbol;Acc:MGI:5610687]
ENSMUSG00000005220	-2.4132	0.010718	Corin	corin [Source:MGI Symbol;Acc:MGI:1349451]
ENSMUSG00000039419	2.1654	0.0107493	Cntnap2	contactin associated protein-like 2 [Source:MGI Symbol;Acc:MGI:1914047]
ENSMUSG00000049134	-2.57009	0.0108245	Nrap	nebulin-related anchoring protein [Source:MGI Symbol;Acc:MGI:1098765]
ENSMUSG00000044787	4.44457	0.0108558	Spata32	spermatogenesis associated 32 [Source:MGI Symbol;Acc:MGI:3045340]
ENSMUSG00000025927	3.70375	0.0109564	Tfap2b	transcription factor AP-2 beta [Source:MGI Symbol;Acc:MGI:104672]
ENSMUSG00000079017	-2.07547	0.0109604	Ifi27l2a	interferon, alpha-inducible protein 27 like 2A [Source:MGI Symbol;Acc:MGI:1924183]
ENSMUSG00000057060	2.37537	0.0109747	Slc35f3	solute carrier family 35, member F3 [Source:MGI Symbol;Acc:MGI:2444426]
ENSMUSG00000039194	2.67173	0.0109806	Rlbp1	retinaldehyde binding protein 1 [Source:MGI Symbol;Acc:MGI:97930]
ENSMUSG00000022215	-3.05076	0.0109997	Fitm1	fat storage-inducing transmembrane protein 1 [Source:MGI Symbol;Acc:MGI:1915930]
ENSMUSG00000030278	-2.16493	0.011002	Cidec	cell death-inducing DFFA-like effector c [Source:MGI Symbol;Acc:MGI:95585]
ENSMUSG00000106692	2.9017	0.01102	Gm43299	predicted gene 43299 [Source:MGI Symbol;Acc:MGI:5663436]
ENSMUSG00000060314	2.46778	0.0110497	Zfp941	zinc finger protein 941 [Source:MGI Symbol;Acc:MGI:3039601]
ENSMUSG00000091402	4.69615	0.0110503	Rd3l	retinal degeneration 3-like [Source:MGI Symbol;Acc:MGI:2675860]
ENSMUSG00000029700	6.13757	0.0110845	Slc13a1	solute carrier family 13 (sodium/sulfate symporters), member 1 [Source:MGI Symbol;Acc:MGI:1859937]
ENSMUSG00000002808	1.82745	0.0111146	Epdr1	ependymin related protein 1 (zebrafish) [Source:MGI Symbol;Acc:MGI:2145369]
ENSMUSG00000062561	3.58815	0.0111158	Gm10118	predicted gene 10118 [Source:MGI Symbol;Acc:MGI:3642340]
ENSMUSG00000032046	1.66215	0.0111332	Abhd12	abhydrolase domain containing 12 [Source:MGI Symbol;Acc:MGI:1923442]
ENSMUSG00000091510	3.31155	0.0111483	Mtag2	metastasis associated gene 2 [Source:MGI Symbol;Acc:MGI:1860766]
ENSMUSG00000075270	3.80381	0.0111905	Pde11a	phosphodiesterase 11A [Source:MGI Symbol;Acc:MGI:3036251]
ENSMUSG00000097413	3.53538	0.0112091	A830052D11Rik	RIKEN cDNA A830052D11 gene [Source:MGI Symbol;Acc:MGI:3028074]
ENSMUSG00000026686	6.29588	0.0112652	Lmx1a	LIM homeobox transcription factor 1 alpha [Source:MGI Symbol;Acc:MGI:1888519]
ENSMUSG00000042596	6.29588	0.0112652	Tfap2d	transcription factor AP-2, delta [Source:MGI Symbol;Acc:MGI:2153466]
ENSMUSG00000071235	6.29588	0.0112652	Vrtn	vertebrae development associated [Source:MGI Symbol;Acc:MGI:3588197]
ENSMUSG00000083889	6.29588	0.0112652	E530001F21Rik	RIKEN cDNA E530001F21 gene [Source:MGI Symbol;Acc:MGI:3036288]
ENSMUSG00000085946	6.29588	0.0112652	AA387200	expressed sequence AA387200 [Source:MGI Symbol;Acc:MGI:3034170]
ENSMUSG00000097451	6.29588	0.0112652	Rian	RNA imprinted and accumulated in nucleus [Source:MGI Symbol;Acc:MGI:1922995]
ENSMUSG00000099440	6.29588	0.0112652	Gm29593	predicted gene 29593 [Source:MGI Symbol;Acc:MGI:5580299]
ENSMUSG00000104807	6.29588	0.0112652	Gm42865	predicted gene 42865 [Source:MGI Symbol;Acc:MGI:5663002]
ENSMUSG00000002475	2.05648	0.0113434	Abhd3	abhydrolase domain containing 3 [Source:MGI Symbol;Acc:MGI:2147183]
ENSMUSG00000031137	2.80808	0.0114414	Fgf13	fibroblast growth factor 13 [Source:MGI Symbol;Acc:MGI:109178]
ENSMUSG00000030237	2.23006	0.0114954	Slco1a4	solute carrier organic anion transporter family, member 1a4 [Source:MGI Symbol;Acc:MGI:1351896]
ENSMUSG00000049122	2.93308	0.011596	Frmd3	FERM domain containing 3 [Source:MGI Symbol;Acc:MGI:2442466]
ENSMUSG00000020374	2.31563	0.0116296	Rasgef1c	RasGEF domain family, member 1C [Source:MGI Symbol;Acc:MGI:1921813]
ENSMUSG00000024462	1.52994	0.0117908	Gabbr1	gamma-aminobutyric acid (GABA) B receptor, 1 [Source:MGI Symbol;Acc:MGI:1860139]
ENSMUSG00000032537	2.49012	0.0117945	Ephb1	Eph receptor B1 [Source:MGI Symbol;Acc:MGI:1096337]
ENSMUSG00000040966	3.13589	0.011831	Slc22a2	solute carrier family 22 (organic cation transporter), member 2 [Source:MGI Symbol;Acc:MGI:1335072]
ENSMUSG00000022240	2.0518	0.0118482	Ctnnd2	catenin (cadherin associated protein), delta 2 [Source:MGI Symbol;Acc:MGI:1195966]
ENSMUSG00000097305	3.03079	0.0118483	Gm17276	predicted gene, 17276 [Source:MGI Symbol;Acc:MGI:4936910]
ENSMUSG00000048826	1.98151	0.0118489	Dact2	dishevelled-binding antagonist of beta-catenin 2 [Source:MGI Symbol;Acc:MGI:1920347]
ENSMUSG00000034156	1.8364	0.0119008	Bzrap1	benzodiazepine receptor associated protein 1 [Source:MGI Symbol;Acc:MGI:2450877]
ENSMUSG00000044176	4.06289	0.0119424	Spink10	serine peptidase inhibitor, Kazal type 10 [Source:MGI Symbol;Acc:MGI:3584533]
ENSMUSG00000034145	2.43542	0.0119702	Tmem63c	transmembrane protein 63c [Source:MGI Symbol;Acc:MGI:2444386]
ENSMUSG00000000214	3.7727	0.0120381	Th	tyrosine hydroxylase [Source:MGI Symbol;Acc:MGI:98735]
ENSMUSG00000085998	2.84821	0.0120453	AW822252	expressed sequence AW822252 [Source:MGI Symbol;Acc:MGI:2148030]
ENSMUSG00000074461	2.28325	0.0120657	Gm10699	predicted gene 10699 [Source:MGI Symbol;Acc:MGI:3642530]
ENSMUSG00000041358	3.70511	0.0120849	Nutm1	NUT midline carcinoma, family member 1 [Source:MGI Symbol;Acc:MGI:2661384]
ENSMUSG00000037386	2.28462	0.0120854	Rims2	regulating synaptic membrane exocytosis 2 [Source:MGI Symbol;Acc:MGI:2152972]
ENSMUSG00000097268	3.67639	0.0121149	Gm26805	predicted gene, 26805 [Source:MGI Symbol;Acc:MGI:5477299]
ENSMUSG00000091511	2.98018	0.0121277	Vmn2r87	vomeronasal 2, receptor 87 [Source:MGI Symbol;Acc:MGI:3645796]
ENSMUSG00000022935	3.06808	0.0121311	Grik1	glutamate receptor, ionotropic, kainate 1 [Source:MGI Symbol;Acc:MGI:95814]
ENSMUSG00000034686	2.20826	0.0121793	Prr7	proline rich 7 (synaptic) [Source:MGI Symbol;Acc:MGI:3487246]
ENSMUSG00000047531	6.05139	0.0121864	Rtp2	receptor transporter protein 2 [Source:MGI Symbol;Acc:MGI:2685451]
ENSMUSG00000051159	2.94005	0.0121879	Cited1	Cbp/p300-interacting transactivator with Glu/Asp-rich carboxy-terminal domain 1 [Source:MGI Symbol;Acc:MGI:108023]
ENSMUSG00000022525	3.0476	0.0121996	Hrasls	HRAS-like suppressor [Source:MGI Symbol;Acc:MGI:1351473]
ENSMUSG00000061601	2.16168	0.0123602	Pclo	piccolo (presynaptic cytomatrix protein) [Source:MGI Symbol;Acc:MGI:1349390]
ENSMUSG00000098649	4.64922	0.0123605	Gm27199	predicted gene 27199 [Source:MGI Symbol;Acc:MGI:5521042]
ENSMUSG00000026167	3.49197	0.0123756	Wnt10a	wingless-type MMTV integration site family, member 10A [Source:MGI Symbol;Acc:MGI:108071]
ENSMUSG00000092009	3.85536	0.0123772	Myh15	myosin, heavy chain 15 [Source:MGI Symbol;Acc:MGI:3643515]
ENSMUSG00000045246	3.29804	0.0124108	Kcng4	potassium voltage-gated channel, subfamily G, member 4 [Source:MGI Symbol;Acc:MGI:1913983]
ENSMUSG00000028834	-2.61402	0.0124134	Trim63	tripartite motif-containing 63 [Source:MGI Symbol;Acc:MGI:2447992]
ENSMUSG00000007656	1.65961	0.0124708	Arpp19	cAMP-regulated phosphoprotein 19 [Source:MGI Symbol;Acc:MGI:1891691]
ENSMUSG00000082160	2.79797	0.0125314	Gm11578	predicted gene 11578 [Source:MGI Symbol;Acc:MGI:3650505]
ENSMUSG00000030209	4.09215	0.0125604	Grin2b	glutamate receptor, ionotropic, NMDA2B (epsilon 2) [Source:MGI Symbol;Acc:MGI:95821]
ENSMUSG00000038112	2.5063	0.0126043	AW551984	expressed sequence AW551984 [Source:MGI Symbol;Acc:MGI:2143322]
ENSMUSG00000022715	4.31965	0.0126338	Tmem114	transmembrane protein 114 [Source:MGI Symbol;Acc:MGI:1921970]
ENSMUSG00000071553	2.78042	0.0126806	Cpa2	carboxypeptidase A2, pancreatic [Source:MGI Symbol;Acc:MGI:3617840]
ENSMUSG00000032940	2.39189	0.0126954	Rbm11	RNA binding motif protein 11 [Source:MGI Symbol;Acc:MGI:2447622]
ENSMUSG00000095195	4.60072	0.0127567	Gm3005	predicted gene 3005 [Source:MGI Symbol;Acc:MGI:3781183]
ENSMUSG00000079494	3.45242	0.0127651	Nat8f5	N-acetyltransferase 8 (GCN5-related) family member 5 [Source:MGI Symbol;Acc:MGI:1916299]
ENSMUSG00000048721	2.80342	0.012812	Fndc9	fibronectin type III domain containing 9 [Source:MGI Symbol;Acc:MGI:2443410]
ENSMUSG00000086259	5.95973	0.0128122	Tmem150cos	transmembrane protein 150C, opposite strand [Source:MGI Symbol;Acc:MGI:1923253]
ENSMUSG00000038295	2.57839	0.01282	Atg9b	autophagy related 9B [Source:MGI Symbol;Acc:MGI:2685420]
ENSMUSG00000027168	2.53116	0.0128623	Pax6	paired box 6 [Source:MGI Symbol;Acc:MGI:97490]
ENSMUSG00000022416	2.62268	0.0128967	Cacna1i	calcium channel, voltage-dependent, alpha 1I subunit [Source:MGI Symbol;Acc:MGI:2178051]
ENSMUSG00000035355	2.44257	0.0129031	Kcnh4	potassium voltage-gated channel, subfamily H (eag-related), member 4 [Source:MGI Symbol;Acc:MGI:2156184]
ENSMUSG00000099775	-3.17754	0.0129886	Gm5960	predicted gene 5960 [Source:MGI Symbol;Acc:MGI:3779540]
ENSMUSG00000038020	1.99417	0.0129939	Rapgefl1	Rap guanine nucleotide exchange factor (GEF)-like 1 [Source:MGI Symbol;Acc:MGI:3611446]
ENSMUSG00000051499	2.64131	0.0130327	Zfp786	zinc finger protein 786 [Source:MGI Symbol;Acc:MGI:3026883]
ENSMUSG00000028610	3.21324	0.0130637	Dmrtb1	DMRT-like family B with proline-rich C-terminal, 1 [Source:MGI Symbol;Acc:MGI:1927125]
ENSMUSG00000109088	6.2189	0.0130842	Gm44593	predicted gene 44593 [Source:MGI Symbol;Acc:MGI:5753169]
ENSMUSG00000078157	3.53538	0.0131088	4931440F15Rik	RIKEN cDNA 4931440F15 gene [Source:MGI Symbol;Acc:MGI:2441689]
ENSMUSG00000021750	1.5787	0.0131159	Fam107a	family with sequence similarity 107, member A [Source:MGI Symbol;Acc:MGI:3041256]
ENSMUSG00000055733	2.14175	0.0132067	Nap1l3	nucleosome assembly protein 1-like 3 [Source:MGI Symbol;Acc:MGI:1859565]
ENSMUSG00000107148	-4.0353	0.0132106	Gm42888	predicted gene 42888 [Source:MGI Symbol;Acc:MGI:5663025]
ENSMUSG00000101431	2.10145	0.0132634	Gm7901	predicted gene 7901 [Source:MGI Symbol;Acc:MGI:3645047]
ENSMUSG00000006476	1.55649	0.0133221	Nsmf	NMDA receptor synaptonuclear signaling and neuronal migration factor [Source:MGI Symbol;Acc:MGI:1861755]
ENSMUSG00000005986	1.98977	0.013329	Ankrd13d	ankyrin repeat domain 13 family, member D [Source:MGI Symbol;Acc:MGI:1915673]
ENSMUSG00000097391	2.62969	0.0133453	Mirg	miRNA containing gene [Source:MGI Symbol;Acc:MGI:3781106]
ENSMUSG00000108513	5.75684	0.0133574	Gm30075	predicted gene, 30075 [Source:MGI Symbol;Acc:MGI:5589234]
ENSMUSG00000066797	5.86185	0.0133604	Zfp648	zinc finger protein 648 [Source:MGI Symbol;Acc:MGI:2685049]
ENSMUSG00000091937	-6.31133	0.0133604	Gm3646	predicted gene 3646 [Source:MGI Symbol;Acc:MGI:3781822]
ENSMUSG00000099906	-6.08007	0.0134687	Gm28653	predicted gene 28653 [Source:MGI Symbol;Acc:MGI:5579359]
ENSMUSG00000056423	-3.78642	0.0134924	Uts2b	urotensin 2B [Source:MGI Symbol;Acc:MGI:2677064]
ENSMUSG00000037362	1.86306	0.0135321	Nov	nephroblastoma overexpressed gene [Source:MGI Symbol;Acc:MGI:109185]
ENSMUSG00000019194	1.60479	0.0135812	Scn1b	sodium channel, voltage-gated, type I, beta [Source:MGI Symbol;Acc:MGI:98247]
ENSMUSG00000039478	1.67824	0.0136089	Micu3	mitochondrial calcium uptake family, member 3 [Source:MGI Symbol;Acc:MGI:1925756]
ENSMUSG00000033953	1.64686	0.0136754	Ppp3r1	protein phosphatase 3, regulatory subunit B, alpha isoform (calcineurin B, type I) [Source:MGI Symbol;Acc:MGI:107172]
ENSMUSG00000033287	1.61387	0.0136846	Kctd17	potassium channel tetramerisation domain containing 17 [Source:MGI Symbol;Acc:MGI:1920094]
ENSMUSG00000034685	2.10778	0.0137561	Fam171a2	family with sequence similarity 171, member A2 [Source:MGI Symbol;Acc:MGI:2448496]
ENSMUSG00000039542	2.13654	0.0137695	Ncam1	neural cell adhesion molecule 1 [Source:MGI Symbol;Acc:MGI:97281]
ENSMUSG00000029417	-3.06493	0.0138528	Cxcl9	chemokine (C-X-C motif) ligand 9 [Source:MGI Symbol;Acc:MGI:1352449]
ENSMUSG00000040629	4.33021	0.0139158	Mael	maelstrom spermatogenic transposon silencer [Source:MGI Symbol;Acc:MGI:2138453]
ENSMUSG00000097406	4.33021	0.0139158	Gm26833	predicted gene, 26833 [Source:MGI Symbol;Acc:MGI:5477327]
ENSMUSG00000106304	4.33021	0.0139158	Gm42518	predicted gene 42518 [Source:MGI Symbol;Acc:MGI:5662655]
ENSMUSG00000007783	1.80259	0.0139193	Cpt1c	carnitine palmitoyltransferase 1c [Source:MGI Symbol;Acc:MGI:2446526]
ENSMUSG00000072487	2.49212	0.0140267	Mroh5	maestro heat-like repeat family member 5 [Source:MGI Symbol;Acc:MGI:2685474]
ENSMUSG00000020327	2.87342	0.0141191	Fgf22	fibroblast growth factor 22 [Source:MGI Symbol;Acc:MGI:1914362]
ENSMUSG00000025519	6.13757	0.0141591	Tktl2	transketolase-like 2 [Source:MGI Symbol;Acc:MGI:1921669]
ENSMUSG00000028571	6.13757	0.0141591	Cyp2j13	cytochrome P450, family 2, subfamily j, polypeptide 13 [Source:MGI Symbol;Acc:MGI:2385197]
ENSMUSG00000046717	6.13757	0.0141591	Igbp1b	immunoglobulin (CD79A) binding protein 1b [Source:MGI Symbol;Acc:MGI:1354380]
ENSMUSG00000055010	6.13757	0.0141591	A830031A19Rik	RIKEN cDNA A830031A19 gene [Source:MGI Symbol;Acc:MGI:2685508]
ENSMUSG00000064377	6.13757	0.0141591	Gm24966	predicted gene, 24966 [Source:MGI Symbol;Acc:MGI:5454743]
ENSMUSG00000079466	6.13757	0.0141591	Prdm12	PR domain containing 12 [Source:MGI Symbol;Acc:MGI:2685844]
ENSMUSG00000097683	6.13757	0.0141591	Gm26644	predicted gene, 26644 [Source:MGI Symbol;Acc:MGI:5477138]
ENSMUSG00000012705	-2.5732	0.0141674	Retn	resistin [Source:MGI Symbol;Acc:MGI:1888506]
ENSMUSG00000006675	1.58456	0.0141693	P4htm	prolyl 4-hydroxylase, transmembrane (endoplasmic reticulum) [Source:MGI Symbol;Acc:MGI:1921693]
ENSMUSG00000075316	2.59831	0.0141896	Scn9a	sodium channel, voltage-gated, type IX, alpha [Source:MGI Symbol;Acc:MGI:107636]
ENSMUSG00000100303	3.02424	0.0142045	2600014E21Rik	RIKEN cDNA 2600014E21 gene [Source:MGI Symbol;Acc:MGI:1919384]
ENSMUSG00000043659	4.55052	0.0142751	Npsr1	neuropeptide S receptor 1 [Source:MGI Symbol;Acc:MGI:2441738]
ENSMUSG00000022861	2.28825	0.0143192	Dgkg	diacylglycerol kinase, gamma [Source:MGI Symbol;Acc:MGI:105060]
ENSMUSG00000016386	2.22669	0.014341	Mpped2	metallophosphoesterase domain containing 2 [Source:MGI Symbol;Acc:MGI:1924265]
ENSMUSG00000032224	1.93246	0.0143815	Fam81a	family with sequence similarity 81, member A [Source:MGI Symbol;Acc:MGI:1924136]
ENSMUSG00000052364	2.12675	0.0144241	B630019K06Rik	RIKEN cDNA B630019K06 gene [Source:MGI Symbol;Acc:MGI:2147918]
ENSMUSG00000021803	2.73817	0.014444	Cdhr1	cadherin-related family member 1 [Source:MGI Symbol;Acc:MGI:2157782]
ENSMUSG00000037259	1.6973	0.0144792	Dzank1	double zinc ribbon and ankyrin repeat domains 1 [Source:MGI Symbol;Acc:MGI:2139080]
ENSMUSG00000029095	1.91105	0.0144942	Ablim2	actin-binding LIM protein 2 [Source:MGI Symbol;Acc:MGI:2385758]
ENSMUSG00000050071	2.23667	0.0145106	Bex1	brain expressed X-linked 1 [Source:MGI Symbol;Acc:MGI:1328321]
ENSMUSG00000056656	2.721	0.0145219	Apol8	apolipoprotein L 8 [Source:MGI Symbol;Acc:MGI:2444921]
ENSMUSG00000033768	1.816	0.0145745	Nrxn2	neurexin II [Source:MGI Symbol;Acc:MGI:1096362]
ENSMUSG00000046593	2.37743	0.0146237	Tmem215	transmembrane protein 215 [Source:MGI Symbol;Acc:MGI:2444167]
ENSMUSG00000108079	2.35522	0.0146297	Gm44210	predicted gene, 44210 [Source:MGI Symbol;Acc:MGI:5690602]
ENSMUSG00000031517	1.61389	0.014642	Gpm6a	glycoprotein m6a [Source:MGI Symbol;Acc:MGI:107671]
ENSMUSG00000040632	4.33021	0.0147572	Nrl	neural retina leucine zipper gene [Source:MGI Symbol;Acc:MGI:102567]
ENSMUSG00000024846	2.48966	0.014778	Cst6	cystatin E/M [Source:MGI Symbol;Acc:MGI:1920970]
ENSMUSG00000036062	1.58875	0.0148986	Phf24	PHD finger protein 24 [Source:MGI Symbol;Acc:MGI:2140712]
ENSMUSG00000074346	2.9017	0.0149206	Kcnd3os	potassium voltage-gated channel, Shal-related family, member 3, opposite strand [Source:MGI Symbol;Acc:MGI:1925885]
ENSMUSG00000044254	2.70071	0.0150119	Pcsk9	proprotein convertase subtilisin/kexin type 9 [Source:MGI Symbol;Acc:MGI:2140260]
ENSMUSG00000020890	2.61949	0.0151007	Gucy2e	guanylate cyclase 2e [Source:MGI Symbol;Acc:MGI:105123]
ENSMUSG00000020599	1.73226	0.0151078	Rgs9	regulator of G-protein signaling 9 [Source:MGI Symbol;Acc:MGI:1338824]
ENSMUSG00000039639	-4.39717	0.0151807	Kcne1	potassium voltage-gated channel, Isk-related subfamily, member 1 [Source:MGI Symbol;Acc:MGI:96673]
ENSMUSG00000027961	-2.73642	0.015189	Lrrc39	leucine rich repeat containing 39 [Source:MGI Symbol;Acc:MGI:1924557]
ENSMUSG00000046834	2.81632	0.0152709	Krt1	keratin 1 [Source:MGI Symbol;Acc:MGI:96698]
ENSMUSG00000052133	2.67547	0.0152964	Sema5b	sema domain, seven thrombospondin repeats (type 1 and type 1-like), transmembrane domain (TM) and short cytoplasmic domain, (semaphorin) 5B [Source:MGI Symbol;Acc:MGI:107555]
ENSMUSG00000070421	6.05139	0.0153684	Olfr658	olfactory receptor 658 [Source:MGI Symbol;Acc:MGI:3030492]
ENSMUSG00000087334	6.05139	0.0153684	AW495222	expressed sequence AW495222 [Source:MGI Symbol;Acc:MGI:2145435]
ENSMUSG00000097516	6.05139	0.0153684	4930467D21Rik	RIKEN cDNA 4930467D21 gene [Source:MGI Symbol;Acc:MGI:1923064]
ENSMUSG00000103961	6.05139	0.0153684	Gm36388	predicted gene, 36388 [Source:MGI Symbol;Acc:MGI:5595547]
ENSMUSG00000104516	6.05139	0.0153684	Gm9884	predicted gene 9884 [Source:MGI Symbol;Acc:MGI:3642830]
ENSMUSG00000038180	2.50271	0.0153985	Spag4	sperm associated antigen 4 [Source:MGI Symbol;Acc:MGI:2444120]
ENSMUSG00000097129	2.52574	0.0154025	4930507D05Rik	RIKEN cDNA 4930507D05 gene [Source:MGI Symbol;Acc:MGI:1921956]
ENSMUSG00000100147	2.26264	0.0154664	1700047M11Rik	RIKEN cDNA 1700047M11 gene [Source:MGI Symbol;Acc:MGI:1914580]
ENSMUSG00000067215	3.40363	0.0155947	Usp51	ubiquitin specific protease 51 [Source:MGI Symbol;Acc:MGI:3588217]
ENSMUSG00000027221	1.6047	0.0156042	Chst1	carbohydrate (keratan sulfate Gal-6) sulfotransferase 1 [Source:MGI Symbol;Acc:MGI:1924219]
ENSMUSG00000033854	3.22716	0.0156283	Kcnk10	potassium channel, subfamily K, member 10 [Source:MGI Symbol;Acc:MGI:1919508]
ENSMUSG00000026950	-2.16724	0.0156676	Neb	nebulin [Source:MGI Symbol;Acc:MGI:97292]
ENSMUSG00000038670	-2.45646	0.0158185	Mybpc2	myosin binding protein C, fast-type [Source:MGI Symbol;Acc:MGI:1336170]
ENSMUSG00000082292	-2.74378	0.0158283	Gm12250	predicted gene 12250 [Source:MGI Symbol;Acc:MGI:3649299]
ENSMUSG00000035237	2.2161	0.0158572	Lcat	lecithin cholesterol acyltransferase [Source:MGI Symbol;Acc:MGI:96755]
ENSMUSG00000027514	-2.54985	0.0158667	Zbp1	Z-DNA binding protein 1 [Source:MGI Symbol;Acc:MGI:1927449]
ENSMUSG00000060913	-2.85791	0.015867	Trim55	tripartite motif-containing 55 [Source:MGI Symbol;Acc:MGI:3036269]
ENSMUSG00000102900	4.26945	0.0158717	Gm37811	predicted gene, 37811 [Source:MGI Symbol;Acc:MGI:5611039]
ENSMUSG00000034799	1.9302	0.0158721	Unc13a	unc-13 homolog A (C. elegans) [Source:MGI Symbol;Acc:MGI:3051532]
ENSMUSG00000029343	2.72083	0.0159233	Crybb1	crystallin, beta B1 [Source:MGI Symbol;Acc:MGI:104992]
ENSMUSG00000073375	-4.10163	0.0159285	Lrrc30	leucine rich repeat containing 30 [Source:MGI Symbol;Acc:MGI:2685172]
ENSMUSG00000043719	-2.86269	0.0159304	Col6a6	collagen, type VI, alpha 6 [Source:MGI Symbol;Acc:MGI:2444259]
ENSMUSG00000038910	1.76585	0.0159404	Plcl2	phospholipase C-like 2 [Source:MGI Symbol;Acc:MGI:1352756]
ENSMUSG00000053141	2.3013	0.015944	Ptprt	protein tyrosine phosphatase, receptor type, T [Source:MGI Symbol;Acc:MGI:1321152]
ENSMUSG00000075036	4.02453	0.0159847	Gm10805	predicted gene 10805 [Source:MGI Symbol;Acc:MGI:3708660]
ENSMUSG00000035640	1.55687	0.0160756	Cbarp	calcium channel, voltage-dependent, beta subunit associated regulatory protein [Source:MGI Symbol;Acc:MGI:1354170]
ENSMUSG00000006204	-6.38085	0.0161425	5430419D17Rik	RIKEN cDNA 5430419D17 gene [Source:MGI Symbol;Acc:MGI:1918645]
ENSMUSG00000076522	-2.81952	0.016167	Igkv16-104	immunoglobulin kappa variable 16-104 [Source:MGI Symbol;Acc:MGI:2685913]
ENSMUSG00000030257	1.89925	0.0162205	Srgap3	SLIT-ROBO Rho GTPase activating protein 3 [Source:MGI Symbol;Acc:MGI:2152938]
ENSMUSG00000063430	2.2207	0.0162499	Wscd2	WSC domain containing 2 [Source:MGI Symbol;Acc:MGI:2445030]
ENSMUSG00000049670	2.03354	0.0163075	Morn4	MORN repeat containing 4 [Source:MGI Symbol;Acc:MGI:2449568]
ENSMUSG00000031962	2.97671	0.016326	Cdh15	cadherin 15 [Source:MGI Symbol;Acc:MGI:106672]
ENSMUSG00000031343	1.74219	0.0163389	Gabra3	gamma-aminobutyric acid (GABA) A receptor, subunit alpha 3 [Source:MGI Symbol;Acc:MGI:95615]
ENSMUSG00000024524	1.74548	0.0163476	Gnal	guanine nucleotide binding protein, alpha stimulating, olfactory type [Source:MGI Symbol;Acc:MGI:95774]
ENSMUSG00000089941	2.93473	0.0164345	Gm16168	predicted gene 16168 [Source:MGI Symbol;Acc:MGI:3802010]
ENSMUSG00000104157	5.86185	0.0165948	Gm38101	predicted gene, 38101 [Source:MGI Symbol;Acc:MGI:5611329]
ENSMUSG00000050640	2.11919	0.0166108	Tmem150c	transmembrane protein 150C [Source:MGI Symbol;Acc:MGI:3041258]
ENSMUSG00000086155	3.7845	0.0166424	9430041J12Rik	RIKEN cDNA 9430041J12 gene [Source:MGI Symbol;Acc:MGI:1924573]
ENSMUSG00000065537	4.44457	0.0166539	Mir132	microRNA 132 [Source:MGI Symbol;Acc:MGI:2676817]
ENSMUSG00000106738	4.44457	0.0166539	Gm5	predicted gene 5 [Source:MGI Symbol;Acc:MGI:2684851]
ENSMUSG00000006457	-2.16664	0.016688	Actn3	actinin alpha 3 [Source:MGI Symbol;Acc:MGI:99678]
ENSMUSG00000015401	4.13965	0.0167038	Tmem27	transmembrane protein 27 [Source:MGI Symbol;Acc:MGI:1926234]
ENSMUSG00000006930	1.516	0.0167084	Hap1	huntingtin-associated protein 1 [Source:MGI Symbol;Acc:MGI:1261831]
ENSMUSG00000030685	1.6993	0.0167225	Kctd13	potassium channel tetramerisation domain containing 13 [Source:MGI Symbol;Acc:MGI:1923739]
ENSMUSG00000094707	2.71442	0.0167446	A830019P07Rik	RIKEN cDNA A830019P07 gene [Source:MGI Symbol;Acc:MGI:3028035]
ENSMUSG00000020135	1.98521	0.0167474	Apc2	adenomatosis polyposis coli 2 [Source:MGI Symbol;Acc:MGI:1346052]
ENSMUSG00000050379	1.77467	0.0167575	2017-09-06	septin 6 [Source:MGI Symbol;Acc:MGI:1888939]
ENSMUSG00000030111	2.86324	0.0167904	A2m	alpha-2-macroglobulin [Source:MGI Symbol;Acc:MGI:2449119]
ENSMUSG00000042828	-2.465	0.0168296	Trim72	tripartite motif-containing 72 [Source:MGI Symbol;Acc:MGI:3612190]
ENSMUSG00000051295	4.20601	0.0169965	9630028B13Rik	RIKEN cDNA 9630028B13 gene [Source:MGI Symbol;Acc:MGI:2442281]
ENSMUSG00000103092	3.31555	0.0170101	Pcdha5	protocadherin alpha 5 [Source:MGI Symbol;Acc:MGI:1298371]
ENSMUSG00000078117	2.48957	0.0171588	Gm16485	predicted gene 16485 [Source:MGI Symbol;Acc:MGI:3642771]
ENSMUSG00000028753	3.65011	0.0172625	Vwa5b1	von Willebrand factor A domain containing 5B1 [Source:MGI Symbol;Acc:MGI:1922968]
ENSMUSG00000068748	1.62881	0.017278	Ptprz1	protein tyrosine phosphatase, receptor type Z, polypeptide 1 [Source:MGI Symbol;Acc:MGI:97816]
ENSMUSG00000057103	2.05206	0.0173814	Nat8f1	N-acetyltransferase 8 (GCN5-related) family member 1 [Source:MGI Symbol;Acc:MGI:1913366]
ENSMUSG00000060600	-1.75995	0.0174134	Eno3	enolase 3, beta muscle [Source:MGI Symbol;Acc:MGI:95395]
ENSMUSG00000102185	5.86185	0.0174142	5033404E19Rik	RIKEN cDNA 5033404E19 gene [Source:MGI Symbol;Acc:MGI:2149700]
ENSMUSG00000030327	1.48999	0.01753	Necap1	NECAP endocytosis associated 1 [Source:MGI Symbol;Acc:MGI:1914852]
ENSMUSG00000046008	4.38852	0.0175758	Pnlip	pancreatic lipase [Source:MGI Symbol;Acc:MGI:97722]
ENSMUSG00000048015	4.38852	0.0175758	Neurod4	neurogenic differentiation 4 [Source:MGI Symbol;Acc:MGI:108055]
ENSMUSG00000099784	4.38852	0.0175758	Dalir	DNMT1 associated long intergenic non-coding RNA [Source:MGI Symbol;Acc:MGI:5579231]
ENSMUSG00000097393	2.58268	0.0176354	D030068K23Rik	RIKEN cDNA D030068K23 gene [Source:MGI Symbol;Acc:MGI:3037424]
ENSMUSG00000097869	4.07009	0.0176751	C230021G24Rik	RIKEN cDNA C230021G24 gene [Source:MGI Symbol;Acc:MGI:3697434]
ENSMUSG00000027950	1.98789	0.0177508	Chrnb2	cholinergic receptor, nicotinic, beta polypeptide 2 (neuronal) [Source:MGI Symbol;Acc:MGI:87891]
ENSMUSG00000097288	3.12055	0.0177789	Gm2155	predicted gene 2155 [Source:MGI Symbol;Acc:MGI:3780324]
ENSMUSG00000050241	-2.85826	0.0179047	Klre1	killer cell lectin-like receptor family E member 1 [Source:MGI Symbol;Acc:MGI:2662547]
ENSMUSG00000028078	1.90952	0.0179453	Dclk2	doublecortin-like kinase 2 [Source:MGI Symbol;Acc:MGI:1918012]
ENSMUSG00000022332	1.71814	0.0180845	Khdrbs3	KH domain containing, RNA binding, signal transduction associated 3 [Source:MGI Symbol;Acc:MGI:1313312]
ENSMUSG00000101995	3.13209	0.0180929	Gm29480	predicted gene 29480 [Source:MGI Symbol;Acc:MGI:5580186]
ENSMUSG00000049119	1.94272	0.0181142	Fam110b	family with sequence similarity 110, member B [Source:MGI Symbol;Acc:MGI:1916593]
ENSMUSG00000046215	1.86231	0.0181198	Rprml	reprimo-like [Source:MGI Symbol;Acc:MGI:2144486]
ENSMUSG00000078532	2.21285	0.0182023	Nkain1	Na+/K+ transporting ATPase interacting 1 [Source:MGI Symbol;Acc:MGI:1914399]
ENSMUSG00000063698	2.02505	0.0182472	Sfxn4	sideroflexin 4 [Source:MGI Symbol;Acc:MGI:2137680]
ENSMUSG00000051136	5.95973	0.0182885	Ghsr	growth hormone secretagogue receptor [Source:MGI Symbol;Acc:MGI:2441906]
ENSMUSG00000064201	5.95973	0.0182885	Krt2	keratin 2 [Source:MGI Symbol;Acc:MGI:96699]
ENSMUSG00000044206	-2.55963	0.0183362	Vsig4	V-set and immunoglobulin domain containing 4 [Source:MGI Symbol;Acc:MGI:2679720]
ENSMUSG00000095845	2.65532	0.0183888	Gm5741	predicted gene 5741 [Source:MGI Symbol;Acc:MGI:3645690]
ENSMUSG00000026885	1.99393	0.0184195	Ttll11	tubulin tyrosine ligase-like family, member 11 [Source:MGI Symbol;Acc:MGI:1921660]
ENSMUSG00000048939	2.32899	0.0184976	Atp13a5	ATPase type 13A5 [Source:MGI Symbol;Acc:MGI:2444068]
ENSMUSG00000034285	1.54909	0.0185318	Nipsnap1	nipsnap homolog 1 (C. elegans) [Source:MGI Symbol;Acc:MGI:1278344]
ENSMUSG00000044060	1.83028	0.0185526	A830010M20Rik	RIKEN cDNA A830010M20 gene [Source:MGI Symbol;Acc:MGI:2445097]
ENSMUSG00000089718	5.75684	0.0185674	2310075C17Rik	RIKEN cDNA 2310075C17 gene [Source:MGI Symbol;Acc:MGI:1917444]
ENSMUSG00000107108	5.75684	0.0185674	Gm9936	predicted gene 9936 [Source:MGI Symbol;Acc:MGI:3641854]
ENSMUSG00000039579	2.20806	0.0186001	Grin3a	glutamate receptor ionotropic, NMDA3A [Source:MGI Symbol;Acc:MGI:1933206]
ENSMUSG00000041216	2.77608	0.0186123	Clvs1	clavesin 1 [Source:MGI Symbol;Acc:MGI:1921688]
ENSMUSG00000049538	3.67639	0.0187084	Adamts16	a disintegrin-like and metallopeptidase (reprolysin type) with thrombospondin type 1 motif, 16 [Source:MGI Symbol;Acc:MGI:2429637]
ENSMUSG00000020067	-2.62096	0.0187108	Mypn	myopalladin [Source:MGI Symbol;Acc:MGI:1916052]
ENSMUSG00000025075	-3.15071	0.0187448	Habp2	hyaluronic acid binding protein 2 [Source:MGI Symbol;Acc:MGI:1196378]
ENSMUSG00000039114	1.56537	0.0188038	Nrn1	neuritin 1 [Source:MGI Symbol;Acc:MGI:1915654]
ENSMUSG00000086863	-2.82701	0.0188329	Gm15543	predicted gene 15543 [Source:MGI Symbol;Acc:MGI:3782992]
ENSMUSG00000102260	-3.99789	0.0188752	D330025C20Rik	RIKEN cDNA D330025C20 gene [Source:MGI Symbol;Acc:MGI:3588219]
ENSMUSG00000041773	1.50008	0.0189067	Enc1	ectodermal-neural cortex 1 [Source:MGI Symbol;Acc:MGI:109610]
ENSMUSG00000096999	3.89619	0.0189458	Gm26793	predicted gene, 26793 [Source:MGI Symbol;Acc:MGI:5477287]
ENSMUSG00000076617	-1.82414	0.0190883	Ighm	immunoglobulin heavy constant mu [Source:MGI Symbol;Acc:MGI:96448]
ENSMUSG00000090122	3.13622	0.0191289	Kcne1l	potassium voltage-gated channel, Isk-related family, member 1-like, pseudogene [Source:MGI Symbol;Acc:MGI:1913490]
ENSMUSG00000062077	-2.4553	0.0191373	Trim54	tripartite motif-containing 54 [Source:MGI Symbol;Acc:MGI:1889623]
ENSMUSG00000036446	-2.29938	0.0191406	Lum	lumican [Source:MGI Symbol;Acc:MGI:109347]
ENSMUSG00000104266	3.29424	0.0192103	Gm37748	predicted gene, 37748 [Source:MGI Symbol;Acc:MGI:5610976]
ENSMUSG00000057818	2.92584	0.0192206	1600029O15Rik	RIKEN cDNA 1600029O15 gene [Source:MGI Symbol;Acc:MGI:3045362]
ENSMUSG00000071517	5.95973	0.0192355	Gm10334	predicted gene 10334 [Source:MGI Symbol;Acc:MGI:3641889]
ENSMUSG00000080874	5.95973	0.0192355	Gm15010	predicted gene 15010 [Source:MGI Symbol;Acc:MGI:3705730]
ENSMUSG00000086029	5.95973	0.0192355	Pax6os1	paired box 6 opposite strand 1 [Source:MGI Symbol;Acc:MGI:3028033]
ENSMUSG00000102995	5.95973	0.0192355	A330074H02Rik	RIKEN cDNA A330074H02 gene [Source:MGI Symbol;Acc:MGI:3028065]
ENSMUSG00000103329	5.95973	0.0192355	Gm42492	predicted gene 42492 [Source:MGI Symbol;Acc:MGI:5662629]
ENSMUSG00000028747	2.76939	0.0192602	Htr6	5-hydroxytryptamine (serotonin) receptor 6 [Source:MGI Symbol;Acc:MGI:1196627]
ENSMUSG00000087479	2.2547	0.0193769	Gm16835	predicted gene, 16835 [Source:MGI Symbol;Acc:MGI:4439759]
ENSMUSG00000086534	5.64359	0.0194528	Gm16758	predicted gene, 16758 [Source:MGI Symbol;Acc:MGI:4439682]
ENSMUSG00000109186	3.8387	0.0195357	Gm34821	predicted gene, 34821 [Source:MGI Symbol;Acc:MGI:5593980]
ENSMUSG00000040009	1.9614	0.0195367	Gnaz	guanine nucleotide binding protein, alpha z subunit [Source:MGI Symbol;Acc:MGI:95780]
ENSMUSG00000076577	-2.73376	0.0195583	Igkv8-30	immunoglobulin kappa chain variable 8-30 [Source:MGI Symbol;Acc:MGI:3642250]
ENSMUSG00000029603	1.98074	0.0195664	Dtx1	deltex 1, E3 ubiquitin ligase [Source:MGI Symbol;Acc:MGI:1352744]
ENSMUSG00000028268	-2.07241	0.0195676	Gbp3	guanylate binding protein 3 [Source:MGI Symbol;Acc:MGI:1926263]
ENSMUSG00000022997	4.13965	0.0196068	Wnt1	wingless-type MMTV integration site family, member 1 [Source:MGI Symbol;Acc:MGI:98953]
ENSMUSG00000052305	-1.71857	0.0196229	Hbb-bs	hemoglobin, beta adult s chain [Source:MGI Symbol;Acc:MGI:5474852]
ENSMUSG00000063935	4.33021	0.0196567	Zar1	zygote arrest 1 [Source:MGI Symbol;Acc:MGI:2180337]
ENSMUSG00000070858	2.28387	0.0197674	Gm1673	predicted gene 1673 [Source:MGI Symbol;Acc:MGI:2686519]
ENSMUSG00000025920	1.53567	0.0198038	Stau2	staufen (RNA binding protein) homolog 2 (Drosophila) [Source:MGI Symbol;Acc:MGI:1352508]
ENSMUSG00000036198	2.67277	0.0198327	Arhgap36	Rho GTPase activating protein 36 [Source:MGI Symbol;Acc:MGI:1922654]
ENSMUSG00000094628	3.26361	0.0198821	Gm3252	predicted gene 3252 [Source:MGI Symbol;Acc:MGI:3781430]
ENSMUSG00000031111	2.33745	0.0199064	Igsf1	immunoglobulin superfamily, member 1 [Source:MGI Symbol;Acc:MGI:2147913]
ENSMUSG00000049044	1.44307	0.0199649	Rapgef4	Rap guanine nucleotide exchange factor (GEF) 4 [Source:MGI Symbol;Acc:MGI:1917723]
ENSMUSG00000062073	3.17559	0.0199651	Gm10109	predicted gene 10109 [Source:MGI Symbol;Acc:MGI:3647742]
ENSMUSG00000108767	-5.46362	0.0199817	Gm29763	predicted gene, 29763 [Source:MGI Symbol;Acc:MGI:5588922]
ENSMUSG00000069814	2.07273	0.0200444	Ccdc92b	coiled-coil domain containing 92B [Source:MGI Symbol;Acc:MGI:3588240]
ENSMUSG00000071073	1.87948	0.0200502	Lrrc73	leucine rich repeat containing 73 [Source:MGI Symbol;Acc:MGI:2684934]
ENSMUSG00000004113	2.09174	0.0202158	Cacna1b	calcium channel, voltage-dependent, N type, alpha 1B subunit [Source:MGI Symbol;Acc:MGI:88296]
ENSMUSG00000085272	-2.24167	0.0202163	Sbk3	SH3 domain binding kinase family, member 3 [Source:MGI Symbol;Acc:MGI:2685924]
ENSMUSG00000037463	2.06895	0.0202643	Fbxo27	F-box protein 27 [Source:MGI Symbol;Acc:MGI:2685007]
ENSMUSG00000000183	-6.08007	0.0202687	Fgf6	fibroblast growth factor 6 [Source:MGI Symbol;Acc:MGI:95520]
ENSMUSG00000048992	5.64359	0.0202687	Prss32	protease, serine 32 [Source:MGI Symbol;Acc:MGI:1917064]
ENSMUSG00000059668	-2.48719	0.020303	Krt4	keratin 4 [Source:MGI Symbol;Acc:MGI:96701]
ENSMUSG00000006782	1.47461	0.0204344	Cnp	2',3'-cyclic nucleotide 3' phosphodiesterase [Source:MGI Symbol;Acc:MGI:88437]
ENSMUSG00000026413	-3.29483	0.0204824	Pkp1	plakophilin 1 [Source:MGI Symbol;Acc:MGI:1328359]
ENSMUSG00000034488	1.64286	0.0206106	Edil3	EGF-like repeats and discoidin I-like domains 3 [Source:MGI Symbol;Acc:MGI:1329025]
ENSMUSG00000078853	-1.97983	0.02066	Igtp	interferon gamma induced GTPase [Source:MGI Symbol;Acc:MGI:107729]
ENSMUSG00000059203	4.13965	0.0206661	Il1rapl2	interleukin 1 receptor accessory protein-like 2 [Source:MGI Symbol;Acc:MGI:1913106]
ENSMUSG00000007617	1.6759	0.0206974	Homer1	homer scaffolding protein 1 [Source:MGI Symbol;Acc:MGI:1347345]
ENSMUSG00000097783	4.26945	0.0208339	Gm26747	predicted gene, 26747 [Source:MGI Symbol;Acc:MGI:5477241]
ENSMUSG00000025226	1.95865	0.0209169	Fbxl15	F-box and leucine-rich repeat protein 15 [Source:MGI Symbol;Acc:MGI:1915681]
ENSMUSG00000027833	2.58209	0.0209624	Shox2	short stature homeobox 2 [Source:MGI Symbol;Acc:MGI:1201673]
ENSMUSG00000018965	1.4607	0.0209978	Ywhah	tyrosine 3-monooxygenase/tryptophan 5-monooxygenase activation protein, eta polypeptide [Source:MGI Symbol;Acc:MGI:109194]
ENSMUSG00000079055	2.22858	0.0210328	Slc8a3	solute carrier family 8 (sodium/calcium exchanger), member 3 [Source:MGI Symbol;Acc:MGI:107976]
ENSMUSG00000020636	5.86185	0.0210665	Allc	allantoicase [Source:MGI Symbol;Acc:MGI:2136971]
ENSMUSG00000053545	5.86185	0.0210665	6430503K07Rik	RIKEN cDNA 6430503K07 gene [Source:MGI Symbol;Acc:MGI:1925318]
ENSMUSG00000057228	5.86185	0.0210665	Aadat	aminoadipate aminotransferase [Source:MGI Symbol;Acc:MGI:1345167]
ENSMUSG00000060534	5.86185	0.0210665	Dcc	deleted in colorectal carcinoma [Source:MGI Symbol;Acc:MGI:94869]
ENSMUSG00000068151	5.86185	0.0210665	A230006K03Rik	RIKEN cDNA A230006K03 gene [Source:MGI Symbol;Acc:MGI:3644205]
ENSMUSG00000073699	5.86185	0.0210665	Gm833	predicted gene 833 [Source:MGI Symbol;Acc:MGI:2685679]
ENSMUSG00000086939	5.86185	0.0210665	Gm13530	predicted gene 13530 [Source:MGI Symbol;Acc:MGI:3651890]
ENSMUSG00000087306	5.86185	0.0210665	A230004M16Rik	RIKEN cDNA A230004M16 gene [Source:MGI Symbol;Acc:MGI:2445050]
ENSMUSG00000089815	5.86185	0.0210665	Gm5083	predicted gene 5083 [Source:MGI Symbol;Acc:MGI:3779454]
ENSMUSG00000101054	5.86185	0.0210665	Gm18406	predicted gene, 18406 [Source:MGI Symbol;Acc:MGI:5010591]
ENSMUSG00000102969	5.86185	0.0210665	Gm33366	predicted gene, 33366 [Source:MGI Symbol;Acc:MGI:5592525]
ENSMUSG00000104318	5.86185	0.0210665	Pcdha7	protocadherin alpha 7 [Source:MGI Symbol;Acc:MGI:1298369]
ENSMUSG00000058488	2.14426	0.0212171	Kl	klotho [Source:MGI Symbol;Acc:MGI:1101771]
ENSMUSG00000050855	1.95271	0.0212342	Zfp940	zinc finger protein 940 [Source:MGI Symbol;Acc:MGI:2446235]
ENSMUSG00000027500	1.47099	0.0212899	Stmn2	stathmin-like 2 [Source:MGI Symbol;Acc:MGI:98241]
ENSMUSG00000028307	2.39978	0.0213791	Aldob	aldolase B, fructose-bisphosphate [Source:MGI Symbol;Acc:MGI:87995]
ENSMUSG00000056185	1.62143	0.0213988	Snx32	sorting nexin 32 [Source:MGI Symbol;Acc:MGI:2444704]
ENSMUSG00000005045	1.90573	0.0214084	Chd5	chromodomain helicase DNA binding protein 5 [Source:MGI Symbol;Acc:MGI:3036258]
ENSMUSG00000022012	2.05197	0.0214128	Enox1	ecto-NOX disulfide-thiol exchanger 1 [Source:MGI Symbol;Acc:MGI:2444896]
ENSMUSG00000024084	1.99532	0.0214754	Qpct	glutaminyl-peptide cyclotransferase (glutaminyl cyclase) [Source:MGI Symbol;Acc:MGI:1917786]
ENSMUSG00000022803	-1.9558	0.02151	Popdc2	popeye domain containing 2 [Source:MGI Symbol;Acc:MGI:1930150]
ENSMUSG00000059187	2.05082	0.0216575	Fam19a1	family with sequence similarity 19, member A1 [Source:MGI Symbol;Acc:MGI:2443695]
ENSMUSG00000024862	1.41302	0.021707	Klc2	kinesin light chain 2 [Source:MGI Symbol;Acc:MGI:107953]
ENSMUSG00000072437	2.02127	0.0217686	Nanos1	nanos homolog 1 (Drosophila) [Source:MGI Symbol;Acc:MGI:2669254]
ENSMUSG00000003352	1.44612	0.0218039	Cacnb3	calcium channel, voltage-dependent, beta 3 subunit [Source:MGI Symbol;Acc:MGI:103307]
ENSMUSG00000064293	2.13649	0.0218041	Cntn4	contactin 4 [Source:MGI Symbol;Acc:MGI:1095737]
ENSMUSG00000035835	1.74709	0.0218066	Plppr3	phospholipid phosphatase related 3 [Source:MGI Symbol;Acc:MGI:2388640]
ENSMUSG00000023078	-2.05706	0.0218212	Cxcl13	chemokine (C-X-C motif) ligand 13 [Source:MGI Symbol;Acc:MGI:1888499]
ENSMUSG00000044252	1.44922	0.0218623	Osbpl1a	oxysterol binding protein-like 1A [Source:MGI Symbol;Acc:MGI:1927551]
ENSMUSG00000039740	1.42498	0.0218829	Alg2	asparagine-linked glycosylation 2 (alpha-1,3-mannosyltransferase) [Source:MGI Symbol;Acc:MGI:1914731]
ENSMUSG00000062345	-3.25838	0.0218952	Serpinb2	serine (or cysteine) peptidase inhibitor, clade B, member 2 [Source:MGI Symbol;Acc:MGI:97609]
ENSMUSG00000042816	2.43085	0.02195	Gpr151	G protein-coupled receptor 151 [Source:MGI Symbol;Acc:MGI:2441887]
ENSMUSG00000020083	1.79599	0.0219624	2010107G23Rik	RIKEN cDNA 2010107G23 gene [Source:MGI Symbol;Acc:MGI:1917144]
ENSMUSG00000076609	-1.9241	0.0219779	Igkc	immunoglobulin kappa constant [Source:MGI Symbol;Acc:MGI:96495]
ENSMUSG00000023984	2.42593	0.0220162	Gm20517	predicted gene 20517 [Source:MGI Symbol;Acc:MGI:5141982]
ENSMUSG00000079056	1.72637	0.0221283	Kcnip3	Kv channel interacting protein 3, calsenilin [Source:MGI Symbol;Acc:MGI:1929258]
ENSMUSG00000087141	1.96817	0.0221395	Plcxd2	phosphatidylinositol-specific phospholipase C, X domain containing 2 [Source:MGI Symbol;Acc:MGI:3647874]
ENSMUSG00000038984	2.04806	0.0221404	Tspyl5	testis-specific protein, Y-encoded-like 5 [Source:MGI Symbol;Acc:MGI:2442458]
ENSMUSG00000042873	1.99456	0.0222657	Lhfpl4	lipoma HMGIC fusion partner-like protein 4 [Source:MGI Symbol;Acc:MGI:3057108]
ENSMUSG00000026051	2.30426	0.0223512	1500015O10Rik	RIKEN cDNA 1500015O10 gene [Source:MGI Symbol;Acc:MGI:1926146]
ENSMUSG00000025427	2.20888	0.0223596	Rnf165	ring finger protein 165 [Source:MGI Symbol;Acc:MGI:2444521]
ENSMUSG00000030004	2.37989	0.0223962	Nat8	N-acetyltransferase 8 (GCN5-related) [Source:MGI Symbol;Acc:MGI:1915646]
ENSMUSG00000076934	-2.53909	0.0224227	Iglv1	immunoglobulin lambda variable 1 [Source:MGI Symbol;Acc:MGI:96530]
ENSMUSG00000097326	3.11213	0.0224228	A330048O09Rik	RIKEN cDNA A330048O09 gene [Source:MGI Symbol;Acc:MGI:2443792]
ENSMUSG00000019894	1.74772	0.0224901	Slc6a15	solute carrier family 6 (neurotransmitter transporter), member 15 [Source:MGI Symbol;Acc:MGI:2143484]
ENSMUSG00000045087	2.26126	0.0226529	S1pr5	sphingosine-1-phosphate receptor 5 [Source:MGI Symbol;Acc:MGI:2150641]
ENSMUSG00000030525	2.23481	0.0226815	Chrna7	cholinergic receptor, nicotinic, alpha polypeptide 7 [Source:MGI Symbol;Acc:MGI:99779]
ENSMUSG00000028541	1.60225	0.0228767	B4galt2	UDP-Gal:betaGlcNAc beta 1,4- galactosyltransferase, polypeptide 2 [Source:MGI Symbol;Acc:MGI:1858493]
ENSMUSG00000070532	2.51592	0.0228969	Ccdc190	coiled-coil domain containing 190 [Source:MGI Symbol;Acc:MGI:1925715]
ENSMUSG00000042766	1.77618	0.0229344	Trim46	tripartite motif-containing 46 [Source:MGI Symbol;Acc:MGI:2673000]
ENSMUSG00000057615	3.25241	0.0229363	Ldoc1	leucine zipper, down-regulated in cancer 1 [Source:MGI Symbol;Acc:MGI:2685212]
ENSMUSG00000004110	2.02139	0.0229625	Cacna1e	calcium channel, voltage-dependent, R type, alpha 1E subunit [Source:MGI Symbol;Acc:MGI:106217]
ENSMUSG00000026459	-5.69959	0.0232042	Myog	myogenin [Source:MGI Symbol;Acc:MGI:97276]
ENSMUSG00000103310	2.98018	0.0232668	Pcdha12	protocadherin alpha 12 [Source:MGI Symbol;Acc:MGI:1298370]
ENSMUSG00000066705	1.43448	0.0232884	Fxyd6	FXYD domain-containing ion transport regulator 6 [Source:MGI Symbol;Acc:MGI:1890226]
ENSMUSG00000000125	2.16564	0.0234273	Wnt3	wingless-type MMTV integration site family, member 3 [Source:MGI Symbol;Acc:MGI:98955]
ENSMUSG00000027298	1.44653	0.0234471	Tyro3	TYRO3 protein tyrosine kinase 3 [Source:MGI Symbol;Acc:MGI:104294]
ENSMUSG00000094797	-2.52034	0.0235395	Igkv6-15	immunoglobulin kappa variable 6-15 [Source:MGI Symbol;Acc:MGI:1330831]
ENSMUSG00000005699	1.62042	0.0235974	Pard6a	par-6 family cell polarity regulator alpha [Source:MGI Symbol;Acc:MGI:1927223]
ENSMUSG00000087114	5.64359	0.0236405	Gm16099	predicted gene 16099 [Source:MGI Symbol;Acc:MGI:3802061]
ENSMUSG00000092592	5.64359	0.0236405	Gm20449	predicted gene 20449 [Source:MGI Symbol;Acc:MGI:5141914]
ENSMUSG00000058248	1.90958	0.0236573	Kcnh1	potassium voltage-gated channel, subfamily H (eag-related), member 1 [Source:MGI Symbol;Acc:MGI:1341721]
ENSMUSG00000024553	3.65311	0.0237056	Galr1	galanin receptor 1 [Source:MGI Symbol;Acc:MGI:1096364]
ENSMUSG00000003363	1.38467	0.0237597	Pld3	phospholipase D family, member 3 [Source:MGI Symbol;Acc:MGI:1333782]
ENSMUSG00000083695	2.48254	0.0237691	Rnf138rt1	ring finger protein 138, retrogene 1 [Source:MGI Symbol;Acc:MGI:1921514]
ENSMUSG00000048582	-3.61759	0.0237711	Gja3	gap junction protein, alpha 3 [Source:MGI Symbol;Acc:MGI:95714]
ENSMUSG00000104713	-2.51109	0.0238689	Gbp6	guanylate binding protein 6 [Source:MGI Symbol;Acc:MGI:2140937]
ENSMUSG00000058756	1.37196	0.0239474	Thra	thyroid hormone receptor alpha [Source:MGI Symbol;Acc:MGI:98742]
ENSMUSG00000090050	2.42991	0.0240135	Gm16339	predicted gene 16339 [Source:MGI Symbol;Acc:MGI:3840123]
ENSMUSG00000105096	-2.7691	0.0240378	Gbp10	guanylate-binding protein 10 [Source:MGI Symbol;Acc:MGI:4359647]
ENSMUSG00000043639	-2.37406	0.024114	Rbm20	RNA binding motif protein 20 [Source:MGI Symbol;Acc:MGI:1920963]
ENSMUSG00000092517	-3.07527	0.0241316	Art2a-ps	ADP-ribosyltransferase 2a, pseudogene [Source:MGI Symbol;Acc:MGI:107546]
ENSMUSG00000091002	2.12541	0.0241928	Tcerg1l	transcription elongation regulator 1-like [Source:MGI Symbol;Acc:MGI:1917821]
ENSMUSG00000073514	3.41073	0.0242155	Dok6	docking protein 6 [Source:MGI Symbol;Acc:MGI:3639495]
ENSMUSG00000050830	2.37632	0.0243033	Vwc2	von Willebrand factor C domain containing 2 [Source:MGI Symbol;Acc:MGI:2442987]
ENSMUSG00000045201	2.51641	0.0244854	Lrrc3b	leucine rich repeat containing 3B [Source:MGI Symbol;Acc:MGI:2384996]
ENSMUSG00000038193	-2.78295	0.0245082	Hand2	heart and neural crest derivatives expressed transcript 2 [Source:MGI Symbol;Acc:MGI:103580]
ENSMUSG00000041245	2.2675	0.0245104	Wnk3	WNK lysine deficient protein kinase 3 [Source:MGI Symbol;Acc:MGI:2652875]
ENSMUSG00000048251	1.9191	0.0245156	Bcl11b	B cell leukemia/lymphoma 11B [Source:MGI Symbol;Acc:MGI:1929913]
ENSMUSG00000085565	2.25874	0.0246176	Gm15721	predicted gene 15721 [Source:MGI Symbol;Acc:MGI:3783165]
ENSMUSG00000099760	2.39553	0.0246296	Gm28800	predicted gene 28800 [Source:MGI Symbol;Acc:MGI:5579506]
ENSMUSG00000022211	1.85804	0.0247259	Carmil3	capping protein regulator and myosin 1 linker 3 [Source:MGI Symbol;Acc:MGI:2448573]
ENSMUSG00000025486	1.44528	0.0247826	Sirt3	sirtuin 3 [Source:MGI Symbol;Acc:MGI:1927665]
ENSMUSG00000062372	2.16854	0.024791	Otof	otoferlin [Source:MGI Symbol;Acc:MGI:1891247]
ENSMUSG00000035594	2.72057	0.0248621	Chrna5	cholinergic receptor, nicotinic, alpha polypeptide 5 [Source:MGI Symbol;Acc:MGI:87889]
ENSMUSG00000036800	3.68641	0.0250212	Fam135b	family with sequence similarity 135, member B [Source:MGI Symbol;Acc:MGI:1917613]
ENSMUSG00000094772	3.01302	0.0250214	Rpl29-ps2	ribosomal protein L29, pseudogene 2 [Source:MGI Symbol;Acc:MGI:3648624]
ENSMUSG00000042102	4.13965	0.0250512	Dmgdh	dimethylglycine dehydrogenase precursor [Source:MGI Symbol;Acc:MGI:1921379]
ENSMUSG00000073555	-2.50025	0.0250716	Gm4951	predicted gene 4951 [Source:MGI Symbol;Acc:MGI:3644953]
ENSMUSG00000042581	2.58878	0.025076	Thsd7b	thrombospondin, type I, domain containing 7B [Source:MGI Symbol;Acc:MGI:2443925]
ENSMUSG00000035189	2.76838	0.0250768	Ano4	anoctamin 4 [Source:MGI Symbol;Acc:MGI:2443344]
ENSMUSG00000031757	-3.74098	0.0251592	Mt4	metallothionein 4 [Source:MGI Symbol;Acc:MGI:99692]
ENSMUSG00000050473	2.10809	0.0252436	Slc35d3	solute carrier family 35, member D3 [Source:MGI Symbol;Acc:MGI:1923407]
ENSMUSG00000089840	2.35927	0.0252582	Gm4491	predicted gene 4491 [Source:MGI Symbol;Acc:MGI:3782676]
ENSMUSG00000030303	1.87448	0.0252818	Far2	fatty acyl CoA reductase 2 [Source:MGI Symbol;Acc:MGI:2687035]
ENSMUSG00000097083	2.66681	0.0252902	D930019O06Rik	RIKEN cDNA D930019O06 [Source:MGI Symbol;Acc:MGI:3043219]
ENSMUSG00000054362	3.66086	0.0253198	Lexm	lymphocyte expansion molecule [Source:MGI Symbol;Acc:MGI:2681853]
ENSMUSG00000004542	5.38631	0.0253218	Psg19	pregnancy specific glycoprotein 19 [Source:MGI Symbol;Acc:MGI:1347252]
ENSMUSG00000100129	-5.32938	0.0253218	Gm29064	predicted gene 29064 [Source:MGI Symbol;Acc:MGI:5579770]
ENSMUSG00000050043	1.42062	0.0253513	Tmx2	thioredoxin-related transmembrane protein 2 [Source:MGI Symbol;Acc:MGI:1914208]
ENSMUSG00000026308	-2.4389	0.0253595	Klhl30	kelch-like 30 [Source:MGI Symbol;Acc:MGI:1918038]
ENSMUSG00000030994	2.11362	0.025397	D7Ertd443e	DNA segment, Chr 7, ERATO Doi 443, expressed [Source:MGI Symbol;Acc:MGI:1196431]
ENSMUSG00000020940	2.2198	0.0254695	1700023F06Rik	RIKEN cDNA 1700023F06 gene [Source:MGI Symbol;Acc:MGI:1916691]
ENSMUSG00000062542	2.08281	0.0255303	Syt9	synaptotagmin IX [Source:MGI Symbol;Acc:MGI:1926373]
ENSMUSG00000026407	-3.42825	0.0257754	Cacna1s	calcium channel, voltage-dependent, L type, alpha 1S subunit [Source:MGI Symbol;Acc:MGI:88294]
ENSMUSG00000020181	2.36906	0.0258109	Nav3	neuron navigator 3 [Source:MGI Symbol;Acc:MGI:2183703]
ENSMUSG00000082185	2.22982	0.026009	Gm12428	predicted gene 12428 [Source:MGI Symbol;Acc:MGI:3650848]
ENSMUSG00000034486	3.22673	0.0260646	Gbx2	gastrulation brain homeobox 2 [Source:MGI Symbol;Acc:MGI:95668]
ENSMUSG00000073295	1.90784	0.0260831	Nudt11	nudix (nucleoside diphosphate linked moiety X)-type motif 11 [Source:MGI Symbol;Acc:MGI:1930957]
ENSMUSG00000018698	2.32706	0.0260845	Lhx1	LIM homeobox protein 1 [Source:MGI Symbol;Acc:MGI:99783]
ENSMUSG00000108434	2.96078	0.0261933	RP23-291B1.2
ENSMUSG00000020598	1.5142	0.0261951	Nrcam	neuronal cell adhesion molecule [Source:MGI Symbol;Acc:MGI:104750]
ENSMUSG00000096943	2.18158	0.0262633	Gm26721	predicted gene, 26721 [Source:MGI Symbol;Acc:MGI:5477215]
ENSMUSG00000007682	2.42696	0.0263462	Dio2	deiodinase, iodothyronine, type II [Source:MGI Symbol;Acc:MGI:1338833]
ENSMUSG00000026322	2.76088	0.0263535	Htr4	5 hydroxytryptamine (serotonin) receptor 4 [Source:MGI Symbol;Acc:MGI:109246]
ENSMUSG00000085151	2.18048	0.0263575	1110018N20Rik	RIKEN cDNA 1110018N20 gene [Source:MGI Symbol;Acc:MGI:1915753]
ENSMUSG00000066057	1.88344	0.0263845	Gm1976	predicted gene 1976 [Source:MGI Symbol;Acc:MGI:3780145]
ENSMUSG00000022773	1.75458	0.0264204	Ypel1	yippee-like 1 (Drosophila) [Source:MGI Symbol;Acc:MGI:1913303]
ENSMUSG00000003153	1.45021	0.026491	Slc2a3	solute carrier family 2 (facilitated glucose transporter), member 3 [Source:MGI Symbol;Acc:MGI:95757]
ENSMUSG00000045179	3.49502	0.0265807	Sox3	SRY (sex determining region Y)-box 3 [Source:MGI Symbol;Acc:MGI:98365]
ENSMUSG00000027384	1.5981	0.0265834	Ndufaf5	NADH dehydrogenase (ubiquinone) complex I, assembly factor 5 [Source:MGI Symbol;Acc:MGI:1916737]
ENSMUSG00000036306	1.70382	0.0266066	Lzts1	leucine zipper, putative tumor suppressor 1 [Source:MGI Symbol;Acc:MGI:2684762]
ENSMUSG00000096225	2.72435	0.0267058	Lhx8	LIM homeobox protein 8 [Source:MGI Symbol;Acc:MGI:1096343]
ENSMUSG00000004651	5.75684	0.0267759	Tyr	tyrosinase [Source:MGI Symbol;Acc:MGI:98880]
ENSMUSG00000045052	5.75684	0.0267759	Prlhr	prolactin releasing hormone receptor [Source:MGI Symbol;Acc:MGI:2135956]
ENSMUSG00000098075	5.75684	0.0267759	Gm26994	predicted gene, 26994 [Source:MGI Symbol;Acc:MGI:5504109]
ENSMUSG00000103695	5.75684	0.0267759	A830029E22Rik	RIKEN cDNA A830029E22 gene [Source:MGI Symbol;Acc:MGI:2444280]
ENSMUSG00000024331	-2.40763	0.0267965	Dsc2	desmocollin 2 [Source:MGI Symbol;Acc:MGI:103221]
ENSMUSG00000104586	3.92003	0.0268139	4921539H07Rik	RIKEN cDNA 4921539H07 gene [Source:MGI Symbol;Acc:MGI:1925506]
ENSMUSG00000086363	2.32163	0.0268381	A330102I10Rik	RIKEN cDNA A330102I10 gene [Source:MGI Symbol;Acc:MGI:1925170]
ENSMUSG00000061013	2.13737	0.0268425	Mkx	mohawk homeobox [Source:MGI Symbol;Acc:MGI:2687286]
ENSMUSG00000027523	1.77271	0.0269293	Gnas	GNAS (guanine nucleotide binding protein, alpha stimulating) complex locus [Source:MGI Symbol;Acc:MGI:95777]
ENSMUSG00000085952	5.52068	0.0269344	Gm12315	predicted gene 12315 [Source:MGI Symbol;Acc:MGI:3652244]
ENSMUSG00000035831	2.77948	0.0270173	Krt25	keratin 25 [Source:MGI Symbol;Acc:MGI:1918060]
ENSMUSG00000048070	-2.75449	0.0271157	Pirt	phosphoinositide-interacting regulator of transient receptor potential channels [Source:MGI Symbol;Acc:MGI:2443635]
ENSMUSG00000068205	1.8067	0.0271367	Macrod2	MACRO domain containing 2 [Source:MGI Symbol;Acc:MGI:1920149]
ENSMUSG00000102543	1.93625	0.0272841	Pcdhgc5	protocadherin gamma subfamily C, 5 [Source:MGI Symbol;Acc:MGI:1935205]
ENSMUSG00000024127	1.34323	0.0272894	Prepl	prolyl endopeptidase-like [Source:MGI Symbol;Acc:MGI:2441932]
ENSMUSG00000021685	3.45349	0.0273145	Otp	orthopedia homeobox [Source:MGI Symbol;Acc:MGI:99835]
ENSMUSG00000054871	1.79902	0.0273278	Tmem158	transmembrane protein 158 [Source:MGI Symbol;Acc:MGI:1919559]
ENSMUSG00000020151	1.98387	0.0273875	Ptprr	protein tyrosine phosphatase, receptor type, R [Source:MGI Symbol;Acc:MGI:109559]
ENSMUSG00000101414	-5.58642	0.0274087	Gm29101	predicted gene 29101 [Source:MGI Symbol;Acc:MGI:5579807]
ENSMUSG00000038248	1.96957	0.027419	Sobp	sine oculis-binding protein homolog (Drosophila) [Source:MGI Symbol;Acc:MGI:1924427]
ENSMUSG00000070687	2.47752	0.0274428	Htr1d	5-hydroxytryptamine (serotonin) receptor 1D [Source:MGI Symbol;Acc:MGI:96276]
ENSMUSG00000064337	1.53038	0.0275109	mt-Rnr1	mitochondrially encoded 12S rRNA [Source:MGI Symbol;Acc:MGI:102493]
ENSMUSG00000028969	1.35245	0.0275268	Cdk5	cyclin-dependent kinase 5 [Source:MGI Symbol;Acc:MGI:101765]
ENSMUSG00000020524	1.36073	0.0275308	Gria1	glutamate receptor, ionotropic, AMPA1 (alpha 1) [Source:MGI Symbol;Acc:MGI:95808]
ENSMUSG00000051359	1.41355	0.0275687	Ncald	neurocalcin delta [Source:MGI Symbol;Acc:MGI:1196326]
ENSMUSG00000047419	-2.04462	0.0275886	Cmya5	cardiomyopathy associated 5 [Source:MGI Symbol;Acc:MGI:1923719]
ENSMUSG00000072694	1.44551	0.0276036	1500011B03Rik	RIKEN cDNA 1500011B03 gene [Source:MGI Symbol;Acc:MGI:1913486]
ENSMUSG00000027966	2.61981	0.0277287	Col11a1	collagen, type XI, alpha 1 [Source:MGI Symbol;Acc:MGI:88446]
ENSMUSG00000055761	2.88362	0.0279299	Nkain3	Na+/K+ transporting ATPase interacting 3 [Source:MGI Symbol;Acc:MGI:2444830]
ENSMUSG00000036295	1.65779	0.0279356	Lrrn3	leucine rich repeat protein 3, neuronal [Source:MGI Symbol;Acc:MGI:106036]
ENSMUSG00000032606	1.41164	0.0279546	Nicn1	nicolin 1 [Source:MGI Symbol;Acc:MGI:1913507]
ENSMUSG00000101144	2.37933	0.0279615	Gm29054	predicted gene 29054 [Source:MGI Symbol;Acc:MGI:5579760]
ENSMUSG00000022548	1.31873	0.0280039	Apod	apolipoprotein D [Source:MGI Symbol;Acc:MGI:88056]
ENSMUSG00000041351	1.31675	0.0280416	Rap1gap	Rap1 GTPase-activating protein [Source:MGI Symbol;Acc:MGI:109338]
ENSMUSG00000096351	2.21868	0.0280756	Samd11	sterile alpha motif domain containing 11 [Source:MGI Symbol;Acc:MGI:2446220]
ENSMUSG00000011752	1.37996	0.0280806	Pgam1	phosphoglycerate mutase 1 [Source:MGI Symbol;Acc:MGI:97552]
ENSMUSG00000047197	2.99538	0.0280946	Gjd3	gap junction protein, delta 3 [Source:MGI Symbol;Acc:MGI:2384150]
ENSMUSG00000048899	2.11995	0.0282185	Rimkla	ribosomal modification protein rimK-like family member A [Source:MGI Symbol;Acc:MGI:3040686]
ENSMUSG00000049551	2.11534	0.0285262	Fzd9	frizzled class receptor 9 [Source:MGI Symbol;Acc:MGI:1313278]
ENSMUSG00000028613	1.95219	0.0285493	Lrp8	low density lipoprotein receptor-related protein 8, apolipoprotein e receptor [Source:MGI Symbol;Acc:MGI:1340044]
ENSMUSG00000020435	1.82112	0.0285594	Osbp2	oxysterol binding protein 2 [Source:MGI Symbol;Acc:MGI:1921559]
ENSMUSG00000017309	-2.21977	0.0285777	Cd300lg	CD300 molecule like family member G [Source:MGI Symbol;Acc:MGI:1289168]
ENSMUSG00000006270	4.07009	0.0285889	Vax1	ventral anterior homeobox 1 [Source:MGI Symbol;Acc:MGI:1277163]
ENSMUSG00000035963	4.07009	0.0285889	Odf3l2	outer dense fiber of sperm tails 3-like 2 [Source:MGI Symbol;Acc:MGI:2686003]
ENSMUSG00000085041	4.07009	0.0285889	BB031773	expressed sequence BB031773 [Source:MGI Symbol;Acc:MGI:2140631]
ENSMUSG00000063142	2.08519	0.0286085	Kcnma1	potassium large conductance calcium-activated channel, subfamily M, alpha member 1 [Source:MGI Symbol;Acc:MGI:99923]
ENSMUSG00000051537	3.13589	0.0288056	Gm5124	predicted pseudogene 5124 [Source:MGI Symbol;Acc:MGI:3643622]
ENSMUSG00000032269	2.55061	0.0288157	Htr3a	5-hydroxytryptamine (serotonin) receptor 3A [Source:MGI Symbol;Acc:MGI:96282]
ENSMUSG00000022887	2.04959	0.0288473	Masp1	mannan-binding lectin serine peptidase 1 [Source:MGI Symbol;Acc:MGI:88492]
ENSMUSG00000104861	3.25241	0.0289898	3110039M20Rik	RIKEN cDNA 3110039M20 gene [Source:MGI Symbol;Acc:MGI:1914543]
ENSMUSG00000032796	2.23819	0.0290524	Lama1	laminin, alpha 1 [Source:MGI Symbol;Acc:MGI:99892]
ENSMUSG00000052353	2.09991	0.0290764	Cemip	cell migration inducing protein, hyaluronan binding [Source:MGI Symbol;Acc:MGI:2443629]
ENSMUSG00000094651	-2.56217	0.0291248	Gal3st2	galactose-3-O-sulfotransferase 2 [Source:MGI Symbol;Acc:MGI:2685834]
ENSMUSG00000050201	3.3606	0.0292082	Otop2	otopetrin 2 [Source:MGI Symbol;Acc:MGI:2388365]
ENSMUSG00000105547	-2.32369	0.0292295	Iglc3	immunoglobulin lambda constant 3 [Source:MGI Symbol;Acc:MGI:99886]
ENSMUSG00000097402	2.60007	0.0293614	Gm17399	predicted gene, 17399 [Source:MGI Symbol;Acc:MGI:4937033]
ENSMUSG00000038201	-2.44578	0.0293979	Kcna7	potassium voltage-gated channel, shaker-related subfamily, member 7 [Source:MGI Symbol;Acc:MGI:96664]
ENSMUSG00000033633	2.63721	0.0296333	Clec18a	C-type lectin domain family 18, member A [Source:MGI Symbol;Acc:MGI:2672935]
ENSMUSG00000063388	-2.79071	0.0296427	BC023105	cDNA sequence BC023105 [Source:MGI Symbol;Acc:MGI:2384767]
ENSMUSG00000031130	5.64359	0.029671	Brs3	bombesin-like receptor 3 [Source:MGI Symbol;Acc:MGI:1100501]
ENSMUSG00000038048	5.64359	0.029671	Cntnap5c	contactin associated protein-like 5C [Source:MGI Symbol;Acc:MGI:3646013]
ENSMUSG00000041534	5.64359	0.029671	Rbp3	retinol binding protein 3, interstitial [Source:MGI Symbol;Acc:MGI:97878]
ENSMUSG00000075405	5.64359	0.029671	9430097D07Rik	RIKEN cDNA 9430097D07 gene [Source:MGI Symbol;Acc:MGI:2441749]
ENSMUSG00000084371	5.64359	0.029671	Gm14113	predicted gene 14113 [Source:MGI Symbol;Acc:MGI:3652260]
ENSMUSG00000087618	5.64359	0.029671	Gm14114	predicted gene 14114 [Source:MGI Symbol;Acc:MGI:3652257]
ENSMUSG00000089685	5.64359	0.029671	Gm9017	predicted gene 9017 [Source:MGI Symbol;Acc:MGI:3646937]
ENSMUSG00000089948	5.64359	0.029671	Far2os1	fatty acyl CoA reductase 2, opposite strand 1 [Source:MGI Symbol;Acc:MGI:4415003]
ENSMUSG00000100166	5.64359	0.029671	B230110G15Rik	RIKEN cDNA B230110G15 gene [Source:MGI Symbol;Acc:MGI:1925232]
ENSMUSG00000100515	5.64359	0.029671	Gm17916	predicted gene, 17916 [Source:MGI Symbol;Acc:MGI:5010101]
ENSMUSG00000104237	5.64359	0.029671	Gm33533	predicted gene, 33533 [Source:MGI Symbol;Acc:MGI:5592692]
ENSMUSG00000107498	5.64359	0.029671	Gm44240	predicted gene, 44240 [Source:MGI Symbol;Acc:MGI:5690632]
ENSMUSG00000108351	5.64359	0.029671	Gm45077	predicted gene 45077 [Source:MGI Symbol;Acc:MGI:5753653]
ENSMUSG00000100714	2.95528	0.0298414	2010308F09Rik	RIKEN cDNA 2010308F09 gene [Source:MGI Symbol;Acc:MGI:1919372]
ENSMUSG00000076508	-3.31444	0.0299264	Igkv17-127	immunoglobulin kappa variable 17-127 [Source:MGI Symbol;Acc:MGI:3646891]
ENSMUSG00000034839	1.7545	0.0299735	Larp6	La ribonucleoprotein domain family, member 6 [Source:MGI Symbol;Acc:MGI:1914807]
ENSMUSG00000031250	3.12359	0.0300335	Tnmd	tenomodulin [Source:MGI Symbol;Acc:MGI:1929885]
ENSMUSG00000091617	3.06699	0.0300411	Gm3752	predicted gene 3752 [Source:MGI Symbol;Acc:MGI:3781927]
ENSMUSG00000004849	1.32061	0.0301327	Ap1s1	adaptor protein complex AP-1, sigma 1 [Source:MGI Symbol;Acc:MGI:1098244]
ENSMUSG00000056494	-2.90388	0.030346	Cngb3	cyclic nucleotide gated channel beta 3 [Source:MGI Symbol;Acc:MGI:1353562]
ENSMUSG00000025170	1.69334	0.030396	Rab40b	Rab40B, member RAS oncogene family [Source:MGI Symbol;Acc:MGI:2183451]
ENSMUSG00000087143	1.9402	0.0303972	A830082K12Rik	RIKEN cDNA A830082K12 gene [Source:MGI Symbol;Acc:MGI:2443527]
ENSMUSG00000037977	2.00572	0.0304771	6430571L13Rik	RIKEN cDNA 6430571L13 gene [Source:MGI Symbol;Acc:MGI:2445137]
ENSMUSG00000043384	1.29118	0.0305375	Gprasp1	G protein-coupled receptor associated sorting protein 1 [Source:MGI Symbol;Acc:MGI:1917418]
ENSMUSG00000103181	3.99701	0.0306359	A330069K06Rik	RIKEN cDNA A330069K06 gene [Source:MGI Symbol;Acc:MGI:2685464]
ENSMUSG00000020785	1.31829	0.0307082	Camkk1	calcium/calmodulin-dependent protein kinase kinase 1, alpha [Source:MGI Symbol;Acc:MGI:1891766]
ENSMUSG00000043398	1.89443	0.0307302	Gpr135	G protein-coupled receptor 135 [Source:MGI Symbol;Acc:MGI:2676315]
ENSMUSG00000026208	-1.51804	0.030827	Des	desmin [Source:MGI Symbol;Acc:MGI:94885]
ENSMUSG00000029804	1.39148	0.0308665	Herc3	hect domain and RLD 3 [Source:MGI Symbol;Acc:MGI:1921248]
ENSMUSG00000103215	-3.55678	0.0308711	Gm38388	predicted gene, 38388 [Source:MGI Symbol;Acc:MGI:5613624]
ENSMUSG00000109233	5.38631	0.0310067	Gm44866	predicted gene 44866 [Source:MGI Symbol;Acc:MGI:5753442]
ENSMUSG00000074001	2.51046	0.0310401	Klhl40	kelch-like 40 [Source:MGI Symbol;Acc:MGI:1919580]
ENSMUSG00000105504	-2.06994	0.0310519	Gbp5	guanylate binding protein 5 [Source:MGI Symbol;Acc:MGI:2429943]
ENSMUSG00000040055	1.39565	0.0311003	Gjb6	gap junction protein, beta 6 [Source:MGI Symbol;Acc:MGI:107588]
ENSMUSG00000101746	-3.31444	0.0311423	2310043L19Rik	RIKEN cDNA 2310043L19 gene [Source:MGI Symbol;Acc:MGI:1922839]
ENSMUSG00000025190	1.3624	0.0311526	Got1	glutamic-oxaloacetic transaminase 1, soluble [Source:MGI Symbol;Acc:MGI:95791]
ENSMUSG00000033498	3.22468	0.0311827	Strc	stereocilin [Source:MGI Symbol;Acc:MGI:2153816]
ENSMUSG00000042717	-2.00971	0.0312894	Ppp1r3a	protein phosphatase 1, regulatory (inhibitor) subunit 3A [Source:MGI Symbol;Acc:MGI:2153588]
ENSMUSG00000067149	-1.87627	0.0313812	Jchain	immunoglobulin joining chain [Source:MGI Symbol;Acc:MGI:96493]
ENSMUSG00000092486	1.73099	0.0316	2610524H06Rik	RIKEN cDNA 2610524H06 gene [Source:MGI Symbol;Acc:MGI:2447819]
ENSMUSG00000028524	1.44509	0.0317346	Sgip1	SH3-domain GRB2-like (endophilin) interacting protein 1 [Source:MGI Symbol;Acc:MGI:1920344]
ENSMUSG00000024049	-1.67353	0.0318689	Myom1	myomesin 1 [Source:MGI Symbol;Acc:MGI:1341430]
ENSMUSG00000094872	-2.57042	0.0319298	Igkv9-120	immunoglobulin kappa chain variable 9-120 [Source:MGI Symbol;Acc:MGI:3647784]
ENSMUSG00000097433	2.37957	0.031932	Gm26781	predicted gene, 26781 [Source:MGI Symbol;Acc:MGI:5477275]
ENSMUSG00000052387	1.88495	0.0319957	Trpm3	transient receptor potential cation channel, subfamily M, member 3 [Source:MGI Symbol;Acc:MGI:2443101]
ENSMUSG00000028971	2.28121	0.031999	Cort	cortistatin [Source:MGI Symbol;Acc:MGI:109538]
ENSMUSG00000025221	1.73501	0.0320174	Kcnip2	Kv channel-interacting protein 2 [Source:MGI Symbol;Acc:MGI:2135916]
ENSMUSG00000056089	2.8878	0.0322963	Gm5468	predicted gene 5468 [Source:MGI Symbol;Acc:MGI:3648948]
ENSMUSG00000005553	2.79167	0.0323145	Atp4a	ATPase, H+/K+ exchanging, gastric, alpha polypeptide [Source:MGI Symbol;Acc:MGI:88113]
ENSMUSG00000042429	1.53227	0.0324224	Adora1	adenosine A1 receptor [Source:MGI Symbol;Acc:MGI:99401]
ENSMUSG00000028655	1.67467	0.0324445	Mfsd2a	major facilitator superfamily domain containing 2A [Source:MGI Symbol;Acc:MGI:1923824]
ENSMUSG00000105858	2.60007	0.0324991	2310074N15Rik	RIKEN cDNA 2310074N15 gene [Source:MGI Symbol;Acc:MGI:1922838]
ENSMUSG00000023083	5.52068	0.0327022	H2-M10.2	histocompatibility 2, M region locus 10.2 [Source:MGI Symbol;Acc:MGI:1276525]
ENSMUSG00000036961	3.42404	0.0328554	Wnt8b	wingless-type MMTV integration site family, member 8B [Source:MGI Symbol;Acc:MGI:109485]
ENSMUSG00000093910	2.07508	0.0328738	Zfp853	zinc finger protein 853 [Source:MGI Symbol;Acc:MGI:2685638]
ENSMUSG00000096753	2.25874	0.0329507	Fam181a	family with sequence similarity 181, member A [Source:MGI Symbol;Acc:MGI:3647570]
[truncated: 264 more rows]
