# Supplementary material for: Inhibition of EGFR Signaling Protects from Mucormycosis
Source: mBio. 2018 Aug 14;9(4):e01384-18. doi: 10.1128/mBio.01384-18 (PMC6094478; doi:10.1128/mBio.01384-18)
Supplement: TABLE S4 [file mbo004184021st4.xlsx]

## Sheet: Sheet1
Supplementary Table 4. Known mir-21 target genes that are differentially expressed after 14 hours of infection
Values represent log (base 2) fold change of infection/ uninfected, time matched control.
Gene ID	Log Ratio	Genes in dataset
ENSMUSG00000079363	-3.951	GBP6
ENSMUSG00000037849	-3.457	IFI16
ENSMUSG00000054072	-3.055	Iigp1
ENSMUSG00000029417	-2.937	Cxcl9
ENSMUSG00000030149	-2.505	Klrk1
ENSMUSG00000034438	-2.137	Gbp8
ENSMUSG00000015437	-2.078	Gzmb
ENSMUSG00000105504	-2.038	GBP5
ENSMUSG00000030724	-2.029	CD19
ENSMUSG00000074151	-1.914	NLRC5
ENSMUSG00000001444	-1.844	TBX21
ENSMUSG00000059824	-1.779	DBP
ENSMUSG00000078920	-1.718	Ifi47
ENSMUSG00000031551	-1.716	IDO1
ENSMUSG00000040253	-1.654	GBP7
ENSMUSG00000078921	-1.65	Tgtp1/Tgtp2
ENSMUSG00000069874	-1.613	IRGM
ENSMUSG00000016496	-1.585	CD274
ENSMUSG00000019787	-1.566	TRDN
ENSMUSG00000020395	-1.554	ITK
ENSMUSG00000078606	-1.463	Gvin1
ENSMUSG00000037321	-1.345	TAP1
ENSMUSG00000046879	-1.262	Irgm1
ENSMUSG00000021624	-1.172	CD180
ENSMUSG00000040264	-1.022	GBP3
ENSMUSG00000024399	-0.957	LTB
ENSMUSG00000028957	-0.826	PER3
ENSMUSG00000026104	-0.814	STAT1
ENSMUSG00000001506	0.765	COL1A1
ENSMUSG00000026043	0.83	COL3A1
ENSMUSG00000026077	0.886	NPAS2
ENSMUSG00000035783	0.974	ACTA2
ENSMUSG00000028965	2.059	TNFRSF9
